# Supplementary material for: Small RNA and degradome profiling involved in seed development and oil synthesis of Brassica napus
Source: PLoS One. 2018 Oct 17;13(10):e0204998. doi: 10.1371/journal.pone.0204998 (PMC6192625; doi:10.1371/journal.pone.0204998)
Supplement: S1 Table — (XLSX) [file pone.0204998.s005.xlsx]

## Sheet: S1 Table
S1 Table. Unique and total sRNA sequences between S03 and S04.
Category	Unique sRNAs	Percent	Total sRNAs	Percent
Total-sRNA	12846496	100	26335137	100
S03&S04	1648982	12.84	12022263	45.65
S03-specific	4969098	38.68	6255617	23.75
S03-total	6618080	51.52	18277880	69.4
S04-specific	6228416	48.48	8057257	30.6
S04-total	7877398	61.32	20079520	76.25
