# Supplementary material for: Small RNA and degradome profiling involved in seed development and oil synthesis of Brassica napus
Source: PLoS One. 2018 Oct 17;13(10):e0204998. doi: 10.1371/journal.pone.0204998 (PMC6192625; doi:10.1371/journal.pone.0204998)
Supplement: S2 Table — (XLSX) [file pone.0204998.s006.xlsx]

## Sheet: Sheet1
S2 Table. Summary of the length distribution of clean reads and miRNA by sequencing.
Length	S03		S04
	Clean (Percentage)	MiRNA (Percentage)	Clean (Percentage)	MiRNA (Percentage)
18	335,963 (1.77)	3,788 (2.61)	324,290 (1.52)	3,631 (1.88)
19	481,196 (2.53)	4,374 (3.01)	486,207 (2.28)	5,681 (2.94)
20	714,188 (3.75)	11,571 (8.00)	756,053 (3.55)	17,508 (9.07)
21	1,581,673 (8.31)	48,202 (33.25)	1,732,789 (8.13)	67,497 (34.98)
22	2,836,610 (14.90)	21,478 (14.82)	2,964,462 (13.91)	31,398 (16.27)
23	2,959,348 (15.55)	12,582 (8.68)	3,119,418 (14.64)	14,692 (7.61)
24	9,286,070 (48.79)	40,657 (28.05)	10,934,124 (51.32)	49,445 (25.63)
25	376,844 (1.98)	1,380 (0.95)	461,600 (2.17)	1,798 (0.93)
26	165,230 (0.86)	429 (0.30)	201,780 (0.95)	550 (0.29)
27	92,100 (0.48)	194 (0.13)	108,213 (0.51)	315 (0.16)
28	72,586 (0.38)	211 (0.14)	82,517 (0.38)	323 (0.17)
29	69,756 (0.37)	52 (0.03)	78,163 (0.37)	91 (0.05)
30	29,918 (0.16)	20 (0.01)	55,600 (0.26)	24 (0.01)
Total	19,031,482 (100.00)	144,938 (100.00)	21,305,216 (100.00)	192,953 (100.00)
