# Supplementary material for: Small RNA and degradome profiling involved in seed development and oil synthesis of Brassica napus
Source: PLoS One. 2018 Oct 17;13(10):e0204998. doi: 10.1371/journal.pone.0204998 (PMC6192625; doi:10.1371/journal.pone.0204998)
Supplement: S3 Table — (XLSX) [file pone.0204998.s007.xlsx]

## Sheet: Sheet1
S3 Table. MiRNA expression list
Tag ID	Mature miRNA ID	Potential ID	Conserved miRNAs	Mature length	Mature sequence	Precursor sequence	Mismatch	Total read count	Mature read count	Mature read count:S03	Mature read count:S04
chrC07_2158780	bna-miR166a	bna-miR166a,bna-miR166e,bna-miR166c,bna-miR166b,bna-miR166d	--	21	ucggaccaggcuucauucccc	cucugagccaaaaguucagguggaugaugcuuggcucgagaccauucaauaugaucauugugaugaugaugauaaugauaaugaugucggaccaggcuucauuccccu	0	23645	23424	11683	11741
chrC09_2664636	bna-miR166a	bna-miR166a,bna-miR166c,bna-miR166e,bna-miR166b,bna-miR166d	--	21	ucggaccaggcuucauucccc	gcugagaagaauguugucuggcucgaggucaugaaguagguucauuagaucacguagcacuaaaugauuuucggaccaggcuucauucccccaaccauuacuaucacauu	0	22463	22368	11178	11190
chrA10_965935	bna-miR166d	bna-miR166d,bna-miR166b,bna-miR166c,bna-miR166a,bna-miR166e	--	21	ucggaccaggcuucauucccc	augguguauaggguugugaggaauguugucuggcucgaggucaugaaguagguucauuagaucacuuagcacuaaaugauuuucggaccaggcuucauuccccacaacca	0	25960	23770	11836	11934
chrA10_965941	bna-miR166d	bna-miR166d,bna-miR166b,bna-miR166c,bna-miR166a,bna-miR166e	--	21	ucggaccaggcuucauucccc	gugcgguuuaggguugagaggacuguugucuggcucgaggucaugaagaaugaaagcuaaaccuaaaugauucucggaccaggcuucauuccccccaaccuuuuuaucgc	0	22270	22241	11126	11115
chrC09_2664637	bna-miR166d	bna-miR166d,bna-miR166b,bna-miR166c,bna-miR166a,bna-miR166e	--	21	ucggaccaggcuucauucccc	gugcgguuuaggguugagaggacuguugucuggcucgaggucaugaagaaugaaagcuaaaccuaaaugauucucggaccaggcuucauuccccccaaccuuuuuaucgc	0	22270	22241	11126	11115
chrCnn_random_3320308	bna-miR167d	bna-miR167d	--	20	ugaagcugccagcaugaucu	agaagcgcaccagcaucugaugaagcugccagcaugaucuuaacuucucucucuauauauuauauauguagauuugaucagggaagaucagaucauguggcaguuucaccc	0	15208	15208	7233	7975
chrA09_853659	bna-miR167d	bna-miR167d	--	20	ugaagcugccagcaugaucu	aggcgcaccagcaucugaugaagcugccagcaugaucuuaacuucucucucuauauauuauauauguagauuugaucagggaagaucagaucauguggcaguuucacccgu	0	15208	15208	7233	7975
chrC08_2307205	chrC08_2307205	conserve	--	21	uuuccaaauguagacaaagca	uuauaguagcacguuaucucuguucuucuuugucuaucguuuggaaaagauugaugacgccaucuacacuuuuccaaauguagacaaagcaaaaccgugaugacgucgu	0	18794	14513	5875	8638
chrA08_686185	chrA08_686185	conserve	--	21	uuuccaaauguagacaaagca	uuauaauagcacguuauaucuguucuucuuugucuaucguuuggaaaagauugaugacgcuaucuacacuuuuccaaauguagacaaagcaaaaccgugaugacgucgu	0	18794	14513	5875	8638
chrA01_15615	chrA01_15615	conserve	--	21	cggcucugauaccaauugaug	agcuaauuuucaucacgucgauuggugucaaagccaugcuaauuacuucucugucaaggggaauuuugcacggcucugauaccaauugaugcaaugaaaacaucgauuu	0	9475	9475	3360	6115
chrC01_1000651	chrA01_15616	conserve	--	21	cggcucugauaccaauugaug	cguuuucaucacgucgauuggugucaaagccaugcuaauuaguucucgucagucaaagaggaauuuugcacggcucugauaccaauugaugcaauggaagcauccauuu	0	9475	9475	3360	6115
chrA09_892389	chrA01_15617	conserve	--	21	uuagaugaccaucaacaaaua	uuugcaacccuugaauguguuuguugauugacaucuaugcauauugaucauccucguguugaugaucgauucguuuagaugaccaucaacaaauacuuucaugguuuugc	0	13327	12828	3334	9494
chrC08_2365724	chrA01_15618	conserve	--	21	uuagaugaccaucaacaaaua	uuuugcaacccuugaauguguuuguugauugacaucuaugcauauugaucauccucguguugaugaucgauucguuuagaugaccaucaacaaauacuuucaugguuuug	0	13327	12828	3334	9494
chrC08_2447451	chrA01_15619	conserve	--	21	uuagaugaccaucaacaaaua	uuugcaacccuugaauguguuuguugauugacaucuaugcauauugaucauccucguguugaugaucgauucguuuagaugaccaucaacaaauacuuucaugguuuugc	0	13327	12828	3334	9494
chrA07_603214	chrA01_15620	novel	--	24	caugaaaagugguacuaugaaugu	ccuucauuaaaaauuaggguaaaaauauuaguguaaacaugaaaagugguacuaugaauguguuauuugugguaauuucucauuacauaggggguuguuucuuuuuaucacaa	0	7193	7192	3584	3608
chrC04_1716601	chrA01_15621	novel	--	24	acauuccgacggaaaaugaaaucc	caagaaaacagcgguauucuuacggacauuccgacggaaaaugaaauccucggacuaucccgaggaauuuccgaggauauuccgaggaaaccaaauuauuccgaggaaacacaa	0	12284	12283	5912	6371
chrC04_1710835	chrA01_15622	novel	--	24	acauuccgacggaaaaugaaaucc	gaaaacaucgguauucugacguacauuccgacggaaaaugaaauccucggaauuuccucggaauauaccgacggaauuccgaggaaauaucaauccgucggaauauucugagga	0	13632	12016	5804	6212
chrC02_1221093	chrA01_15623	novel	--	24	auauuccgacggacuguaguuucc	uccucggaauauuccgacggacuguaguuuccucgaaauuccgucgguauauuccgaggaaauuccgaggaaacccaauuuguguuuccucggaauuuccucgaaaauuccucg	0	11445	11238	5850	5388
chrC02_1221094	chrA01_15624	novel	--	24	auauuccgacggacuguaguuucc	ccucggaauucaucgguuuuuuuccgaggaacacaguuuuccucggaauuuccucggaauauuccgacggacuguaguuuccucgaaauuccgucgguauauuccgaggaaauu	0	11445	11238	5850	5388
chrC08_2422973	chrA01_15625	novel	--	24	aucgaucgaugcguuuuuggacau	uccucggaaauucaucgaucgaugcguuuuuggacauuuauccaucgaucgaucggaauauaccgagggaaaucuuccucggaauauuccgaggaacaugucccucggu	0	7080	7077	2830	4247
chrC09_random_2951437	chrA01_15626	novel	--	24	aucgaucgaugcguuuuuggacau	aauuccgaggaucacuaguuugucggaaauguccucggaauauaccgagggagaacuucgucgggauauuuccucggacauucaucgaucgaugcguuuuuggacauau	0	8955	8160	3345	4815
chrA02_101706	chrA01_15627	novel	--	21	uugacagaagaaagagagcac	agaagacgaugagaaaauguugacagaagaaagagagcacaagccgggauuagcaaaaagagaguuuugcccuugucgggagugugcucucuuuacuucugccaccauca	0	4073	3952	1752	2200
chrA10_954229	chrA01_15628	novel	--	21	uugacagaagaaagagagcac	aagaaagaugagaaaauguugacagaagaaagagagcacaagccgggauuagcaaauauaaaguuuugcccuugucgggagugugcucucuuuacuucugucaccauca	0	3978	3952	1752	2200
chrC09_2639839	chrA01_15629	novel	--	21	uugacagaagaaagagagcac	aagaaagaugagaaaauguugacagaagaaagagagcacaagccgggauuagcaaauauaaaguuuugcccuugucgggagugugcucucuuuacuucugucaccauca	0	3978	3952	1752	2200
chrC02_1136504	chrA01_15630	novel	--	21	uugacagaagaaagagagcac	agaagaagaugagaaaauguugacagaagaaagagagcacaagccgggauuagcaaaaagagaguuuugcccuugucgggagugugcucucuuuacuucugccaccauca	0	4073	3952	1752	2200
chrC05_1920703	chrA01_15631	novel	--	24	agauugugaucgaucgaugagagu	auguuuuuuuaaaaaugcaucgaucgaugcauuauagaacacaaacgcaucgaucgauuacaaggauggaccgggccguuagauugugaucgaucgaugagaguaucccau	0	7984	7889	2752	5137
chrA07_random_2746710	chrA01_15632	conserve	--	21	cuugcauaucuuaggagcuuu	aagcugcuaagcuauggaucccauaagcccuaauccuuauagagagaaaaaaaggauuugguuauauggcuugcauaucuuaggagcuuuaacuugcccuuuaauugcuu	0	3502	3380	1348	2032
chrC06_2103154	chrA01_15633	conserve	--	21	cuugcauaucuuaggagcuuu	aaagcugcuaagcuauggaucccauaagcccuaauccuuauagagagaaaaaaggauuugguuauauggcuugcauaucuuaggagcuuuaacuugcccuuuaauugcuu	0	3503	3380	1348	2032
chrC03_1502981	chrA01_15634	bna-miR166f	--	21	ucggaccaggcuucauccccc	aagcgauuuaggguuuagaggaauguugucuggcucgaggucaugaagagucgauauuuaacgaaauacaaaacucuauaugauucucggaccaggcuucaucccccuca	0	6170	3980	1479	2501
chrC05_1843559	chrA01_15635	conserve	--	20	ucccaaauguagacaaagca	aaaauaacacgucuucucgguauuucuuugucuauauucuuggaaaaagcgaugaggucucguugcacuuucccaaauguagacaaagcaaaaccgugaugacgucaa	0	3486	3436	1215	2221
chrA05_439469	chrA01_15636	conserve	--	20	ucccaaauguagacaaagca	aaaauaacacgucuucucgguauuucuuugucuauauucuuggaagaagcgaugaggucucguugcacuuucccaaauguagacaaagcaaaaccgugaugacgucaa	0	3448	3436	1215	2221
chrA10_933232	chrA01_15637	conserve	--	21	ucgauaaaccucugcauccag	gaaaaaggaguaaaagaugcuggaggcagcgguugaucgaucucuuugugggaauuuuugaaaaacaaaauuaaaagcaugaacagaucgauaaaccucugcauccagcggu	0	2230	2224	1073	1151
chrC09_2562228	chrA01_15638	conserve	--	21	ucgauaaaccucugcauccag	gaaaaaggagcgaaagaugcuggaggcagcgguugaucgaucucuuugugggaauuuuugaaaaaaaaaaacucaaagcaugaacagaucgauaaaccucugcauccagcgg	0	2230	2224	1073	1151
chrCnn_random_3286395	chrA01_15639	conserve	--	21	ucgauaaaccucugcauccag	cgcuggaggcagcgguucaucgaucaauuccugugaaaaaugauguuggaaacaauuuacauggcaagcaugaaucgaucgauaaaccucugcauccagugcuucuccuuc	0	2260	2253	1075	1178
chrA03_239809	chrA01_15640	conserve	--	21	ucgauaaaccucugcauccag	cgcuggaggcagcgguucaucgaucaauuccugugaaaaaugauguuggaaacaauuuacaugggaagcaugaaucgaucgauaaaccucugcauccagugcuucuccuuc	0	2260	2253	1075	1178
chrA09_random_2764010	chrA01_15641	novel	--	21	aucuugucggaguuuaugauc	uuggaucuugucggaguuuaugaucucugcuugaaaacguguggcaagaucgacggaaagucgugacuugccuguuccgguagcgcccaugaugaccacgacuuuuuccuuu	0	3569	3569	1175	2394
chrC07_2293924	chrA01_15642	bna-miR156e,bna-miR156d,bna-miR156f,bna-miR156a	--	20	ugacagaagagagugagcac	agaaacugacagaagagagugagcacacaaaggcacuuugcauguucgaugcauuugcuucucuugcgugcucacugcucuaucugucagauuccggcuccgauucuuuuc	0	4165	3528	992	2536
chrC04_1734900	chrA01_15643	bna-miR156f,bna-miR156d,bna-miR156e,bna-miR156a	--	20	ugacagaagagagugagcac	auagcaacugacagaagagagugagcacacaaagguaauuugcauauacugcauuuacuucucuugcgugcucacugcucuuucugucagauucuagugcugaucucuuug	0	4220	3528	992	2536
chrA04_random_2715012	chrA01_15644	bna-miR156f,bna-miR156d,bna-miR156e,bna-miR156a	--	20	ugacagaagagagugagcac	auagcaacugacagaagagagugagcacacaaaaguaaucugcauauacugcauuugcuucucuugcgugcucacugcucuuucugucagauucuagugcugaucucuuug	0	4220	3528	992	2536
chrA06_527765	chrA01_15645	bna-miR156e,bna-miR156f,bna-miR156d,bna-miR156a	--	20	ugacagaagagagugagcac	ugauggugacagaagagagugagcacacaugguggcuuucuugcauauuggaagaucucaugcuugaagcuaugugugcucacucucuaucugucaccccuucuuuaucu	0	3524	3522	990	2532
chrA06_527763	chrA01_15646	bna-miR156e,bna-miR156f,bna-miR156d,bna-miR156a	--	20	ugacagaagagagugagcac	ugauggugacagaagagagugagcacacaugguggcuuucuugcauauuugaagaugucaugcuugaagcuaugugugcucacucucuaucugucaccgccuucucucuc	0	3524	3522	990	2532
chrA06_527761	chrA01_15647	bna-miR156e,bna-miR156f,bna-miR156d,bna-miR156a	--	20	ugacagaagagagugagcac	ugauggugacagaagagagugagcacacaugguggcuuucuugcauauuugaagguuuaaugcaugaagcuaugugugcucacucucuauccgucaccuuguucuuuucuc	0	3527	3522	990	2532
chrA08_707060	chrA01_15648	bna-miR156e,bna-miR156f,bna-miR156d,bna-miR156a	--	20	ugacagaagagagugagcac	uuuagagaaguacaacgaauuugacagaagagagugagcacacaaacacacuugcauguucgaugcacuugcuucucuugcgugaucacugcucuaucugucagauucc	0	3550	3549	1001	2548
chrC03_1421349	chrA01_15649	bna-miR156e,bna-miR156f,bna-miR156d,bna-miR156a	--	20	ugacagaagagagugagcac	caacgaauuugacagaagagagugagcacacaaucgcacugcauguucgaugcacuugcuuuucuugcgugcucacugcucuaucugucagauuccugcgccgauucuu	0	4186	3549	1001	2548
chrA01_50652	chrA01_15650	bna-miR156f,bna-miR156e,bna-miR156d,bna-miR156a	--	20	ugacagaagagagugagcac	cagagaaaaacugacagaagagagugagcacaugcaggcacugcuaugucuccauaacuuugcgugugcgugcucacggcucuuucugucaguugccugacuucucgcuuucu	0	3703	3526	992	2534
chrC01_random_2783057	chrA01_15651	bna-miR156d,bna-miR156f,bna-miR156e,bna-miR156a	--	20	ugacagaagagagugagcac	cagagaaaaacugacagaagagagugagcacaugcaggcacuguuaugucuccauaacuuugcgugugcgugcucacggcucuuucugucaguugccugacuucucgcuu	0	3704	3526	992	2534
chrA03_253321	chrA01_15652	bna-miR156f,bna-miR156e,bna-miR156d,bna-miR156a	--	20	ugacagaagagagugagcac	acagagaaaacugacagaagagagugagcacaugcaggcacuguuauguguccauaacuuugcuugugcgugcucaccucucuuucugucaguugccugaguucucgcuuuca	0	3655	3526	992	2534
chrA08_749206	chrA01_15653	bna-miR156d,bna-miR156e,bna-miR156f	--	20	ugacagaagagagugagcac	gagaaaacugacagaagagagugagcacuugcaaggcacuguuaugugucaauaacuuugcgugugcgugcucaccucucuuucugucaguugccugacuucucgcuuucu	0	3681	3552	999	2553
chrC03_1548514	chrA01_15654	bna-miR156d,bna-miR156e,bna-miR156f	--	20	ugacagaagagagugagcac	gagaaaacugacagaagagagugagcacuugcaaggcacuguuaugugucaauaacuuugcgugugcgugcucaccucucuuucugucaguugccugacuucucgcuuucu	0	3681	3552	999	2553
chrC01_975757	chrA01_15655	bna-miR156e,bna-miR156f,bna-miR156d,bna-miR156a	--	20	ugacagaagagagugagcac	aagaaacugacagaagagagugagcacacaaaggcacuuugcauguucgaugcauuugcuucucuugcgugcucacugcucuaucugucagguuccggcaccgauucuu	0	3781	3528	992	2536
chrA03_310158	chrA01_15656	bna-miR156e,bna-miR156d,bna-miR156f,bna-miR156a	--	20	ugacagaagagagugagcac	agaaacugacagaagagagugagcacacaaaggcacuuugcauguucgaugcauuugcuucucuugcgugcucacugcucuaucugucagauuccggcuccgauucuuuuc	0	4165	3528	992	2536
chrA01_3459	chrA01_15657	bna-miR156e,bna-miR156f,bna-miR156d,bna-miR156a	--	20	ugacagaagagagugagcac	aagaaacugacagaagagagugagcacacaaaggcacuuugcauguucgaugcauuugcuucucuugcgugcucacugcucuaucugucagguuccggcaccgauucuu	0	3781	3528	992	2536
chrA09_random_2764261	chrA01_15658	bna-miR156e,bna-miR156d,bna-miR156f,bna-miR156a	--	20	ugacagaagagagugagcac	acacagaaacugacagaagagagugagcacacaaaaguaaauugcauauguugcauuugcuucucuugcgugcucacugcucuuucugucagauucccgugcugaucucuuug	0	4220	3528	992	2536
chrC08_2369417	chrA01_15659	bna-miR156e,bna-miR156d,bna-miR156f,bna-miR156a	--	20	ugacagaagagagugagcac	cacagaaacugacagaagagagugagcacacaaaaguaauuugcauauguuguauuugcgaucucuugcgugcucacugcucuuucugucagauuccggugcugaucucuuug	0	4220	3528	992	2536
chrA03_241580	chrA01_15660	bna-miR171f,bna-miR171g	--	21	ugauugagccgcgccaauauc	cacgaaagaguccucuuugauauuggccugguucacucagaucuuccagauuacacacguacuauauacauucucucaguuaucugauugagccgcgccaauaucuca	0	2316	1877	820	1057
chrC07_2186534	chrA01_15661	bna-miR171f,bna-miR171g	--	21	ugauugagccgcgccaauauc	cacgaaagaguccucuuugauauuggccugguucacucagauuacacacguacuauaugcauucucuuaguuaucugauugagccgcgccaauaucucagugcucucu	0	2321	1882	821	1061
chrA09_818984	chrA01_15662	bna-miR172d	--	21	agaaucuugaugaugcugcag	gcagucauuuuuugcuauugcaucaucaucaagauucagaaaucauauuccuugauggguucuccuucgagccugucuuuuuugguuugagaaucuugaugaugcugcagc	0	2335	2263	929	1334
chrC08_2360724	chrA01_15663	bna-miR172d	--	21	agaaucuugaugaugcugcag	gcagucauuuuuugcuauugcaucaucaucaagauucagaaaucauauucuuugauggguucuccuucgagcccgucuuuuuugguuugagaaucuugaugaugcugcagc	0	2335	2263	929	1334
chrCnn_random_3253054	chrA01_15664	novel	--	24	agugucuuagacugauuaugaagu	gaguuuuuaaaccgaaagcaacguuuugcaguuugaauaacacuuauauaacccuuaauaagugucuuagacugauuaugaagucaaaaauuuguuccuuacccuauaauaaa	0	3110	3109	2206	903
chrC04_1731297	chrA01_15665	novel	--	24	augaaaagugguacuaugaaugug	acucuaagucuagauuaguuaagcguauguguauaagugucuuuuaccuuucauuaaaagugaggguaaaagugguuaguguaaauaugaaaagugguacuaugaaugugguau	0	4893	4441	2168	2273
chrC06_1966849	chrA01_15666	novel	--	24	augaaaagugguacuaugaaugug	uaaauaugaaaagugguacuaugaaugugguauuugugacaauuuuccaauaauauggaaaaauugcuaaaaauaccacuuucaaaguaccacuuuuccuuuuuacacuaacca	0	4623	4621	2269	2352
chrC02_1199360	chrA01_15667	novel	--	18	uggcgggcugcuugagcc	gcugggcucgggggucccaguuccgaacccgucgaauguuggcgggcugcuugagccgcuaagaauaaaaaggcacgcugugaggcuacgagagcggucagcgagauuccuaguu	0	1748	1727	1217	510
chrC05_1802672	chrA01_15668	novel	--	24	agaacgaucgugcugauaacgugu	aaaugauacaaauaaauuuuaccagaacugagaacgaucgugcugauaacguguuauaaaauaacuuaugauuuuauaguauugagaaauuuaaauaagggcaaaaauuuauac	0	2779	2778	1605	1173
chrC08_2356729	chrA01_15669	novel	--	24	uucauuuuccgucggaauguccgu	uccucggaauauuccgauggauuaauguuuccucggaauuccgucgguauauuccgaggaaauuccgagguuuucauuuuccgucggaauguccgucagaauaccauugu	0	5177	4004	1808	2196
chrC04_1616976	chrA01_15670	novel	--	24	gauuucauuuuccgucggaauguc	uuguguuuccucggaauaauuugguuuccucggaauauccucggaaauuccucgggauaguccgaggauuucauuuuccgucggaauguccguaagaauaccgcuguuuucuug	0	7579	7564	3552	4012
chrCnn_random_3516735	chrA01_15671	novel	--	24	gauuucauuuuccgucggaauguc	aauuuccucggaauauuccgacggauugaugguuccucggaauuccgucgguauauuccgaggaaauuccgaggauuucauuuuccgucggaauguccgucagaauaccguugu	0	9016	7803	3648	4155
chrC06_2002624	chrA01_15672	novel	--	24	gauuucauuuuccgucggaauguc	aauuuccucggaauauuccgacggauugaugguuccucggaauuccgucgguauauuccgaggaaauuccgaggauuucauuuuccgucggaauguccgucagaauaccguugu	0	9016	7803	3648	4155
chrC05_1911509	chrA01_15673	novel	--	24	gauuucauuuuccgucggaauguc	ggaauauucugacggauugauauuucucggaauucugucgguauauuccgaggaaauuccgaggauuucauuuuccgucggaauguccgucagaauacugcuguuuucuuguag	0	7978	7803	3648	4155
chrCnn_random_3226334	chrA01_15674	novel	--	24	gauuucauuuuccgucggaauguc	cggacuguaguuuccucggaauuccgucggcauauuccgaggaauuuccucggaaauuccucgguauauuccgaggauuucauuuuccgucggaauguccgucagaauauc	0	8320	7803	3648	4155
chrC03_1369380	chrA01_15675	novel	--	24	gauuucauuuuccgucggaauguc	aauuuccucggaauauuccgacggauugaugguuccucggaauuccgucgguauauuccgaggaaauuccucgggaaauucugaggauuucauuuuccgucggaauguccguca	0	8869	7803	3648	4155
chrC04_1655951	chrA01_15676	bna-miR403	--	21	uuagauucacgcacaaacucg	agagaagagucauauuacauguuuugugcgugaaucuaauucauauucucauguaguaauccuaucuuguuguuggauuagauucacgcacaaacucguaaucugucuuuu	0	2385	2242	669	1573
chrA05_444051	chrA01_15677	bna-miR403	--	21	uuagauucacgcacaaacucg	agagaagagucauauuacauguuuugugcgugaaucuaauucguaugcucauguaguaauccuaucuuguuguuggauuagauucacgcacaaacucguaaucugucuuuu	0	2385	2242	669	1573
chrCnn_random_3491993	chrA01_15678	novel	--	24	agcucuuggaacuugaugaaaacu	cagccuugaagcccaaucaaaucucagcucuuggaacuugaugaaaacucccaacucuucauauucgucaucaugaagagcuuucuuuaaagcagcaugcaacguccagcaagu	0	4992	2177	930	1247
chrC09_2630522	chrA01_15679	novel	--	24	aucgaucgaucacauuguuacgcu	uucucgauccaucgaugggauaaucuaaucgaucgaucacauuguuacgcuuugguccaucuuagugaucgaucgaugcguuuugguacauauauccaucgaucgauccg	0	5094	3856	1629	2227
chrC01_1087976	chrA01_15680	novel	--	24	gauuucauuuuccgucggaauguc	auauuccgacggauuaauauauccucggaauuccgucggaaauuccucgggauauuccgaggauuucauuuuccgucggaaugucagucagaauaccgcuguuuucuuguagug	0	4931	4911	2390	2521
chrC06_2061366	chrA01_15681	novel	--	24	gauuucauuuuccgucggaauguc	ccucggaauauccucggaaauuccucgagauauaccaaagauuucauuuuccgucggaauguccauuagaauaccgcuguuuucugauaugauuacuuuuuuauuuaacaucag	0	4067	4064	1915	2149
chrCnn_random_3241710	chrA01_15682	novel	--	23	ggaucgaauccggaucucggaua	ccggauuuucggaucggauccggaucgaaucucggauugaaucucggaucgaauccggaucucggauaaaaaucucaggccuagucauagugauuugucauuggccca	0	1248	1141	537	604
chrC09_2633608	chrA01_15683	novel	--	23	ggaucgaauccggaucucggaua	ucggaucgaauccggaucucggauaauaagucacaggccuacuucuaaguaacuuagagugcccuguugaaaucugugaaccguguucgaugcccccguuauucuuauuauga	0	1143	1143	537	606
chrC05_1865068	chrA01_15684	novel	--	23	ggaucgaauccggaucucggaua	cggauucgguuugcacggauccaagauuuuacuauccggauucggauccgggcaucccgaauauccuauuuucagagcggaucucggaucgaauccggaucucggauaaua	0	1146	1143	537	606
chrC04_1621311	chrA01_15685	novel	--	23	ggaucgaauccggaucucggaua	ggauauccuauuuucggaacagauccggagcggaucucggaucgaauccggaucucggauaauaagucucaggccuaccggaaucuacagucggagaagcuguagaaaagu	0	1144	1143	537	606
chrC07_2270396	chrA01_15686	novel	--	23	ggaucgaauccggaucucggaua	gacggauccaacauuuuacuauccggauccggauucggccucuccggauauccugauuuucggaucggauacggaucggaucucggaucgaauccggaucucggauaaaag	0	1149	1141	537	604
chrC09_2664198	chrA01_15687	novel	--	23	ggaucgaauccggaucucggaua	ccgccuuugauggauccaacauuuuacuauccggauccggauucggccgcuccggauauccugauuuucggaucggaucggaucucggaucgaauccggaucucggauaaaa	0	1143	1141	537	604
chrC09_2521898	chrA01_15688	novel	--	23	ggaucgaauccggaucucggaua	auccuauuuucggagcggauccggaguggaucucggaucgaauccggaucucggauaauaagucucaggccuaucaucaauuacauuagacuguaacaaaauaaaaucaaga	0	1144	1143	537	606
chrC07_2244036	chrA01_15689	novel	--	23	ggaucgaauccggaucucggaua	cggauccaagauuuuacuauccggauucggauccagacaccccgaauauccuauuuucggagcggauccggaguggaucucggaucgaauccggaucucggauaauaagucc	0	1144	1143	537	606
chrCnn_random_3163176	chrA01_15690	novel	--	23	ggaucgaauccggaucucggaua	ggauccaacauuuuauuauccggauccgaauucggccucuccggauauccggauuuucggaucgaauccggaucucggauaaaagucucaggccuagguggaagagcaaagu	0	1189	1143	539	604
chrA03_239094	chrA01_15691	novel	--	23	ggaucgaauccggaucucggaua	uuugacggauccaauauuuuacuaucuggaucuggauucggcccuuucggauauccggauuuucgaauuggauccggaucgaaucuuggaucgaauccggaucucggauaaaa	0	1050	1044	486	558
chrAnn_random_3131898	chrA01_15692	novel	--	23	ggaucgaauccggaucucggaua	ccaacacuuuacuauccggauccggauucggccucuccggauauccggauuuucggaucggauccggaucgaaucacggaucgaauccggaucucggauaaaaguucca	0	1150	1119	525	594
chrC07_2244961	chrA01_15693	novel	--	23	ggaucgaauccggaucucggaua	uauccggauccggauucggccucucuggauauccggauuuucggaucgaauccggaucggaucacggaucgaauccggaucucggauaaaaguuccaggccuaauaaaugaaau	0	1126	1119	525	594
chrC05_1822254	chrA01_15694	novel	--	23	ggaucgaauccggaucucggaua	uuugacggauccaacauuuuacuaugcggauucggauuuggccucuccggauauccggauuuucggaucggauccggaucggaucacggaucgaauccggaucucggauaaaaa	0	1169	1117	523	594
chrCnn_random_3496171	chrA01_15695	novel	--	23	ggaucgaauccggaucucggaua	cggccucuccggauauccggauuuucggaucggauucggaucggaucacggaucgaauccggaucucggauaaaaguuccaggccuaguuacaacuacaacuuaucaauuuaac	0	1120	1119	525	594
chrC06_random_2907757	chrA01_15696	novel	--	23	ggaucgaauccggaucucggaua	cucuccggauauccggauuuucggaucggaucuggaucagauuuucggaucggaucuggaucggaucacggaucgaauccggaucucggauaaaaguuccaggccuacccguuu	0	1170	1119	525	594
chrA05_412035	chrA01_15697	novel	--	23	ggaucgaauccggaucucggaua	cauuuuacuauccagauccggauucgacaccuccagauauccgaguuuuuggaucggauccggaucgaauccggaucucggauaaaauucccaagccuaauauccuccauuag	0	1116	1116	523	593
chrC07_2248569	chrA01_15698	novel	--	23	ggaucgaauccggaucucggaua	uacuauccggauccggauucgaccccuucggauauccggauuuuuggaucggaucgaauccggaucucggauaaaagucucaggccuaccccaccguagcuuuuacucaauuau	0	1146	1143	539	604
chrC02_1214158	chrA01_15699	novel	--	23	ggaucgaauccggaucucggaua	cgaauauccgaauuuuuggaucagauccggaucaaaucucggaucgaauccggaucucggauaaaaguuucaugacaaccagaucagcugccuuaucuaugagacguggguc	0	1143	1143	539	604
chrC01_1063975	chrA01_15700	novel	--	23	ggaucgaauccggaucucggaua	aauauuuuacuauucggauccggauucggccacuccggauauccggauuuucagaucggauccggaucaaaucucggaucgaauccggaucucggauaaaagucuuagaccuau	0	1145	1143	539	604
chrC06_2073918	chrA01_15701	novel	--	24	agacuucgugcgaagucuucuagc	ucuaauauauaaaacacgcaaaaugcauauccaaaauuuauacuacuuuaggcagaagacuucggaagacuuccugaagacuucgugcgaagucuucuagcauaaaau	0	450	449	421	28
chrC06_2073917	chrA01_15702	novel	--	24	agacuucgugcgaagucuucuagc	ggcagaagacuucggaagacuuccugaagacuucgugcgaagucuucuagcauaaaaugcauuagaagacuuucuaagaaggcuucugagaagucuuccgagauucuu	0	450	449	421	28
chrCnn_random_3190213	chrA01_15703	novel	--	24	agacuucgugcgaagucuucuagc	ucuaauauauaaaacacacaaaauacauauccaaaauuuauaccacuuuaggcagaagacuucggaagacuuccugaagacuucgugcgaagucuucuagcauaaaau	0	450	449	421	28
chrCnn_random_3447190	chrA01_15704	novel	--	24	uuauaauuuggcugaagacugugu	agauggucauucagcuuuaucaucugguacaagauugaugggcauuaaaacagauuauaauuuggcugaagacuguguggauacgauugcugauuuuguaaaagauauucu	0	3489	3320	1128	2192
chrA10_963490	chrA01_15705	novel	--	24	auaugacguggucuuguccugauu	ucuguccugcuaagcacguuugucuccggacaaaagauuacggucaagucugugucuguucccacuuuccuuguguuugcggggauaugacguggucuuguccugauuuauga	0	3710	3706	1418	2288
chrAnn_random_3078550	chrA01_15706	novel	--	24	auaugacguggucuuguccugauu	ucuguccugcuaagcacguuugucuccggacaaaagauuacggucaagucugugucuguucccacuuuccuuguguuugcggggauaugacguggucuuguccugauuuauga	0	3710	3706	1418	2288
chrAnn_random_3073368	chrA01_15707	novel	--	24	auaugacguggucuuguccugauu	ucuguccugcuaagcacguuugucuccggacaaaagauuacggucaagucugugucuguucccacuuuccuuguguuugcggggauaugacguggucuuguccugauuuauga	0	3710	3706	1418	2288
chrC08_random_2931734	chrA01_15708	novel	--	24	auaugacguggucuuguccugauu	ucuguccugcuaagcacguuugucuccggacaaaagauuacggucaagucugugucuguucccacuuuccuuguguuugcggggauaugacguggucuuguccugauuuauga	0	3710	3706	1418	2288
chrC05_1885533	chrA01_15709	novel	--	22	auauaccgacggaauuccgagu	uugguuuccucggaauauaccgacggaauuccgaguaaaaaucuauccgucggaauauucuuauggaauaccgaggaaaaauguauuccucggaaaaaaugcgaugaa	0	1294	1282	723	559
chrA08_731031	chrA01_15710	novel	--	22	auauuccgacggaauuccgagg	aggaaacacaaaauuuggcuuccucggaauuuccuuggaauauuccgacggaauuccgaggauaauucaucucgucggaauauuccgacggaauaccgaggaaaauag	0	611	610	433	177
chrUnn_random_3552503	chrA01_15711	novel	--	22	auauuccgacggaauuccgaga	agauagguuuuccucagaauuuccucggaauacaccuugcagauuuagggauuugauuauagagucuuuuuccucgaacuuuccucggaauauuccgacggaauuccgagaau	0	632	615	427	188
chrA08_725818	chrA01_15712	novel	--	21	gcuugugguucggacacucuu	acucgguuacggcuaucuacuggccugcccguuccaagucgggaguugaguguucggacucgagcgaaagcuugugguucggacacucuuagagcggaggagacugcgug	0	1857	1645	602	1043
chrC08_2440478	chrA01_15713	novel	--	24	agacucuuggcagacucagaaacu	uauuuuucagauaugaguuagacuuuggaagauuuuucagaagaguuuuggaagacucucagaaacucucggaagacucuuggcagacucagaaacucucggaagacucuuggc	0	1753	876	494	382
chrC06_2050257	chrA01_15714	novel	--	24	aaauaccacauucauaguaccacu	uaaaagugguuaguguaaaaaggaaaagugguacuuugaaagugguauuuuuagcaauuuuuccauauuauuggaaaauugucacaaauaccacauucauaguaccacuuuuc	0	875	875	474	401
chrC03_random_2826462	chrA01_15715	novel	--	18	uaccccgcaucuccacaa	uugcaugcgagaggcacgggguucgauaccccgcaucuccacaaauuuuaauuuuuucuugcuuuuaaauuacaagcccagacccaaucugcucaacgugcucaucuauuuu	0	452	440	225	215
chrC07_2292184	chrA01_15716	novel	--	24	ucaaaaacgauuuuggaacucaca	uauauuauuugcaugauuucaguuauuuuucuaguagguucucaauaguaaugcugauaacacuauugucaaaaacgauuuuggaacucacaaaacggcgauagaguacguu	0	2918	2832	1334	1498
chrA06_537714	chrA01_15717	bna-miR169m	--	21	ugagccaaagaugacuugccg	augggaaaacagagaaugauauugagccaaagaugacuugccgaccaaugaaucuaaaacugauuuuggcaaccggcaaguugacuuuggcucuguuuccuucucuucuuuucg	0	473	450	306	144
chrA06_537708	chrA01_15718	bna-miR169m	--	21	ugagccaaagaugacuugccg	augggaaaacagagaaugauauugagccaaagaugacuugccgaccaaugaaucuaaaacugauuuuggcaaccggcaaguugacuuuggcucuguuuccuucuuuucuuuucg	0	473	450	306	144
chrC06_1959511	chrA01_15719	bna-miR169m	--	21	ugagccaaagaugacuugccg	gaaaacagagaaugauauugagccaaagaugacuugccgauuauagcaauaacucuaaaauugauauuggcgaccggcaaguugacuuuggcucuguuuccuucucuucuuu	0	472	450	306	144
chrC06_1959523	chrA01_15720	bna-miR169m	--	21	ugagccaaagaugacuugccg	gaaaacagagaaugauauugagccaaagaugacuugccgauuauagcaauaacucuaaaauugauauuggcgaccggcaaguugacuuuggcucuguuuccuucucuucuuu	0	472	450	306	144
chrCnn_random_3324198	chrA01_15721	novel	--	22	auuccgucggaauucuaauuuc	aaaccuaggguccgacggauacuauccgucggaauuccgucggaauucuaauuucaauuuucgcgaaauauuugcccgguaaaaugaaaauauuccgaggaaauuccg	0	1539	1495	777	718
chrCnn_random_3318386	chrA01_15722	novel	--	22	auuccgucggaauucuaauuuc	aaaccuaggguccgacggauacuauccgucggaauuccgucggaauucuaauuucaauuuucgcgaaauauuugcccgguuaaaugaaaauauuccgaggaaauuccg	0	1525	1495	777	718
chrC06_2065925	chrA01_15723	novel	--	22	auuccgucggaauucuaauuuc	uaaaaccuaggguccgacggauauuauccgucggaauuccgucggaauucuaauuucaauuuucgcgaaauauuugcccgguaaaaugaaaauauuccgaggaaauuccgac	0	1683	1495	777	718
chrCnn_random_3491536	chrA01_15724	novel	--	21	ccuuugucgcuaagauucgac	gacgacuuaaauacgcgacgggguauuguaaguggcagaguggccuugcugccacgauccacugagauuaagcccuuugucgcuaagauucgacccucccccuuuccaaucaca	0	5766	5540	2240	3300
chrC03_1461979	chrA01_15725	novel	--	22	acgugggcugucuguucaguac	guguacugaacacauaucagcacgcuggcccuuccuaugaacuguccgugggugauuuuggcccacgugggcugucuguucaguacacauaucagcaugcuggcccuucccgu	0	3124	3117	465	2652
chrA05_random_2726541	chrA01_15726	novel	--	22	acgugggcugucuguucaguac	gacucagcacacuggcccuucccguggacugcuugggugauuuuggcccacgugggcugucuguucaguacacacgacguccguggguguccgccagcacacacaggacguc	0	3142	3126	467	2659
chrUnn_random_3544841	chrA01_15727	novel	--	22	acgugggcugucuguucaguac	nnnnuuuuggcccacgugggcugucuguucaguacaagcaggacguccguggguguccgccagcacacacaugacgucuguggcugucuguggcuguccgcuagcacacaaaaa	0	3223	3065	459	2606
chrAnn_random_2989545	chrA01_15728	novel	--	22	acgugggcugucuguucaguac	caguuucgucgagaggccagauucgggcguuacacuggcccuuccuauggaugguucgggugauuuuggcucacgugggcugucuguucaguacacacaggacguccgug	0	2801	2801	412	2389
chrA08_756509	chrA01_15729	novel	--	24	agagauuuuuguuacuguuaacug	ugacugcgguuuaagcggugcggaacaagcgauucaacugcagugcaguuuuaacaguuauaaaaauguauagauauauaauauauguagagauuuuuguuacuguuaacugca	0	714	713	256	457
chrA09_896765	chrA01_15730	novel	--	24	agagauuuuuguuacuguuaacug	acugcgguuugagcggugcauaacaagcgguucaauugcggugcgguuuuaacaguuauaaaaauguauagauauauaauauauguagagauuuuuguuacuguuaacugcgg	0	821	820	277	543
chrA07_634446	chrA01_15731	novel	--	24	agagauuuuuguuacuguuaacug	cugcggugcgguuuugacaguuauaaaaacguauagauauauguuauauguagagauuuuuguuacuguuaacugcggugcggugcaggacggaugaugccauucggagccuaa	0	830	830	282	548
chrC06_2097016	chrA01_15732	novel	--	24	agagauuuuuguuacuguuaacug	ggauugagcggugcgggauaagcagcauaacugcggugcgguucuaacaguuauaaaaacguauagauauaugauauguguagagauuuuuguuacuguuaacugcggugcgga	0	831	830	282	548
chrA10_961933	chrA01_15733	novel	--	24	agagauuuuuguuacuguuaacug	gcagagauuuuuguuacuguuaacugcgguacggugcgggauggauguuaccauucagagcccaggucagcagucucagcaaggucuuugcuuuccaaggcauugccaauuuu	0	798	798	268	530
chrA09_851402	chrA01_15734	novel	--	24	agagauuuuuguuacuguuaacug	auaagcgguuuaacugcggugcgguuuaacugcggugcaguuuuaacaguuauaaaaacguauaaauauaugauauacguagagauuuuuguuacuguuaacugcggugcggu	0	830	830	282	548
chrC02_1280968	chrA01_15735	novel	--	23	gaaugugaaauuuaugauucuaa	auuugauggguaauauguaaauaaaaaucauuguuauuuguauuuaucagaguucguaacuuauucugcuuuuuuuggaaugugaaauuuaugauucuaauaaauauauaaauaa	0	2135	2134	920	1214
chrA02_157250	chrA01_15736	novel	--	23	gaaugugaaauuuaugauucuaa	auuugauggguaauauguaaauaaaaaucauuguuauuuguauuuaucagaguucguaacuuauucugcuuuuuuuggaaugugaaauuuaugauucuaauaaauauauaaauaa	0	2135	2134	920	1214
chrA08_715843	chrA01_15737	novel	--	24	augacguggcaauuucgggcucuc	augucauaauaacccggauucgauccuuuccuuugcauuguuuuucauuuuuacgaaaaaauaaaugaaaugacguggcaauuucgggcucucugauuaguugauuuuucuauc	0	1578	1571	1435	136
chrC03_1354444	chrA01_15738	novel	--	24	auuacguguagacuuccgaaggau	uucguaggaagucuauauauauguagacuuuuuuuauuacguguagacuuccgaaggauaaaaacguaaaauauauuucuguuuuuuuuguuuggucauaaagguuaaauagua	0	1413	1406	415	991
chrC03_1438363	chrA01_15739	novel	--	20	ggggauguagcucagauggu	uuuaguuacacuuuaccagugucauggggauguagcucagaugguagagcgcucgcuuagcaugcgagaagguacaggcuaucguuacccugcaucuccgcuucuucu	0	1397	1397	672	725
chrA10_920564	chrA01_15740	novel	--	20	ggggauguagcucagauggu	accauucucgaagggauaucgauggggauguagcucagaugguagagcgcucgcuuagcaucgauaccccgcaucuccagauuuuaccaucuuucaugggaagguaucucuuu	0	1397	1397	672	725
chrC01_1083873	chrA01_15741	bna-miR171f,bna-miR171g	--	21	ugauugagccgcgccaauauc	cacgaaagaguccccuuugauauuggccugguucauucagaucuucuugaaccacauuauaugcauuaucuuagauaucugauugagccgcgccaauaucucagugcucuc	0	562	439	187	252
chrA01_66113	chrA01_15742	bna-miR171f,bna-miR171g	--	21	ugauugagccgcgccaauauc	cacgaaagaguccccuuugauauuggccugguucauucagaucuucuugaaccauauaugcauucucuuugauaucugauugagccgcgccaauaucucagugcucucucg	0	562	439	187	252
chrA09_778670	chrA01_15743	novel	--	21	aaaggaauccauugaaugagc	aauccuugauuaagcucauucaauggauucauuucaccuucuucuuugugaaaggaauccauugaaugagcuuaaucaccgaguaacuccgccgugcggaggagaucugcg	0	200	199	185	14
chrC02_1213809	chrA01_15744	novel	--	24	uugcacggaagcuucaucggacgu	uguuguuuugagcuacguugcacggaagcuucaucggacguucgcuucccgcuucggaaccggaaucggaaucggaaccucguggaagcuugcggaaucucgcuuccaaaacgu	0	1221	670	454	216
chrC09_2487019	chrA01_15745	novel	--	19	gcacgguugucugacaggc	ugauucuccucggaggcuccgcacuguagaggaucgcuauccgguuagaucuugaucucuccggauugguagcacgguugucugacaggcuuuacuuuuuucaguugaa	0	1105	1102	367	735
chrA04_354050	chrA01_15746	bna-miR390b,bna-miR390a,bna-miR390c	--	21	aagcucaggagggauagcgcc	agagaagaaucuguaaagcucaggagggauagcgccaucaugaucacacacaucgauauuuuuggcgcuguccauccugaguuucauuggcucuucuuacuacaauauuaaagg	0	880	411	147	264
chrA10_956950	chrA01_15747	bna-miR390b,bna-miR390c,bna-miR390a	--	21	aagcucaggagggauagcgcc	cuguaaagcucaggagggauagcgccaugacgcaucaccauuacuauaugucuuuguauauguaauggcgcuauccauccugaguuccauggcuucuucuugcuuuaa	0	478	468	240	228
chrCnn_random_3425914	chrA01_15748	bna-miR390b,bna-miR390a,bna-miR390c	--	21	aagcucaggagggauagcgcc	agcuccaaagcucaggagggauagcgccauaacucagucaauuaguauacauacguuuguauauaaauggcgccauccauccugaguuccauggcuucuucuugcuuuuau	0	472	468	240	228
chrA02_155692	chrA01_15749	bna-miR390b,bna-miR390a,bna-miR390c	--	21	aagcucaggagggauagcgcc	agcucuaaagcucaggagggauagcgccauaacucagucaauuaguauacauacguuuguauauaaauggcgccauccauccugaguuccauggcuucuucuugcuuuuau	0	472	468	240	228
chrAnn_random_3089622	chrA01_15750	bna-miR390b,bna-miR390a,bna-miR390c	--	21	aagcucaggagggauagcgcc	cuguaaagcucaggagggauagcgccaugucucaccaguacuaugaaauguuuguauaucuauauuggcgcuauccauccugaguucuauggcuucuucuugcuuuua	0	472	468	240	228
chrCnn_random_3227547	chrA01_15751	bna-miR390b,bna-miR390c,bna-miR390a	--	21	aagcucaggagggauagcgcc	agcuguaaagcucaggagggauagcgccaugacgcaucaccauuacuauaugucuuuguauauguaauggcgcuauccauccugaguuccauggcuucuucuugcuuu	0	478	468	240	228
chrAnn_random_3047819	chrA01_15752	bna-miR390b,bna-miR390a,bna-miR390c	--	21	aagcucaggagggauagcgcc	agcuguaaagcucaggagggauagcgccaugucucaccaguacuaugaaauguuuguauaucuauauuggcgcuauccauccugaguucuauggcuucuucuugcuuu	0	472	468	240	228
chrC04_random_2865000	chrA01_15753	bna-miR390b,bna-miR390a,bna-miR390c	--	21	aagcucaggagggauagcgcc	agagaagaaucuguaaagcucaggagggauagcgccaucaugaucacagacaucgauauuuuuggcgcuguccauccugaguuucauuggcucuucuuacuacaauauuaaagg	0	880	411	147	264
chrC06_random_2901452	chrA01_15754	novel	--	21	ugaacccuuggauaaaucaua	cugaacccuuggauaaaucauaaauuuuaggguuuaauuuuaaauauuuuuuauuuagaguuuauaauuuaucuaaggguucaggguuuaucuaaggguuuaggguuuaguga	0	470	468	166	302
chrC02_random_2817939	chrA01_15755	novel	--	21	ugaacccuuggauaaaucaua	aaacccuaaaccuuuggguaaauucugaacccuuggauaaaucauaaauuuuaguguuuaauuuuaaauauuuuuuauuuagaguuuaugauuuauccaaggguucaggauuu	0	530	476	169	307
chrA09_774684	chrA01_15756	novel	--	21	ugaacccuuggauaaaucaua	aacccuaaacccuuggguaaacacugaacccuuggauaaaucauaaacucuagaguuuaauuuuaaauauuuuugauuuacaguuuaugauuuauccaaggguucaggguuu	0	576	475	169	306
chrC03_1377319	chrA01_15757	novel	--	22	uggcauugguaguaaugagugu	caauaagguaaugugacuacucauuaccaucaaagccacguaccauguuccauuugaaacgaacacaauaaguggcauugguaguaaugaguguucccgcuaccauauugaggu	0	5284	5238	181	5057
chrC04_1644358	chrA01_15758	novel	--	22	uggcauugguaguaaugagugu	gauaauaagguaaugggacuacucauuaccaucagagccacauaccauguuccguuuaaaacgaauaaaauacguggcauugguaguaaugaguguucccgcuaccgu	0	5316	5301	185	5116
chrC08_2418510	chrA01_15759	novel	--	22	uggcauugguaguaaugagugu	auaagguaaugggacuacucauuaccaucaaagccacguaccauguuccguuugaaacgaauacaauacauggcauugguaguaaugaguguucccgcuaccauauugaggu	0	5285	5239	181	5058
chrC08_2367686	chrA01_15760	novel	--	24	uuuggauauuuggcucugcagagc	guaaacuuuucgcuaaagcuuuagauuuuauugcugcagaauuuuauggaaaacaguaaaaaauuguuuuggauauuuggcucugcagagcacuuauacagcuguagguuauu	0	468	466	328	138
chrC04_1697252	chrA01_15761	novel	--	24	aaggguccgauugguaauggcugu	uuaauuugaaaaugauaaaauccaauaacauaaacaaaggguccgauugguaauggcuguagauuuaaaauuuuugcuauagaaaaaaaucuguagacuuuuuguugugacuuu	0	565	351	321	30
chrC04_1655638	chrA01_15762	novel	--	24	uuagauuuuauugcuguagaauuu	uaauggcuguaguuuuaaaaauuuuacuguagaaaaaaaucuguaaacuuuugaugugacuuuagauuuuauugcuguagaauuuuauggaaagcacuaaaaaauugcuuugg	0	389	382	315	67
chrAnn_random_2998185	chrA01_15763	novel	--	24	uuucucgggucuaguauauauauu	guuucucgggucuaguauauauauuguauuauaugaguaugguaaugggagggguguuguggaagugaugcuuaaaauuagaauucacaaugaugaucgauauaaaaguauagu	0	454	453	369	84
chrC05_1905998	chrA01_15764	conserve	--	21	auaaaucccaagcaucaucca	gguauuaacaagauaaaucccaagcaucauccaccuuauuaguccuugaacaugaaggcuuguaaaauggauugaugcuugggauuuauuuuguacucuccucuucuaaaa	0	549	521	176	345
chrC05_1891116	chrA01_15765	conserve	--	21	auaaaucccaagcaucaucca	ugauaacaagauaaaucccaagcaucauccaccuuauuagcuuugacauaaacgaaggcuuguaaaauggaagauucuugggauuuaucuuuuuguagucuccucuucua	0	528	521	176	345
chrAnn_random_3040064	chrA01_15766	conserve	--	21	auaaaucccaagcaucaucca	ucuuuuuguuugggugauaacaagauaaaucccaagcaucauccaccuuauuagcuuugacaugaaugaaggcuuguaaaauggaugauucuugggauuuaucuuuuuguagccu	0	523	521	176	345
chrC05_1797729	chrA01_15767	conserve	--	21	auaaaucccaagcaucaucca	gugauaacaagauaaaucccaagcaucauccaccuuauuagcuuugacauaaacgaaggcuuguaaaauggaagauucuugggauuuaucuuuuuguagucuccucuucu	0	528	521	176	345
chrA05_469147	chrA01_15768	conserve	--	21	auaaaucccaagcaucaucca	ucuuuugucagguauuaacaagauaaaucccaagcaucauccaccuuauuagcccuugaacaugaaggcuuguaaaauggaugaugcuugggauuuauuuuguacucuccucu	0	557	521	176	345
chrC01_1010244	chrA01_15769	novel	--	24	uuaccggacuugaaaaauuagagu	gguucagagguggacuuuguagguuaccggacuugaaaaauuagaguuguauaagacccaaaauuuauaagucugaagccaaaauaaaguuguaacggacacgugucgacucug	0	705	499	261	238
chrC05_1768625	chrA01_15770	novel	--	24	cggauccggauaguaaaauguugg	ugagguauggacuuuuauccgagauccggauucaauccaagauucgacccgauccgaaaauccggauauccagaggggcugaauccggauccggauaguaaaauguuggauc	0	499	489	212	277
chrC03_1491477	chrA01_15771	novel	--	24	cggauccggauaguaaaauguugg	gaaaauccggauauccggagggauugaauccggauccggauaguaaaauguuggauccaccaaaacuggauccggauccggauauuucgauuuuuuaguccggauauccggauc	0	498	498	215	283
chrC09_2465527	chrA01_15772	novel	--	24	cggauccggauaguaaaauguugg	uccgagauucggauucgauccgauccgagaugcgauccggauccgauccgaaaaucuggauauccggaggaccggauccggauaguaaaauguuggauccgucgaagccggauc	0	493	493	213	280
chrC07_2283758	chrA01_15773	novel	--	24	cggauccggauaguaaaauguugg	cauggguagauguaggccugagacuuuuauccgagauccggaucauccgaaaauccggauauccggagaggccggauccggauaguaaaauguuggauucgucaaagccgaau	0	481	475	206	269
chrC03_1337619	chrA01_15774	novel	--	24	cggauccggauaguaaaauguugg	agauccggauucgauccgaaauccgauccgaaaaucugaauauccggagaugccgaauccggauccggauaguaaaauguuggaucgggauaucuugauuuuucaguc	0	493	493	214	279
chrCnn_random_3250730	chrA01_15775	novel	--	23	ggaucgaauccggaucucggauc	ggauucgguaccuccggauauccgaauuuucggauuggauccggaucgaaucuuggaucgaauccggaucucggaucgaauccggaucuuggauaaaagugccaggccuaguua	0	316	314	148	166
chrC07_2249064	chrA01_15776	bna-miR394a,bna-miR394b	--	20	uuggcauucuguccaccucc	uucuuuggcauucuguccaccuccuucuauguauacaaguuuauguauaugcauggugugugaaagagggagguggucauacugucaacagacaucuguuagguuuucuuu	0	877	857	277	580
chrC03_1473072	chrA01_15777	novel	--	22	agcggacguccgaugaagcuuc	agaauauuuuagaaacguuuuggaagcgagauuccguaagcuuccacaagguuccgauuccgauuccgguuccgaagcggacguccgaugaagcuuccguacaacguagguagu	0	638	571	412	159
chrC09_2659344	chrA01_15778	novel	--	22	auagcucaacugaacagguauc	guugacuaagauagaagcagagcucaaaagaaggcuuugagugacaccugagaguugagcuauaaaaggauagcucaacugaacagguaucaucagugccccggcuaaacgggc	0	1094	1094	701	393
chrCnn_random_3335482	chrA01_15779	novel	--	24	gaggaaauuccgaggaucacuagu	gaaauaauuccucggaauuucuucuuuucucggaaaucccucggaauuuuccgacggaauuccgaggaaacaaauuuccgaggaaauuccgaggaucacuaguuugucggaa	0	998	704	322	382
chrC03_1480746	chrA01_15780	novel	--	24	gaggaaauuccgaggaucacuagu	gaggaucacuaguuuguccgaaaucuccucggaauauaccgaugaaacaaauuuccgaggaaauuccgaggaucacuaguuuguccgaaaucuccucggaauauaccgauga	0	704	704	322	382
chrC03_1480748	chrA01_15781	novel	--	24	gaggaaauuccgaggaucacuagu	gaggaucacuaguuuguccgaaaucuccucggaauauaccgaugaaacaaauuuccgaggaaauuccgaggaucacuaguuuguccgaaaucuccucggaauauaccgauga	0	704	704	322	382
chrA09_random_2758710	chrA01_15782	novel	--	23	ugaaaagugguacuaugaaugug	aaccgggaaauaaguuuucauugaaaagugguacuaugaauguguuauuugugguaauuucuuuuuuuuuuaauccuuaaacaaacauaguuguguucaaucgaagacau	0	1323	1322	787	535
chrAnn_random_2981340	chrA01_15783	novel	--	23	guagguagacgcacuguuucuca	ucgcuccuuuguguuuccugguagguagacgcacuguuucucacauuguuuaaaacuguuguaacaugagagacauuuguuucuacuuauaggggagcagauucagauc	0	363	360	127	233
chrC01_1023505	chrA01_15784	novel	--	24	ucggaacgguuugaagcgauuugu	uuguauuuauaugguuuuugaaaaaaaaaaaguuauucucccgcagccgcaaacgcuagcuggaaccagcuuuugauuuuaaaauguucggaacgguuugaagcgauuuguagc	0	357	331	303	28
chrAnn_random_2973573	chrA01_15785	novel	--	22	agugguuaguguaaacaugaaa	aagugguuaguguaaacaugaaaaaugguaucaugaaugugguauuuuuagcaauauuuucauguuuaccacuuuguugguacuauuauucauguuuaccuucacuaaauaga	0	906	904	449	455
chrC05_1791915	chrA01_15786	novel	--	24	auauuccgacggauugauauuucc	auauccucggaauucaucgauuuuuuccgaggaauacauuuuuccucgguauuccauaagaauauuccgacggauugauauuuccugggaauucugucgguauauuccgagga	0	745	737	343	394
chrA02_127451	chrA01_15787	novel	--	22	auauuccgagggaauuccgagg	gguuaagacauuuccucggaauauuccgagggaauuccgaggaaaauaauggaauuuccgaggaaaccccuaccuuccucggaauuccgucggaauauuccgaggaaaagg	0	505	237	184	53
chrC01_1003410	chrA01_15788	novel	--	22	auauuccgagggaauuccgaga	cggaauuuccucgaaauauuccgagggaauuccgagaaaauuccgaggaaauccuuaucuuccuuggaauuccgucggaauauaccgagaaaauuccgaggaaaaaggg	0	227	221	174	47
chrC08_2344697	chrA01_15789	novel	--	21	guagaaaaaaaucuguagacu	gauauagggucugauugguaauggcuauagcuuuaaaaaaauuuguuguagaaaaaaaucuguagacuuuuuacucugacuuuaaauuuuacugcuguagaauuuuauggaaag	0	316	315	291	24
chrC07_2290287	chrA01_15790	novel	--	24	uuccgacgaaauuccgacgauuuu	uuccgaggaauuauuuccgaagacuuguuucgucgauaugucgucggaauaacguuauuccgacgaaauuccgacgauuuuuuuccuuaguauccuuguuguuuccuuguagu	0	768	759	310	449
chrC07_2235071	chrA01_15791	novel	--	24	uuccgacgaaauuccgacgauuuu	gaauuauuuucgaggacuuguuaugucgguaugucgucggaauaacguuauuccgacgaaauuccgacgauuuuuuucccucaguauccuugcuauuuuauuguaguga	0	1088	759	310	449
chrC05_1862700	chrA01_15792	conserve	--	22	cuuccagaucugaaaaaccugc	uccaggaagucgucuggaagucgucuagcgcauuauauuuuagacgacuaacauguaagucguccuagaauucuuccagaucugaaaaaccugcauauccaaauccaaaucuga	0	365	353	178	175
chrCnn_random_3453890	chrA01_15793	novel	--	24	uucgggcuaagcccauuuggacuu	uuuauaaaccuuaaaaaaauugggucuuucgggcuaagcccauuuggacuuuugguauuuugggccuaagcccguuugggcgaggaucggcccgaaaaccugaaauuuuaua	0	266	263	184	79
chrC07_2282029	chrA01_15794	novel	--	24	uccucagaauuccgucggaaaauu	gaauuuuguuuccucagaauuccgucggaaaauuucgaguccgggggauuuccgaggaaagaagaaauuccgaggaauuauuucagaggacuuguuucgucgauaugucguc	0	483	483	274	209
chrC06_2008268	chrA01_15795	novel	--	24	uccucagaauuccgucggaaaauu	uccucggaauuuuguuuccucagaauuccgucggaaaauuucgaguccgggggauuuccgaggaaagaagaaauuccgaggaauuauuucagaggacuuguuucgucgaua	0	483	483	274	209
chrA10_957408	chrA01_15796	novel	--	24	aaaacuauauuuuaugccacgugu	aagccauuuuuuuuuuuaagugaaaaauaguaaucuuacauauguuuaauguaguuuuuucauuuuuuaaugcuguauguuuacaauguaaaacuauauuuuaugccacguguc	0	334	310	173	137
chrC02_1238925	chrA01_15797	novel	--	22	ucggaauuccgucgguauauuc	uaguucgucggaauuuccucugaauauuccgacggauugauguuuacucggaauuccgucgguauauuccgaggaaauuccgaggaaacccaaauuccucgggaaauuccgagg	0	2039	974	443	531
chrAnn_random_3040061	chrA01_15798	conserve	--	21	gacuuauaaugaucucaugaa	gaagauuguuuuaugagaguauuauaagucacugcauuugguaaucaaguguugcuuucccaaacgaagugacuuauaaugaucucaugaaucgauuuuugcaaagucu	0	364	309	115	194
chrC08_2341430	chrA01_15799	novel	--	24	cauggauauguucuuggugugacc	gcguaauuguuuauaaccuccauggauauguucuuggugugaccacguugaccugaagagaaagauggcaacugggacgugucugacggaucuuggaguugguucgaa	0	258	252	128	124
chrC09_2556472	chrA01_15800	novel	--	24	cugaugauaccuguucaguugagc	ucgcccguuuagccggggcacugaugauaccuguucaguugagcuauccuuuuauagcucaacucucaggugucacucaaagccuucuuuugagcucugcuucuaucuuaguca	0	592	592	284	308
chrC05_1761925	chrA01_15801	novel	--	22	caacuaaaugaguuggacgagu	guacaaaucagcuuggacgguuaaacaaaugaauuuugaugugaaauucgcagcugagagaaggaugauccaacuaaaugaguuggacgaguuucuacauauggcguucga	0	263	262	98	164
chrA02_random_2682742	chrA01_15802	conserve	--	21	uguguucucaggucaccccuu	acaacaggugagaucucaaaggagugucaugagaacacggauccucuuguuucuuuaagauuuccacugaaaccaauugaguuuuguguucucaggucaccccuuugaaucuc	0	154	153	73	80
chrA09_788111	chrA01_15803	conserve	--	21	uguguucucaggucaccccuu	acaaguggugaaaucucaaaggagugucaugagaacacaaauccuuugguuuccuuaaaauauccauugaaacuauggaguuauguguucucaggucaccccuucgaguuc	0	154	154	75	79
chrC09_2502941	chrA01_15804	conserve	--	21	uguguucucaggucaccccuu	acaagugguuaaaucucaaaggagugucaugaaaacacaaauccuuuaguuucuuuaaaauauccauugaaacuauggaguuauguguucucaggucaccccuucuaguuu	0	155	154	75	79
chrC02_1196694	chrA01_15805	conserve	--	21	uguguucucaggucaccccuu	acaacaggugaaaucucaaaggagugucaugagaacacggauccucuuguuucuuuaagauuuccacugaaaccauugaguauuguguucucaggucaccccuuugaaucucc	0	155	154	74	80
chrCnn_random_3392140	chrA01_15806	novel	--	22	ucggaauuccgucgguauauuc	uccucggaauuccgucgguauauuccgaggaaauuccaaggaaaccgaauuuuguguuuccucggaauuuccucggaauucccucgggauauuccgaggauuucauuu	0	1505	1010	458	552
chrC09_2666373	chrA01_15807	novel	--	22	ucggaauuccgucgguauauuc	uccucggaauuccgucgguauauuccgaggaaauucccucagaaauuccucgggaaauuccgaggauuuuauuuuccgucggaaugucugucagaauaccgauguuuu	0	1249	1010	458	552
chrCnn_random_3319893	chrA01_15808	novel	--	22	ucggaauuccgucgguauauuc	uccucggaauuccgucgguauauuccgaggaaauucugaggaaacccaauuuuguguuuccucggaauuuccucggaaauuucucgguauauuccgaggauuucauuu	0	1469	1010	458	552
chrCnn_random_3204206	chrA01_15809	novel	--	22	ucggaauuccgucgguauauuc	cucggaauucaucgguuuuuuccgugaaauacguuuuuccucuguauuccauaagaauauuccgacggauuaauauuuccucggaauuccgucgguauauuccgaggaaauucc	0	1103	1010	458	552
chrC09_2597152	chrA01_15810	novel	--	22	ucggaauuccgucgguauauuc	ggauuaauauuuccucggaauuccgucgguauauuccgaggaaauuccaaggaaaucaaauuuuggguuucuucggaauauccucagaaauaccucgggaaauuuugagga	0	1013	1010	458	552
chrCnn_random_3446945	chrA01_15811	novel	--	22	ucggaauuccgucgguauauuc	auuuuccucgguauuccauaagaauauuccgacagaaugauauuuccucggaauuccgucgguauauuccgaggaaauuccaaggaaaccaaauuuuguguuuccucggaauau	0	1010	1010	458	552
chrCnn_random_3334747	chrA01_15812	novel	--	22	ucggaauuccgucgguauauuc	ucgguauuucauaagaauauuccgacggaaugauauuuccucggaauuccgucgguauauuccgaggaaaucaaauuuuggguuuccucggaauauccucggaaauuccucggg	0	1016	1010	458	552
chrC03_random_2851464	chrA01_15813	novel	--	22	ucggaauuccgucgguauauuc	auauauccucggaauucaucgauuuuuuccgaggaauacguuuuuccucgguauuccauaagaauauuccgacagauuaguauuuccucggaauuccgucgguauauuccgagg	0	1021	1010	458	552
chrC06_1984130	chrA01_15814	novel	--	22	ucggaauuccgucgguauauuc	uccucgguauuccauaagaaaauuccgacggauuuguauuuccucggaauuccgucgguauauuccgaggaaacacaaauuuuguguuuccauauuccgaggauuucauuuucc	0	1017	1010	458	552
chrC09_random_2953705	chrA01_15815	novel	--	22	ucggaauuccgucgguauauuc	ccucgguauuccauaagaauauucugacggauuuguauuuccucggaauuccgucgguauauuccgaggaaacacaaauuuuguguuuccucgaaauuuccucggaaauuccuc	0	1010	1010	458	552
chrC01_979632	chrA01_15816	novel	--	22	ucggaauuccgucgguauauuc	uuuccucggaauuccgucgguauauuccggggaaauuccgaggaaaccaaauuuuguguuuccucggaauuuccucggaaauuccucgggauauucgaggauuucauuuua	0	1397	932	426	506
chrAnn_random_3090809	chrA01_15817	novel	--	22	ucggaauuccgucgguauauuc	auuuuccucgguauucuauaagaauauuccgacagaaugauauuuucucggaauuccgucgguauauuccgaggaaauuccggggaaaccaaauuuuguguuuccucggaauau	0	973	973	443	530
chrAnn_random_3104496	chrA01_15818	novel	--	22	ucggaauuccgucgguauauuc	uauauccucggaauucaucgguuuuuuucgagaaauacauuuuuccucgguauuccauaagaauauuccgacggauuaauauuucuucggaauuccgucgguauauuccgagg	0	857	752	345	407
chrC08_2426362	chrA01_15819	novel	--	22	ucggaauuccgucgguauauuc	uauauccucggaauucaucgguuuuuuccgaggaauacauuuuuccucgguauuccauaagaauauuccgacggauuaauauuucuucggaauuccgucgguauauuccgagg	0	857	752	345	407
chrC02_1164903	chrA01_15820	novel	--	22	ucggaauuccgucgguauauuc	ucaucgguuuuuuccgaggaauacauuuuuccucgguauuccauaagaauauuccgacggauugauauuuacucggaauuccgucgguauauuccgaggaaaccaaauuuugug	0	1101	974	443	531
chrC05_1792327	chrA01_15821	novel	--	22	ucggaauuccgucgguauauuc	caucgcauuuuuuccgaggaauacauuuuuccucgguauuccauaagaauauuccgacggauagauuuuuacucggaauuccgucgguauauuccgaggaaaccaaauuuugug	0	998	974	443	531
chrCnn_random_3208488	chrA01_15822	novel	--	22	ucggaauuccgucgguauauuc	ccucggaauuccgucgguauauuccgaggaaauuccguggaaaccaaauuuuguguuuccucggaauauuccgaggauuuuauuuuccgucggaauauccgucagaau	0	1025	1010	458	552
chrC04_1678526	chrA01_15823	novel	--	24	gauguacucgcaguuuagaccagu	ucgauguacucgcaguuuagaccagugagguuuucaaacucuaacagugaaaaccucacagguucuagaccaacgagacuccacggcucauacuuuuucuuuauguccagcugg	0	837	339	158	181
chrC06_2072312	chrA01_15824	novel	--	24	gauguacucgcaguuuagaccagu	ucgauguacucgcaguuuagaccagugagguuuucaaacucuaacagugaaaaccucacagauucuggaccaacgagacuccacggcucauacuucuucuuuauguucagcugg	0	1010	339	158	181
chrC06_2079113	chrA01_15825	novel	--	24	uuguagcccuggcaaaaccaaagu	ggaguuccaacacacuugguaucuauggguucucugucuucuguuguagcccuggcaaaaccaaagucuccaaucuuugcucguaaaucuucucccaaaagaacauuugcggau	0	267	260	167	93
chrA08_random_2749800	chrA01_15826	novel	--	24	aaucaauaaguaacucauagacgg	aucguucuaauuuaaauucuauuuuugugaucuugcgcagguguaugauaaucaauaaguaacucauagacggaaacaccauuacugguaauuuuagggggaauucuucuucuu	0	205	202	107	95
chrA03_314063	chrA01_15827	novel	--	24	aaucaauaaguaacucauagacgg	guuauaauuuaaauucuaauuuugugaucuugcgcagauguaugauaaucaauaaguaacucauagacgggaacacuauuagugguaauuuuauggaggauucuucuucucugu	0	212	211	115	96
chrA09_787496	chrA01_15828	novel	--	24	gcggaaaacucguaguaaacgugu	aaccgcggaaaacucguaguaaacgugucgagucgggagacggcccaaagggaccuaaaacacgacucgaggcccauccuacgauuuuuccuaaccaaaagcccguaaaccac	0	345	262	218	44
chrC03_1339708	chrA01_15829	novel	--	24	uccgacgaaauuccgacgauuuuu	uuucgucaaaaauuuaucugucggaauugcucagaaauuugucuaucgaaauuucgucggaaauucgucagaaaauccgacgaaauuccgacgauuuuuuuuuuccgacgag	0	339	336	139	197
chrA06_527219	chrA01_15830	novel	--	24	auccggucuggcucuaguagagca	guugagcaucuggccuccagcacaaacauccggucuggcucuaguagagcaucuggucuucagcacggacauccgaucugacucuaguggagcaucuggcccaggagugcaucu	0	470	469	139	330
chrCnn_random_3457252	chrA01_15831	novel	--	24	auccggucuggcucuaguagagca	guugagcaucuggccuccagcacaaacauccggucuggcucuaguagagcaucuggucuucagcacggacauccgaucugacucuaguggagcaucuggcccaggagugcaucu	0	470	469	139	330
chrCnn_random_3457236	chrA01_15832	novel	--	24	auccggucuggcucuaguagagca	guugagcaucuggccuccagcacaaacauccggucuggcucuaguagagcaucuggucuucagcacggacauccgaucugacucuaguggagcaucuggcccaggagugcaucu	0	470	469	139	330
chrA07_620955	chrA01_15833	conserve	--	21	cuuacauaucucaggagcuuu	aagaaaagcugcuaagcuaugaaucccauaagcccuuauccuuacauauaaaaaggauuugguuauauggcuuacauaucucaggagcuuuuacuugcccuuuaauugcu	0	222	205	61	144
chrC06_2001373	chrA01_15834	conserve	--	21	cuuacauaucucaggagcuuu	aagaaaagcugcuaagcuaugaaucccauaagcccuaauccuuauuuauaaaaaggauuugguuauauggcuuacauaucucaggagcuuuaacuugcccuuuaauugcu	0	220	200	60	140
chrC04_1726891	chrA01_15835	novel	--	24	ucguggucuggugguaaaagaacc	aacugaugaacauucuagucauuauuuaaaccggaccucguggucuggugguaaaagaaccucagcugaggugcccgccaucacgaguucgagauccggccacagaugacuuag	0	329	328	199	129
chrC04_1713631	chrA01_15836	novel	--	24	ucguggucuggugguaaaagaacc	uugaauguuuuguuauugucgaaauauauuugaacagaaccgggccucguggucuggugguaaaagaaccucagcugaggugcccgccaucacgacuucgagccccggccaca	0	328	328	199	129
chrC04_1584562	chrA01_15837	novel	--	24	aucggaaugucgucgaaaagucgu	aguucgucgguauauuccgacaaauuuccgacgacuacaacgguuauguguuuuaucggaaugucgucgaaaagucgucggaaaauuucgacgagccauguuuccucggaua	0	211	207	83	124
chrC05_1827956	chrA01_15838	novel	--	22	ucggaauuccgucgguauauuc	aagaauauuccgacggauugagauuuucucggaauuccgucgguauauucugaagaaaccaaauuuuguguuuucucggaauauccucgaaaauuccucgggauauuccgagg	0	574	568	255	313
chrCnn_random_3384748	chrA01_15839	novel	--	22	ucggaauuccgucgguauauuc	uauccucggaauucaucgguuuuuuccgagaaauacauuuuuccucgguauuccauaagaauauucugacggauugauaauuccucggaauuccgucgguauauucugaggaa	0	636	609	271	338
chrC02_1153123	chrA01_15840	novel	--	24	auuccgacgacuucaaauuuuugg	aaauggccggcggaauuccgacgacuucaaauuuuugguuuucgucggaaauugguuggaaauccgucacaaacgucugacgacauugaaguccgucgaaaccuccgucgaaau	0	169	168	71	97
chrCnn_random_3505819	chrA01_15841	novel	--	24	ccugguuugauuggaacgacgaag	aaucugagcccuccauucaguccugguuugauuggaacgacgaagaagccugucccagccugucaagauaagacccagcucccuuagccaguuccggguucuugcuauucaa	0	1069	1068	509	559
chrCnn_random_3290300	chrA01_15842	novel	--	22	agcuucaucggacguccgcuuc	guuuucaacguuuacaccuuaccuagcuucaucggacguccgcuucccgcgaaccggaauuggaaccucauggaaccuuauggaaucucgcuuccaaacguuuuuaaaauauuu	0	436	435	305	130
chrC04_1598194	chrA01_15843	novel	--	22	agcuucaucggacguccgcuuc	uuccaacuagagaaaccuacguugcacaaaagcuucaucggacguccgcuuccccuuuugggaccggaaucgaaauucgaagcuuacagaaucucgcuuccaaaacguuucuaaa	0	414	412	290	122
chrA02_159260	chrA01_15844	novel	--	22	agcuucaucggacguccgcuuc	cggcacuguggccuccagcugagacauaaaaacuacguggaagcuucaucggacguccgcuucucgcuucggaacuggaauuggaaucggaacuuuguggaagcuuacggaauc	0	446	402	284	118
chrC05_1898557	chrA01_15845	novel	--	21	uccggacuccgauugaggcgu	cccggugcgcgugcggcuucuuccggacuccgauugaggcguggucggcggcuacggcuucgucucgacgaggggaacacgaugauggccuugcaugcacgagauucucaac	0	119	119	71	48
chrC03_1506159	chrA01_15846	novel	--	24	auccggcggauccauaauuuuacu	gucgcuaggccugggacggaucggauauucgggcaauuuuaagguauccgaaccagaucuuuauccggcggauccauaauuuuacuauccuuauccggauccgagguuuucgga	0	184	184	84	100
chrC07_2180855	chrA01_15847	bna-miR164c,bna-miR164d,bna-miR164b	--	21	uggagaagcagggcacgugcg	aguaacacuugcuggagaagcagggcacgugcgaacaaaugaguuugaucaguacauuuugaugaaauauucgcacguguucuacuacuccaacacguguaucuccccuucccg	0	172	149	79	70
chrA02_144765	chrA01_15848	bna-miR164c,bna-miR164d,bna-miR164b	--	21	uggagaagcagggcacgugcg	uuacacuugcuggagaagcagggcacgugcgaacaaaugagaucgaucaguauauauguugaucauauuuucgcacguguucuacuacuccaacacgugugccucccccucucc	0	172	149	79	70
chrA06_576598	chrA01_15849	bna-miR164c,bna-miR164d,bna-miR164b	--	21	uggagaagcagggcacgugcg	aguaucacuugcuggagaagcagggcacgugcgaacaaaugaguuugagcaguacauuuugaucaaauauucgcacguguucuacuacuccaacacguguaucuccccuuccga	0	172	149	79	70
chrC02_1207399	chrA01_15850	bna-miR164c,bna-miR164d,bna-miR164b	--	21	uggagaagcagggcacgugcg	aguaacacuugcuggagaagcagggcacgugcgaacaaaugagaucgaucggucuauguugaucauauuuucgcacguguucuacuacuccaacacgugugucucccccccucc	0	172	149	79	70
chrA05_438963	chrA01_15851	bna-miR6029	--	21	ugggguugugauuucaggcuu	agccaagccucaaauaaacaaucccaacagauuacaaaucauuuggccuugaauuucauuuguaauauguugggguugugauuucaggcuuggcuuguguaucuuuuuuu	0	314	313	73	240
chrCnn_random_3249217	chrA01_15852	novel	--	23	ucaagguugugacuucuguuuua	augucuauuagguccauuuuuuuaaaaaaaucacacauaaaucaagguugugacuucuguuuuaguauauaagauuguuuuacuuugguuguucuauucaaguuugguuaucca	0	230	229	100	129
chrA03_230238	chrA01_15853	novel	--	24	caaaaaggacuggaaauggaugug	gcucugaagaaauugaauuuauguaucaaaaaggacuggaaauggaugugcauauguguuaucuaagucagcuuuacaaaaaacuauuuauaguucauauaucauuuauguuca	0	444	440	401	39
chrA09_random_2761059	chrA01_15854	novel	--	24	gagugggcucgguguaguuggagc	ccguucuuguccaagguuccuccuccucccaacgcaacgagagccgcaacaagaccggcauugccaaugagagugggcucgguguaguuggagcugguccggacaucuuggaag	0	470	470	276	194
chrC05_1864470	chrA01_15855	novel	--	22	ucgggucggauccggauccuuc	uccugaagaggcaacuggcaaaauaggcaugggcauccgggucuucgggucggguucgggucggguucgggucggauccggauccuucggguccuagcaauuuagacc	0	382	380	236	144
chrA01_6721	chrA01_15856	bna-miR160d,bna-miR160b,bna-miR160c,bna-miR160a	--	21	ugccuggcucccuguaugcca	acgaagucaugccuggcucccuguaugccacaaguaaauaccgaucucauuaugaaaucggacacuaguggcguacagaguagucaagcauaaccacugauauucuugaua	0	178	178	83	95
chrAnn_random_3084202	chrA01_15857	bna-miR160a,bna-miR160d,bna-miR160b,bna-miR160c	--	21	ugccuggcucccuguaugcca	cgaagucaugccuggcucccuguaugccacaaguaaauaccgaucucauuaugaaaucggacacuaguggcguacagaguagucaagcaugaccacugauauucuugauaua	0	191	178	83	95
chrC04_1649613	chrA01_15858	bna-miR160b,bna-miR160d,bna-miR160a,bna-miR160c	--	21	ugccuggcucccuguaugcca	uauauauaugccuggcucccuguaugccauacacuaagcucaucgaccaucucgaggaucucaguggauggcauaugaggagccaagcauauuuucauauauauauauau	0	190	182	84	98
chrC03_1327067	chrA01_15859	bna-miR160d,bna-miR160b,bna-miR160a,bna-miR160c	--	21	ugccuggcucccuguaugcca	uuuguauauaugccuggcucccuguaugccauacacuaaguucaucgaucuucggcgaccuccguggauggcguaugaggagccaagcauaaucucaucauauagauau	0	188	182	84	98
chrA03_218471	chrA01_15860	bna-miR160d,bna-miR160b,bna-miR160a,bna-miR160c	--	21	ugccuggcucccuguaugcca	uuuguauauaugccuggcucccuguaugccauacacuaaguucaucgauccucggcgaccuccguggauggcguaugaggagccaagcauaaucucaucauauauauau	0	188	182	84	98
chrC04_random_2857405	chrA01_15861	bna-miR160b,bna-miR160a,bna-miR160c,bna-miR160d	--	21	ugccuggcucccuguaugcca	aagauguguaugccuggcucccuguaugccauccucuaagcucaucgaccauugaugaccuccgugaauggcguaugaggagccaugcauauuuucauauacauuuacau	0	201	180	84	96
chrAnn_random_3052927	chrA01_15862	bna-miR160b,bna-miR160a,bna-miR160c,bna-miR160d	--	21	ugccuggcucccuguaugcca	aagauguguaugccuggcucccuguaugccauccucuaagcucaucgaccauugaugaccuccgugaauggcguaugaggagccaugcauauuuucauauacauuuacau	0	201	180	84	96
chrC07_2189237	chrA01_15863	bna-miR160d,bna-miR160b,bna-miR160a,bna-miR160c	--	21	ugccuggcucccuguaugcca	uauagucgugccuggcucccuguaugccacaaguauauaccgaucucguuacgaaaucuauggcuaguggcguacagaguagucaagcaugaccaaagcuuuucuuggugua	0	184	171	78	93
chrA03_243783	chrA01_15864	bna-miR160d,bna-miR160b,bna-miR160a,bna-miR160c	--	21	ugccuggcucccuguaugcca	uauggucgugccuggcucccuguaugccacaaguauauaccgaucucguuacgaaaucuguggcuaguggcguacagaguagucaagcaugaccaaagcuuuucuuggugua	0	184	171	78	93
chrC03_1367096	chrA01_15865	novel	--	22	gacggacauuccgacggaaaau	cugacggacauuccgacggaaaauauuuucgucgguuuucuuugacgacauuccgacgaaauaccgacgaaaguaaggucgucggaaauauccgacaaaauucugacagaaua	0	772	770	311	459
chrC08_2398140	chrA01_15866	novel	--	24	uugcgguugguagcgguugacagc	uuuuaaauuaagguacuacauggaccacaaagggccugacugauuuuuccgcuaccacccgcaaacgcagcguuugcgguugguagcgguugacagcguuucgaaacaaucau	0	196	191	128	63
chrCnn_random_3307531	chrA01_15867	novel	--	24	uugcgguugguagcgguugacagc	caagagucucuaauaaugaucuauucucuuuggggucugacuggucucuccgcuaccacccgcaaacgcagauuuugcgguugguagcgguugacagcguuucgaaacaauca	0	203	201	135	66
chrC01_1052662	chrA01_15868	novel	--	22	gaauauaccgacggaauuccga	ccuuggaauauaccgacggaauuccgaggaaauauuaauccaucggaauauucuuauggaauaccgaggaaaaauguauucaucggaaaaaaccgauaaauuccgagg	0	589	570	260	310
chrC09_2596224	chrA01_15869	novel	--	22	gaauauaccgacggaauuccga	uuccaaggaaacacaaaauuugguuuccuuggaauuuccucagaauauaccgacggaauuccgaggaaauacuaaucugucggaauauucuuauggaauaccgaggaaaaacgu	0	573	569	258	311
chrC01_1057622	chrA01_15870	novel	--	22	gaauauaccgacggaauuccga	uaaaaugaaauccucgaauaucccgaggaauuuccgaggaaauuccgaggaaacacaaaauuugguuuccucggaauuuccccggaauauaccgacggaauuccgaggaaaua	0	655	578	263	315
chrC09_2663545	chrA01_15871	novel	--	24	uaauaaaucgcuaggcccgugugc	aaaauacaaaaauucaucuccgaguacucuccgauuuuucuccgcguuuuuaauaaaucgcuaggcccgugugcgcugcacgcguagcgccuagcgaguuuccaaacaaggg	0	233	222	138	84
chrC04_1602894	chrA01_15872	novel	--	24	aggaugugguauuuaccuuugacg	aaggaugugguauuuaccuuugacggaaagguuacagagguuguauaugucugaacgcauagcgcaaccaaugagauggacaguucguuggggugguaauuggcaugucccucgu	0	354	346	152	194
chrC02_1234818	chrA01_15873	novel	--	21	gaggaaauuccgaggaacacu	uauauaaguguuauucaaaccgcaaaacguuguuuucgguuuaaaaacacuacuuccucggaaaaaccucggaauauuacgaggaaauuccgaggaacacuuggauuuc	0	404	403	141	262
chrC02_1135776	chrA01_15874	novel	--	21	gaggaaauuccgaggaacacu	uuguuuucgguuuaaaaaccuuacuuccucggaguuuccucggacuauuccgaggaaauuccgaggaacacuuggauuuccucggaaauucuucggaauauuccgaggcuuuuc	0	409	407	142	265
chrA02_170296	chrA01_15875	novel	--	24	aaagauuuuuguuacuguuaacug	guucaacugcagugcgguucugacaguuauaaaaauguauagauauauagcauauauaaagauuuuuguuacuguuaacuguggggcggaacgggacaaugguuaucau	0	241	240	69	171
chrA06_530307	chrA01_15876	novel	--	24	aaagauuuuuguuacuguuaacug	gucccacaccgcucaaaccgcaguuaccauucggagcaauacaguauauguaaagauuuuuguuacuguuaacugcgguacgguacgggaaagauguuaccauucggagcaugu	0	373	373	98	275
chrA07_653380	chrA01_15877	novel	--	24	auggaaggcaaugcagaggcugag	gaguuaugccauggaaggcaaugcagaggcugagagagcaggagagagagcuaagaaacuggaagaaucuucuuauuucuaacucugcuucuucaugauaaauaacucuu	0	495	490	194	296
chrC01_1078374	chrA01_15878	novel	--	24	aucgauuugugucaaauuuugaac	auauacauagaauuuucuaaaaauuuauuaucuaauuauuuuaucgauuugugucaaauuuugaaccgcccaaguuagaaccgacaaaauuuauauuuauagagauuauuaau	0	188	187	64	123
chrC05_1791781	chrA01_15879	novel	--	22	cucggaauuuccucggaauauu	nnnnnnnnnnnngaacccauuuucccucggaauuuccucggaauauuccgacggauagauauuuccucggaauuccgucgguauacuccgaggaaauuccgaggaaaccc	0	540	453	216	237
chrA01_64399	chrA01_15880	novel	--	22	cucggaauuuccucggaauauu	uccucggaauuuccucggaauauuccgagggaauuccgaagaaaauaauggaauuuccgaggaaaccccuaccuuccucggaauucugucggaacauuccgaggaaaaggac	0	473	461	219	242
chrC04_1578672	chrA01_15881	novel	--	22	cucggaauuuccucggaauauu	uuccucggaauuuccucggaauauuccgacgaacugagguuuccucggaauuccguccguauauuccgaggaaauuccgaggaaccccaauuuuguguuaccucggaauuuc	0	617	461	219	242
chrC03_1366790	chrA01_15882	novel	--	22	cucggaauuuccucggaauauu	uuccucggaauuuccucggaauauuccgacgaacugagguuuccucggaauuccguccguauauuccgaggaaauuccgaggaaccccaauuuuguguuaccucggaauuuc	0	617	461	219	242
chrA01_68407	chrA01_15883	novel	--	22	cucggaauuuccucggaauauu	gaauuuccucggaauauaccgagggaauuccgagaaaaauaauggaauuuccgagaaaaccccuaucuuccucggaauuuccucggaauauuccgagaaaauucugaggaa	0	463	461	219	242
chrC05_1901761	chrA01_15884	novel	--	22	cucggaauuuccucggaauauu	aagccucggaauauuccgaggaaauuccgagaaacacuuggauuuccucggaauuuccucggaauauucugaggcuuuuccgaggaaacaaaaacccuaaaagaaaagccuu	0	569	476	225	251
chrC03_1357428	chrA01_15885	novel	--	22	cucggaauuuccucggaauauu	uuccucggaauuuccucggaauauuccgacgaacugagguuuccucggaauuccguccguauauuccgaggaaauuccgaggaaccccaauuuuguguuaccucggaauuuc	0	617	461	219	242
chrC05_1808445	chrA01_15886	novel	--	22	cucggaauuuccucggaauauu	gcuuuucuuuuaggguuuuuguuuccucggaaaagccucagaauauuccgaggaaauuccgaggaaauccaaguguuucucggaauuuccucggaauauuccgaggcuuuucc	0	453	361	177	184
chrA07_642024	chrA01_15887	novel	--	24	agagaucguccauguaccaagagc	ucagagaucguccauguaccaagagcgcagaauacaaaggcagauagccuagcacgcaguguuaggauucagccgucuuuagucguucauauggaucaauaucucccggu	0	223	130	120	10
chrA07_679018	chrA01_15888	novel	--	25	guggacgugccggagugguuaucgg	uaaucaaauauauuuuauuuuagcuuucaacaaaaguggacgugccggagugguuaucgggcaugacuagaaaucaugugggcuuuguccgcgcugguucgaauccug	0	591	538	226	312
chrC09_2657813	chrA01_15889	novel	--	24	ucuuagauucggauaagagacggu	ccggucucuuaacugagguucuuagauucggauaagagacgguucuuaauuuuucuuagauuuuaacuaagaaaagcuaauaaccgucuuuuaaauaucuaagaaaagcuaag	0	167	167	70	97
chrC09_2657841	chrA01_15890	novel	--	24	ucuuagauucggauaagagacggu	ccagucucuuagcugagguucuuagauucggauaagagacgguuuuuaauuuuucuuagauuuuaacuaagaaaagcuaauaaccgucuuuuaaauaucuaagaaaagcuaag	0	158	158	67	91
chrC02_1128204	chrA01_15891	novel	--	24	gacgaacuuccgacgauauuacga	cgguaucguuucgucggaauaaaaacguucgucggaauuucgucagaaauuccgacgacuuucugacgaauaccaagaaacgucauuccgacgaacuuccgacgauauuacgau	0	381	279	77	202
chrC09_random_2957379	chrA01_15892	novel	--	24	gacgaacuuccgacgauauuacga	gguaucguuucgucggaauaaaaacguucgucggaauuucgucagaaauuccgacgacuuucugacgaauaccaagaaacgucauuccgacgaacuuccgacgauauuacgau	0	381	279	77	202
chrC03_1343668	chrA01_15893	novel	--	23	ucgcacugucgauuuccguuuaa	aggugaaucuuucuccggagagagaauaugaaaaauucugauggccacugugggaaccaaaauucgcacugucgauuuccguuuaaauaaagaaacuaggaaaacccuaauuuu	0	218	217	156	61
chrC03_1376980	chrA01_15894	novel	--	24	augauauguuggaugcuggaaagc	uuaugauauguuggaugcuggaaagcaacucuuguacgaagauugcagagauagucauucagcuuuaucaucugcaacaagacugaugggcauuaaaacagauuauaauuug	0	332	288	79	209
chrC02_1246936	chrA01_15895	conserve	--	21	cuugcauaucucaggagcuuu	agaaaagcugcuaagcuauggaucccauaagcccuaaccuuaaacauagaaaaaggauuugguuauauggcuugcauaucucaggagcuuuaacuugcccuuuaauggcuu	0	228	104	49	55
chrA02_168228	chrA01_15896	conserve	--	21	cuugcauaucucaggagcuuu	agaaaagcugcuaagcuauggaucccauaagcccuaaccuuaaacauagaaaaaggauuuggcuguauggcuugcauaucucaggagcuuuaacuugcccuuuaauggcuu	0	226	104	49	55
chrCnn_random_3515187	chrA01_15897	novel	--	24	aggauguggugaauuuaaagguuc	ggaaauuugauuggugcuaaaggauguggugaauuuaaagguucacccuaaggggugaaccuaaguucuguccauaucauaauagauaacaauaguugaaggucaauaagacug	0	52	52	51	1
chrAnn_random_3058187	chrA01_15898	novel	--	21	acgugucguuggcuaagucug	acccucaguaggagcuuuggcucccaaaggaacgugucguuggcuaagucuguuuggcggaagcaccguucggaccgccuugaacuauaauuaccaccgagcggcggguaga	0	206	126	55	71
chrC02_1199259	chrA01_15899	novel	--	22	cagcgugcugaguccaaggacc	caaggaccagcgugcugaguccaaggaccagcgugcugaguccaaggaccagcgugcugaguccaaggaccagcgugcugagcccaaggaccagcgugcugaguccaaggac	0	516	425	61	364
chrC05_1913395	chrA01_15900	novel	--	24	agaucugugucacgacgguagacc	gguuuuuguucuuuuucagaucugugucacgacgguagaccguuuuguaugucuacgccuccguggagacuuacgaugcagucuauuugucaacgcacggguuaguuuugc	0	158	82	74	8
chrC08_2332851	chrA01_15901	novel	--	21	cgaucgaugcguuuuugaaca	cguuuauacugaggcaucgaucgauuggauuaccugaucguucgaucacuuuguuacgcauugggucaucuuacugaucgaucgaugcguuuuugaacauauauccaucgaucg	0	351	335	118	217
chrA07_590426	chrA01_15902	novel	--	24	aaagacgauguaaauugacguggc	ucguaaagacgauguaaauugacguggcuuuuacgagaaaauaguuuuuccucguaaaagccacguaaauuucgcgagugcuuuacgacgaaauauuuuacguguacu	0	182	181	67	114
chrA04_379071	chrA01_15903	novel	--	24	aaagacgauguaaacuaacguggc	cgacaaaaaaaauucgucguaaagacgauguaaacuaacguggcuuuuacgaggaaauaguuuuuccucguaaaagccacguaaauuucgcgagugcuuuacgacgaaauauuu	0	128	127	50	77
chrCnn_random_3307843	chrA01_15904	novel	--	21	ucggaauuuccucggaauauu	ggaauuuucucggaauaguccgaggaaauuccaacggauauuuaagugucagucggaauuuccucggaauauuuuuauuuaaccgggcaaaccagccgccaaauauuucgcgaa	0	186	171	92	79
chrC05_random_2884089	chrA01_15905	novel	--	21	ucggaauuuccucggaauauu	cgacgagaauggucgucagaaauuucucgucggaaaauaaaauuucuucggaauuuccucggaauauuccgagagaauaccgagaauuaaagauucugaggacauuccgaagaa	0	167	162	85	77
chrA03_259226	chrA01_15906	novel	--	21	ucggaauuuccucggaauauu	cgacgagaauggucgucagaaauuucucgucggaaaauaaaauuucuucggaauuuccucggaauauuccgagagaauaccgagaauuaaagauucugaggacauuccgaagaa	0	167	162	85	77
chrA06_506699	chrA01_15907	bna-miR6030	--	22	uccacccauaccauacagaccc	gugucuguaugugugggcugaguaggcacaaucacagcuuuuacucagaucugguugugaauggaccuucuccacccauaccauacagacccuuaauccugaauccaaagc	0	214	180	62	118
chrC08_2432412	chrA01_15908	bna-miR6030	--	22	uccacccauaccauacagaccc	uucagggauuaagugucuguauguaugggcugaguaggcacaagaugcuggauuugugauuguaccuucuccacccauaccauacagacccuuaauccugaauccaaagcu	0	287	180	62	118
chrC09_2516963	chrA01_15909	novel	--	24	auuccuaucgaucgauguauauau	cucggaauauuccgaggaauauguccgucgguauauuccuaucgaucgauguauauauguucaaaaacgcaucgaucgaugaauguccgaggaaauauuccgacgaaguucuc	0	419	419	179	240
chrA07_635196	chrA01_15910	conserve	--	21	uaacuuauuagacaccaugau	cuuucauauggcaggagucauugguucaaauccaauaguagguauaacuuauuagacaccaugaucaauggugucuaauaaguuuuuguagccagcuuuuuuuuuuuuuuuu	0	480	425	91	334
chrAnn_random_3013006	chrA01_15911	novel	--	22	cgugcugauauguguacugaug	gaagggccagcaugcugaguccaaggacagccgugcugauauguguacugauggauagccacagauguuguaggcacaggggggguaacccacgaauggauagaaugguggaac	0	627	626	71	555
chrAnn_random_3049220	chrA01_15912	novel	--	22	cgugcugauauguguacugaug	agggccagcaugcugaguccaaugauagccgugcugauauguguacugauggauagcuacagauguuguaggcacaggggggguaacccacgaauggauagaauggugga	0	627	626	71	555
chrAnn_random_3148615	chrA01_15913	novel	--	22	cguccguggcuguccgugugug	agcacacacaugacgucuguggcuguccgugucuguccgucagcacacacaggacguccguggcuguccguguguguccgcguguguccguguguguccguccgcaca	0	1250	936	188	748
chrC07_2211782	chrA01_15914	novel	--	21	uuucgucguaaauuuacaugg	gugcccauaacaacgaacauauuuucgucguaaauuuacaugguguuuacaacgcaguuacgaggaauccaacuuucgucguaaaugccauguaaauuuacgaagaauaguuuu	0	142	134	39	95
chrCnn_random_3297324	chrA01_15915	novel	--	21	uuucgucguaaauuuacaugg	acguuuccauaacaacgaagauuuuucgucguaaauuuacaugguguuuacaacgcaguuacgaggagaccaaauuucgucguaaacgccauguaaauuuacgacgaaauauuu	0	151	134	39	95
chrUnn_random_3554077	chrA01_15916	novel	--	24	aucccgagacuggcuccccguacc	agcaggagcaggaaauggagagggagauguaugguaggagcuguggggcgaagcggaauccugaaucuggcugaaaucccgagacuggcuccccguaccaccacaaccacg	0	442	411	222	189
chrCnn_random_3488416	chrA01_15917	novel	--	24	aucccgagacuggcuccccguacc	agcagaagcgggaaauggagagggagauguaugguaggagcuguggggcgaagcggaaucugaauguggcugaaaucccgagacuggcuccccguaccaccacgaccacga	0	427	411	222	189
chrC03_1339151	chrA01_15918	novel	--	21	agacucucggaagacuucuug	cucagaagauucuuggaagacucucggaagacuucuuggaaagucuucuaaugcauuuuaugcuagaaaacgucccaugaacucuucuggaagucuuccaaaguuugaauaugc	0	217	204	121	83
chrC02_1208830	chrA01_15919	novel	--	21	agacucucggaagacuucuug	uuuggaagacucucggaagacuucuugcgaaaucuucuaaugcauuuuaugcuagaaggaagacgucccacaaagucuucagaaagucuuccgaaguuuucucucccaaguggu	0	156	148	89	59
chrA06_563957	chrA01_15920	novel	--	21	agacucucggaagacuucuug	acucucggaagacucucggaagacuucuugggaauucuucuaauguauuuuaugcuagaagacuucccacaaagucuucagaaagucuuccaaagucuucugcccaaagug	0	157	152	92	60
chrA03_random_2703599	chrA01_15921	novel	--	21	uaugacgacugaaauguaagu	auccagucaauuacaaaacuaagcuaugacgacugaaauguaagucgucuaguuuuuuuagaguuuuuuuaaccaaacaaaguagacgacuuauuuuucagucgucuaaaauaa	0	92	92	54	38
chrC05_random_2885644	chrA01_15922	novel	--	24	gagggaaaaaaucgucgguauguc	ucucuauacacuacaagaaaacagcggcauaccgagggaaaaaaucgucgguaugucgucggacuaacguuauuccgacgacaugccgacgaaacaaguccucggaaauaacuc	0	434	431	210	221
chrCnn_random_3433197	chrA01_15923	novel	--	24	gauucgauccggauccgauccgaa	ugggaggugggccaaugacaaaucacuaugacuaggccugagauuuuuauccgagauccggauucgauccgagauucaauccgagauucgauccggauccgauccgaaaaucc	0	366	145	128	17
chrC02_1156554	chrA01_15924	novel	--	24	gauucgauccggauccgauccgaa	aaaauuaaguagcaaggccugaaacuuuuauccgagaucuggauucgauccgagauucgauccggauccgauccgaaaauccggauaugcggaggggccgaauccggaucc	0	146	145	128	17
chrC07_2282103	chrA01_15925	novel	--	24	gauucgauccggauccgauccgaa	gacuaggccucggacuuuuauccgagauccugauucgauccgagauucgauccggauccgauccgaaaauccgcauaucuggaaggaccgaauccgaauccggauaguaaaaug	0	145	145	128	17
chrC03_1308542	chrA01_15926	novel	--	24	agugcuauuuuugugacuuuugac	aaaacauuaagugcuauuuuugugacuuuugacuuuuugugacuuuugacguugaaugcuaguuuuggaacaaaaacuugauuuaguguuauuuuuguuuuuuuuucuaaaaaa	0	146	137	72	65
chrAnn_random_3107930	chrA01_15927	novel	--	24	gugaccgagcucuuccgaaacguc	agcgaccaagcucgagccaagcucggucgcuacguagcgaccgacaguguguuccauucggucgcuacguggugaccgagcucuuccgaaacgucgauaugacacgaauccaug	0	172	164	149	15
chrUnn_random_3576358	chrA01_15928	novel	--	24	agguggaucaaaccugaaacgugu	ugugauugggaaagugagccgauccguguuaggugaccaguauaauugugacuuaguuucgcauagcagguggaucaaaccugaaacguguuggcgucugagucccgucuc	0	100	97	39	58
chrAnn_random_2978161	chrA01_15929	novel	--	22	cggacacacacggacagccacg	nnnnnnnnnnnnnnnnnnnnnnnnnnnnnnnnnnnnnnnnnnacggacacacacggacagccacggacagacacggacguccagugugugcugaccgacguucagugugagc	0	310	254	66	188
chrC05_1849962	chrA01_15930	conserve	--	24	aggacuuuaagaaccgguucuuag	gaguucuuaggaugagguucuuagcggaggacuuuaagaaccgguucuuagccguuuuaguuaaaaguuaagaaacuguuuuuuaacuuccggaaaaaacuuuauucuaagaa	0	124	123	49	74
chrC07_2198637	chrA01_15931	conserve	--	23	ugcucaccucucuuucugucagu	acagagaaaacugacagaagagagggagcacaugcaggcacuguuauguguccauaacucugcuugugcgugcucaccucucuuucugucaguugccugaguucucgcuuuca	0	176	137	52	85
chrCnn_random_3250006	chrA01_15932	novel	--	24	agcggaaguuaagaaacuguuucu	ccaugauuaacccgaaguucuuaaaguggggaucuuagcggaaguuaagaaacuguuucuuaacuuuuaaauauaaaaguuaagaaauaguuucuuaacuucgacuaaaaacc	0	191	191	81	110
chrC07_2128919	chrA01_15933	novel	--	24	uuuucgcugauguggacgcucuau	cuuuuauuaguauagauuuccauuuuuuuauauuguauauuaauuuaaaaauguauaaugucacgugucaucuuucgggagaaguucuuuucgcugauguggacgcucuaugga	0	766	607	297	310
chrA09_867562	chrA01_15934	novel	--	22	uuuaaagugcugauggacucuu	augggggagauugguauuuaaagugcugauggacucuuuaagaggaaaagauuugaaaaagucuuauacuguuguuggguuuauacaaguucuccagguguggaucuacuaugc	0	59	58	49	9
chrC08_2388707	chrA01_15935	novel	--	24	auuugggccgauuaagaaaucaga	aacgcaucuauauugggccauuuuuuuuggauucagcccacuguccacaucagaucucacuugggccauuugggccgauuaagaaaucagauccaauucuuacauuuuuuuuuc	0	270	269	104	165
chrC09_2623725	chrA01_15936	novel	--	24	agacgacuuaguagaagacuuaua	uaaagaggcuauccucagucagguauuuacuagaaucuagacgacuuaguagaagacuuauaauuaagucgucuacuaagucguccaacuggaagacuuuccagacgacauaau	0	455	454	178	276
chrC07_2202684	chrA01_15937	novel	--	24	ccggauccggauccggcuuugacg	ucaagauauccggauccggauccggcuuugacgaaucuaacauuuuacuauccggauucgacaucuccauccggaucagaucucagaucgaauccguaucucggaucgaaucca	0	204	202	96	106
chrC04_random_2867761	chrA01_15938	novel	--	24	ccggauccggauccggcuuugacg	aaaacuuacggaucuggauauccggacuuaaaaaguaagauauccggauccggauccggcuuugacgaauccaacauuuuacuauccggauccggauucggcucuuccgg	0	228	202	96	106
chrC01_987818	chrA01_15939	novel	--	24	cucggaauuuccucggaauauacc	ccucggaauuuccucggaauauaccgacggaauuacgaggaaauauuaauccgucggaauauuuuuauggaauaccgaggaaaaauguauuccucggaaaaaaacgaugaau	0	473	453	199	254
chrCnn_random_3270924	chrA01_15940	novel	--	24	cucggaauuuccucggaauauacc	ccucggaauuuccucggaauauaccgacggaauuacgaggaaauauuaauccgucggaauauuuuuauggaauaccgaggaaaaauguauuccucggaaaaaaccgaugaau	0	473	453	199	254
chrC02_1273836	chrA01_15941	novel	--	24	cucggaauuuccucggaauauacc	ucggaauaucccgaggaauuuacgaggauauuccgaggaaacacaaaauuuggguuccucggaauuuccucggaauauaccgacgguauuccgaggaaauaucaauccguc	0	457	456	202	254
chrCnn_random_3300747	chrA01_15942	novel	--	24	gggaguguuaugaaccagauugug	gggggaguguuaugaaccagauugugaauggcguauaaccaagagauuaugauuuguaaucuuuucauuuaucuaucacgguguaaucuccuauauaaagaaucucuauguu	0	237	228	76	152
chrCnn_random_3373175	chrA01_15943	novel	--	24	aguauagaucgaacuuuugagagu	aaugucacuuuuauuaguauagaucgaacuuuugagaguaauuaauuuaucuaagaagcuuuguuuaaccaaaaaauaacaacguaacaaacggauaguuaaaaguaaa	0	158	150	142	8
chrCnn_random_3336049	chrA01_15944	novel	--	22	uauauuccgaggaccuuuccga	ccaucggaaaauccaucgaaauaucccgaggaaguucgcccucgguauauuccgaggaccuuuccgacgaacugguaguccucggaguuuccucggaaauuuccgagggauuuc	0	273	273	133	140
chrAnn_random_3130007	chrA01_15945	novel	--	24	uuuuugcugauguggacgcucuau	ucgggagaaauuuuuuuugcugauguggacgcucuaucgaaccucaaaagguccauuuuauuaguauaguaguaaucuuacauauuuuuaauguaguauuuccauuuu	0	412	410	252	158
chrC03_1465877	chrA01_15946	novel	--	22	aaaaaaucgucggaauuucguc	uuucuaacaaauuuccgacgaaaaaagucgucgguucuaucucgucggaaaaaaaaaaucgucggaauuucgucggauuuucugacgaauuuccgacgaaauuucgauagacaa	0	186	186	75	111
chrC05_1900134	chrA01_15947	novel	--	24	ugugugugcucaccgucuaugacu	augaaaacaaaagcaugauugugagaaucaauagauuuuuuuuuuuaaaagaaaagaaaugaaagaguuauugugugugcucaccgucuaugacuuaaucguugucucuucuu	0	1854	1848	127	1721
chrA06_504777	chrA01_15948	novel	--	24	gacggaauuccgaggaaaugaauu	ucgacggaauuccgaggaaaugaauuuccgagaaaacuccgaggaccaccaguucgucggacagguccucggaauauaccgagggagcacuuccucggaaaauuccgaggaag	0	183	175	76	99
chrA07_589607	chrA01_15949	novel	--	24	gacggaauuccgaggaaaugaauu	ccucggaaauucauuuuuccucgaaaaucccucggaaauuuucgacggaauuccgaggaaaugaauuuucgaggaaacucugaaaaccaccaguucgucggaaaaguucucgg	0	174	174	74	100
chrAnn_random_3015548	chrA01_15950	novel	--	24	gacggaauuccgaggaaaugaauu	aacuccucggaaauucauuuuuccucggaaaucccucuaaaauuucagacggaauuccgaggaaaugaauuuccgaggaaacuccgaggaccaccaguucgucgaaaa	0	155	147	62	85
chrC04_1587116	chrA01_15951	novel	--	24	aagacucucggaagacuucuagaa	uugaaagacuucuuagaagacucucggaagacuucuagaaaagucuucuauugcauuuuaugcuagaagaccucccacgaagucuucaggaagucuucuagucccaaagu	0	130	126	73	53
chrC08_2435096	chrA01_15952	novel	--	18	agucgcugacguaguuau	uuuacacaauauaucuauaaaauaguuauaugauaaauuaaauauacuuuugcaauauugaagauguaacaugucugcucuggaguagucgcugacguaguuauugacgcauaa	0	64	63	47	16
chrCnn_random_3529993	chrA01_15953	novel	--	23	accgguccgacugugacucguug	ugguauaguuuauggucaaaccgguccgacugugacucguugaaaaagccgaguccgguucgguuugaaacccggauuugaacaaaaccgguaaaaccggcaaaaaaccgg	0	80	80	58	22
chrA09_854918	chrA01_15954	conserve	--	22	ccugccuuccaucaacugaauc	aggucgggaacugauuggcugagaccgccacguggguuuucacgguuggcuugugagcagggaucggauccugccuuccaucaacugaaucgaagcccgaggugaaaaua	0	153	152	53	99
chrCnn_random_3310854	chrA01_15955	novel	--	24	agacuaugcauagaucaguaugau	aaguccuaaauacuauacaugcauucucuaucggccuagacuaugcauagaucaguaugauagaggcuaaaagccugcgaaaauauacacuuuauggcacgaccggauuggcca	0	102	101	25	76
chrCnn_random_3310853	chrA01_15956	novel	--	24	agacuaugcauagaucaguaugau	aaacaaagaguuccuucagauauauguauaaaaucgcccaaggccauaauaaguccuaaauacuauacaugcauucucuaucggccuagacuaugcauagaucaguaugauaga	0	102	101	25	76
chrC09_2608128	chrA01_15957	novel	--	24	agacuaugcauagaucaguaugau	uauaaaaucguccaaggccauaauaaguccuaaagacuauacaugcauucucuacuggcuuagacuaugcauagaucaguaugauauaggcuaaaagccugcgaaaauauacac	0	106	101	25	76
chrC05_random_2890109	chrA01_15958	novel	--	22	gacgaucgcucggucgcuacgu	gucgcuacguagugaccgagagggacgaucgcucggucgcuacguagcgaccgagggggacgaucgcucggucccuacguagcgaccgagcucgggucggacuugguugcuacg	0	85	85	73	12
chrC09_2631818	chrA01_15959	novel	--	21	aucggaguccggacgaagccg	ccucgucgauacgaagccguagccaccgaccacgccgcaaucggaguccggacgaagccgcuagagccuccggaaguuuugccucugcgcgcgcgugaguuuuaggcaccg	0	142	141	104	37
chrAnn_random_3058596	chrA01_15960	novel	--	24	gguagaaacccacaaaacaugagu	gauuuccuccauacucgguagaaacccacaaaacaugaguuauguuguggcuuuuggggaguuguucucaaaauauuaacucauauuuugaaggcuuuuaccgaguaug	0	76	76	45	31
chrAnn_random_3038174	chrA01_15961	novel	--	24	gguagaaacccacaaaacaugagu	gauuuccuccauacucgguagaaacccacaaaacaugaguuauguuguggcuuuuggggagugguacucaaaauauuaacucauauuuugaaggcuuuuaccgaguaug	0	76	76	45	31
chrC02_1184113	chrA01_15962	novel	--	24	auaucacaaagagaucguaugagu	gguaggcuucccggagaggaggagccagguuucugauaguagauccgcccgaggagcuucgugaugagagauaucacaaagagaucguaugaguccguaaagaaacccauacc	0	62	62	48	14
chrA02_124403	chrA01_15963	novel	--	24	auaucacaaagagaucguaugagu	gguaggcuucccggagaggaggagccagguuucugauaguagauccgcccgaggagcuucgugaugagagauaucacaaagagaucguaugaguccguaaagaaacccauacc	0	62	62	48	14
chrC06_1959627	chrA01_15964	novel	--	24	auuccgacgaauuucugacgauuu	aaauuccgacgaauacuuuuuuccgagaaaaugauaccgacgaauugguucgucagaaauucgucagaaucgguguauuccgacgaauuucugacgauuucggucaucagaaa	0	89	87	43	44
chrC09_random_2958399	chrA01_15965	novel	--	24	auuccgacgaauuucugacgauuu	cgacggacauguucgucagaaauucgucggaaucgaucuauuccgacgaauuucugacgauuucugccaucagaauccccauguuuucuuguagugaaaugugggucuaaguua	0	98	89	44	45
chrAnn_random_3126597	chrA01_15966	novel	--	18	gcgagagcggaccgccuc	uuccgaacccaucgacuguuugcgggcugcuugagcugcuaacauggcgagagcggaccgccucaugucgaucggaggacggacugggaauggcucuuucgggaucuuuc	0	328	93	43	50
chrC09_2577215	chrA01_15967	novel	--	23	acggaucgaucgaugcauuuaua	auuuuuguacaacuacggaucgaucgaugcauuuauacagaggcucccgagauuuuguuugaugcaucgauuggguauccgcaacgaucgauuggauaucccgaucga	0	64	64	27	37
chrA03_random_2702305	chrA01_15968	novel	--	24	aaccggaaccgaagaaccgaaccg	uggucgguugggacucguccugggcauauaaaccggaaccgaagaaccgaaccggaaccgauccgaaaucuccgguuugguucgguuucgguaucagcugaaauaccuauugga	0	107	107	34	73
chrAnn_random_3043341	chrA01_15969	novel	--	22	cgccuugucugagcucugguuc	uuccgccuugucugagcucugguucaggccuccucugcggagguucugucuuuggagucaagacgcggucgggugaagguacgguggggagaagcuaaggguuuuuagccagugg	0	225	225	133	92
chrA09_885030	chrA01_15970	novel	--	24	ugaacugacgucaagaugaagauc	uauaaauauguggccgcgaaaauacuuauuaucgugucgguuggaagcccaugcuacuucugcuuguggccagggucgacacugaacugacgucaagaugaagaucgugaagu	0	315	312	114	198
chrCnn_random_3256000	chrA01_15971	novel	--	24	ugaacugacgucaagaugaagauc	cugaacugacgucaagaugaagaucgugaaauuaaaaacuuugcuccaaacaguuuugcaauguuuccaaccuuuauaacuugaugcauauaauauauaucaaaauacauuug	0	308	302	112	190
chrA03_random_2703447	chrA01_15972	novel	--	24	ugaacugacgucaagaugaagauc	gaaaauacuuauuauuguaucggcugaaagcccaugcuucuucugcuuguggccagggccgacauugaacugacgucaagaugaagaucgcgaaguuaaaaacuuugcucca	0	221	209	81	128
chrA03_267360	chrA01_15973	bna-miR172b,bna-miR172c	--	21	ggaaucuugaugaugcugcau	cuaacagccgguaguugcagaugcagcaucauuaagauucacaagagaugugguuuucuuguuuucucgccucuugggaaucuugaugaugcugcaucagcaacuacaugg	0	91	88	27	61
chrC03_1441056	chrA01_15974	bna-miR172b,bna-miR172c	--	21	ggaaucuugaugaugcugcau	cuaacagccgguaguugcagaugcagcaucauuaagauucacaagagaugugguuuucuuguuuucucgccucuugggaaucuugaugaugcugcaucagcaacuacaugg	0	91	88	27	61
chrA10_924431	chrA01_15975	bna-miR172c,bna-miR172b	--	21	ggaaucuugaugaugcugcau	acagccgguaguugcagaugcagcaucauuaagauucacaagagaugugcuuuccuuuguuugggcucguuucgaaugggaaucuugaugaugcugcaucagcaaauacauggc	0	90	88	27	61
chrC09_2543523	chrA01_15976	bna-miR172c,bna-miR172b	--	21	ggaaucuugaugaugcugcau	acagccgguaguugcagaugcagcaucauuaagauucacaagagaugugcuuuccuuuguuugggcucguuucgaaugggaaucuugaugaugcugcaucagcaaauacauggc	0	90	88	27	61
chrC06_2063813	chrA01_15977	novel	--	24	agagcugucggcgagauuccuagu	cguaaaagagagcaaaaggaguuuuauucugaauccguguaugagcguuacaacaagguagaagccuuggucacgagagcugucggcgagauuccuaguucuaacaaccuaaga	0	263	252	186	66
chrC04_random_2874149	chrA01_15978	novel	--	24	agagcugucggcgagauuccuagu	agauaagaaaucgaaaagagagcgaaguagaucuuauuccgaauucgcguuugagcguuacaacaagguaaaaguuugggcuaugagagcugucggcgagauuccuaguucuaa	0	256	240	175	65
chrA06_562466	chrA01_15979	novel	--	24	aucgaucgauauuccuauagaauc	aucgauauuccuauagaaucaucgaucgauauuccuauagaaucaucgaucgauauuccuauagaaucaucgaucggcacuggucaauagauaaaccuagaaagcuaaagccu	0	59	58	27	31
chrC08_2393651	chrA01_15980	novel	--	24	aucgaucgauauuccuauagaauc	ucgaucgauauuccaaucgaauaaucggucgacguugcaacaaguauaucgaucgauauuccuauagaaucaucgaucgacacugggcaauagacaaaccuagaaagcgaaagc	0	60	60	28	32
chrC08_2323892	chrA01_15981	novel	--	24	aucgaucgauauuccuauagaauc	gaucgauauuccaauggaauagucgaucgauauuccaauggaauaaucgaucgacggcucaacaaguauaucgaucgauauuccuauagaaucauaaaucaacacuuauau	0	60	60	28	32
chrAnn_random_3083516	chrA01_15982	novel	--	24	gaucuggcuuuggacuuuguccuu	gguggaggaaggagaaggucuucuaugccgugugucuuuacuuuuguagcagcccuacacguggacaugaucuggcuuuggacuuuguccuuuucuccuuuuggguuucuaa	0	57	53	28	25
chrA03_284953	chrA01_15983	novel	--	24	gcgggugguagcgggaaaaccagu	uuugugugauuguuucaaaacgcugugaaccgcuaccaaccgcaaaaguugcgguugcgggugguagcgggaaaaccagucaugcccuaaacugauauuuacaugaaguaaa	0	163	156	79	77
chrC01_1039577	chrA01_15984	novel	--	23	cugucggcaggauuucaacuaua	uagccguuagagagccguugggggauuuuaaaaauuccgaggaaagagccguugccgucgguauuccgucggaauuuccuaggucugucggcaggauuucaacuauaaauac	0	237	116	47	69
chrCnn_random_3401961	chrA01_15985	conserve	--	24	auauaugucaaccaaucgagcuuu	gaaagacagacggauaacggggaugauuggucggggcuguagauguucuggacagccaaaauuuaguuuacaucuauauaugucaaccaaucgagcuuugauuucuuuaaaaaa	0	127	123	41	82
chrC05_1840474	chrA01_15986	conserve	--	24	agaacccgucucuuaacuuuuaac	ucaauacuuagagcauguuuaaugaggguucuuagagcaugauuauuaggaaguuuauaggguggaguucuuaacgaaauauaagaacccgucucuuaacuuuuaacuaaaaaa	0	291	290	115	175
chrCnn_random_3295813	chrA01_15987	conserve	--	24	agaacccgucucuuaacuuuuaac	guaagguuuuuaggauaagguuuuuagcgaaauauaagaacccgucucuuaacuuuuaacuaaaaaagcuaaggaccgguucuuauauaacaguuuuaagagccgauucuu	0	293	290	115	175
chrC02_1220214	chrA01_15988	conserve	--	24	agaacccgucucuuaacuuuuaac	aggauucuuaaggugagguucuuaucagaauauaagaacccgucucuuaacuuuuaacuaaaaaaccuaaaaacuggcucuuaaauaagaguuuuaagagacgguucuuagc	0	294	290	115	175
chrC04_1560232	chrA01_15989	conserve	--	23	aacccgucucuuaacuuuuaacu	gaacccgucucuuaacuuuuaacuaaaaagauuaagaacugauucuuaaauaagaguuuuaagaaccgauucuuaacuuuuuuauuuaaauguuaagagacagauucuuauguu	0	209	207	89	118
chrC08_2439565	chrA01_15990	conserve	--	23	aacccgucucuuaacuuuuaacu	gaacccgucucuuaacuuuuaacuaaaaaggcuaagaacuuauucuuaaauaagaguuuuaagagccgguucuuaacuuuuuuaguuaaaauuaagagacgauugauucucaag	0	268	207	89	118
chrC08_2439561	chrA01_15991	conserve	--	23	aacccgucucuuaacuuuuaacu	gaacccgucucuuaacuuuuaacuaaaaaggcuaagaacuuauucuuaaauaagaguuuuaagagccgguucuuaacuuuuuuaguuaaaauuaagagacggguucuuauauuc	0	270	207	89	118
chrC08_2379444	chrA01_15992	novel	--	21	agaucucgaaauuugaauagc	uucauagguucuuuuacuguagaucucgaaauuugaauagcaacaagcugauuuaauauuuuguuguugaaauuaacaguuuaauauucuguuugauuacaaacauaacu	0	109	108	62	46
chrA05_random_2717832	chrA01_15993	novel	--	24	gacggaauuccgacgacuucaaau	uauuuuuuaucggaaugucgucggaaagucgucggaaaauuccgacgagccauguuuucucggaaauucgucggaaauggucgacggaauuccgacgacuucaaauuuuuuguu	0	136	129	56	73
chrC06_2024205	chrA01_15994	novel	--	24	aaggaauugaaauguaaucagaag	caaucauuugagucuuucaaacaaaagauucuucuuauuuuuuucuuguuuuuuucauuuucuuauucuuaaggaauugaaauguaaucagaagcuuuaugagauauuauuc	0	68	66	46	20
chrC04_1638719	chrA01_15995	novel	--	24	aaauuccgaggaucacuaguuugu	ggaaacaaauuuccgaagaaauuccgaggaucacuaguuugucgaaaaucucgucggaauauaccgacggagaacuucgucgggaaauuuccucggaaauucaucgaucgaugc	0	329	329	145	184
chrCnn_random_3499094	chrA01_15996	novel	--	22	aauauuccgaggaaauuccgac	aaauauuuggcggcugguuugcccgguuaaauaaaaauauuccgaggaaauuccgacugacacuuaaauauccguuggaauuuccucggacuauuccgagaaaauuccg	0	202	201	108	93
chrCnn_random_3476348	chrA01_15997	novel	--	22	aauauuccgaggaaauuccgac	auuucgcggcugguuugcccgguuaaaugaaaauauuccgaggaaauuccgacggacacuuuaauauacguuggaauuuccucggauauuucauuaauucgaagaaaa	0	244	243	117	126
chrC01_1059518	chrA01_15998	novel	--	22	aauauuccgaggaaauuccgac	auuuggcggcugguuugcccgguuaaaugaaaauauuccgaggaaauuccgacagacacuuaaauaucggucggaauuuccucgguauguucauuaacucgaggaaaaagaa	0	277	265	134	131
chrA03_random_2691257	chrA01_15999	novel	--	22	aauauuccgaggaaauuccgac	uauuuggcggcugguuugcccgguuaaaugaaaauauuccgaggaaauuccgacggcaacuuaaauauccuucggaauuuccucgguauguucauuaauucgaggaaaaaa	0	180	168	81	87
chrC08_2426070	chrA01_16000	novel	--	23	agagaaacucuauaauaaagaug	gacguuaacuauuagucaugguuuauaacaccaucuccaauguauuucccuauuuuuuucuucuaaaauagagaaacucuauaauaaagaugaguuugucuccaauguauuc	0	85	84	75	9
chrC04_1754444	chrA01_16001	conserve	--	24	agaauccgucucuuaacuuuuaac	uuuagcggaauauaagaauccgucucuuaacuuuuaacuaaaaaaacuaaaaaccgacuuuuaagaguuaagagacggauucuucuauucugugguaagaacccccauuaauca	0	275	275	123	152
chrC07_2291664	chrA01_16002	novel	--	24	uuuuggucauuuuaguuuuugagu	gguuuugggaauaagauauaaauuuagaaaugugcuauuuuggucauuuuaguuuuugagugcuauuuuugcgauauaaacuuagaaagaugcuauuuuguacauuugcccuu	0	121	115	43	72
chrC07_2131420	chrA01_16003	novel	--	24	ggccgacuuuagucuuaggacguu	gagagagagaggcggucguccaaggagagagagucggcucuuggccgacuuuagucuuaggacguuuuucuuuuaucuguuuuagaucuuuucauauuucauguuguauuag	0	151	149	60	89
chrCnn_random_3481183	chrA01_16004	novel	--	24	gacuuuagucuuaggacguuuucc	ccguggccaaaagaggagagaaagagacggucguccgaggagagagagucggcucuuggccgacuuuagucuuaggacguuuuccauuuuucucuuuuuaagaucuuuuccuau	0	149	148	60	88
chrA01_18869	chrA01_16005	novel	--	21	accacuuuucauguuuacacu	guagugguaaaaaugaaaagugguaccauaaaaagugguuaacauguaauuuucccugcgaaauugccacaaauagcacauucaugguaccacuuuucauguuuacacuaauca	0	227	187	107	80
chrC04_1708960	chrA01_16006	novel	--	24	cuaguucgucggaauuuccucgga	agaggggugcuuguauuuauaguugaaauccugccgacagaucgaggaaauuccgacggaauuccaacgccaauggcuaguucgucggaauuuccucggaauuuuuaaaauc	0	540	523	235	288
chrC08_2410108	chrA01_16007	conserve	--	21	auccaugugaacgacgaaaga	ugcauccaugugaacgacgaaagacaauaguugccugacacugcgugcuagacuauccguccuuuuauuuuccgucugagguacaugaauaauuucugaauucagaaaacu	0	308	178	123	55
chrC03_1383058	chrA01_16008	novel	--	23	augcgaaggguggucucgggaug	gacuucuuuuugggagauguugggaauucaugucgaagcugggucaucuacucaggagauaauagcagcauuugagagaugcgaaggguggucucgggaugaucguaagcggc	0	437	410	186	224
chrCnn_random_3455393	chrA01_16009	novel	--	24	gaucggauccggaucgaaucucgg	uuucggaucggauccggaucgaaucucggaccgaauccggauccggauaucguaauuuuuagguccggauauccggaucuggauccguauuuuuaaaauacauuaaauu	0	158	154	128	26
chrC06_1952969	chrA01_16010	novel	--	24	gaucggauccggaucgaaucucgg	cggaucggauccggaucgaaucucggaucggauccggaucgaaacucggaucggauccggaucgaaacucggaucgaauccggaugucggauaaaaguucaaggcuuaacug	0	161	160	131	29
chrA05_400527	chrA01_16011	novel	--	22	cggauccggauccuccgaguuu	ggccucgaacucgagcucccaccuucuucaccggcaaacaacggguuaucggacuuuggagcggccgaaucggauccggauccuccgaguuucucgauguccauguaggug	0	110	110	65	45
chrA02_166020	chrA01_16012	novel	--	24	auaugggcugcagcauccgagacc	ggucuagugguaaaggagcuccagcuggaguauccgccucuggguucgauucuuggccacagcgaaauuuauauaugggcugcagcauccgagaccaaagaccguuauacggug	0	105	105	40	65
chrCnn_random_3273319	chrA01_16013	novel	--	24	auauaccgacgaacuuccgacgac	ucggaauauaccgacgaacuuccgacgacauuccgaguaacaguacagucgucgguauuucgucggaauuuuccgaagaauuuccgacgaaccauaugaccguugccgacaa	0	485	482	141	341
chrA02_115096	chrA01_16014	novel	--	24	uuuaguuaaaaguuaagagacggu	aaaacaucucucaacuuuuaacuaaaaaaacaauaaccgacucuuaaguaucuuaguuuaagagccaguuuuuaguuuuuuuaguuaaaaguuaagagacgguuucuuauauuc	0	135	134	63	71
chrCnn_random_3341707	chrA01_16015	novel	--	22	caugaugacgaauaugaagagc	aauccuuacgaugacgaaugcuguuggacguugcaugcugcuuuaaagaaagcuuuucaugaugacgaauaugaagagccgaaggagucgaaguugggaguuuucaacaaguuc	0	202	201	82	119
chrC02_1231322	chrA01_16016	novel	--	22	caugaugacgaauaugaagagc	aauccuuacgaugacgaaugcuguuggacguugcaugcugcuuuaaagaaagcuuuucaugaugacgaauaugaagagccgaaggagucgaaguugggaguuuucaacaaguuc	0	202	201	82	119
chrA08_708988	chrA01_16017	novel	--	24	uuuguagcgguuuguaugauuguu	aaccagcuuuugauuuuaagagguucagagcgguuuguagcgguuuguaugauuguuucaaaauguugucaacugcuacuaaccgcaaaagcugcguuugcggaucguaccggg	0	183	178	121	57
chrA08_709000	chrA01_16018	novel	--	24	uuuguagcgguuuguaugauuguu	aaccagcuuuugauuuuaagagguucagagcgguuuguagcgguuuguaugauuguuucaaaauguugucaacugcuacuaaccgcaaaagcugcguuugcggaucguaccggg	0	183	178	121	57
chrC04_1604978	chrA01_16019	conserve	--	23	guucggaaacucgcuaggcgcua	cuuguucggaaacucgcuaggcgcuacgcgugcggucggauagggccuagcgccgaaucaccuaaucggauauuaugcguggauuaaucgggguguaauuuuaaguuauauaua	0	407	407	325	82
chrA09_840088	chrA01_16020	conserve	--	23	guucggaaacucgcuaggcgcua	gugggcuuuaauaucuguucggaaacucgcuaggcgcuacgcgugcgcucggguugggccuagcgagcucggguugggccuagcgauuuaugaaaaaaaucggagauuaaccg	0	377	377	297	80
chrAnn_random_3000316	chrA01_16021	novel	--	24	auucggcguguuuucuuguaguga	uucgucagaaauccgucacaaacguccgauggcuuuagaguccgucggaaccuccguuggaauucggcguguuuucuuguagugauugguuuguggaagguuugcgacuugaga	0	304	301	104	197
chrC09_random_2954328	chrA01_16022	novel	--	23	cgagggagaacuucgucgggaua	cgaaacaaguccucagaaauaacuccucggaaauucauuuuuccucggaaaucccucggaauuuuccgacagaauuccgaggaaauuccgagggagaacuucgucgggauau	0	209	163	95	68
chrC03_random_2844506	chrA01_16023	novel	--	23	cgagggagaacuucgucgggaua	auaccgagggagaacuucgucgggauauuucgauggacuuuccgaugguccaauccucggaaguuccgacgaaauauuccgaggaacaugucccucgguauauuccga	0	199	183	106	77
chrC02_random_2810655	chrA01_16024	novel	--	21	uucaucuguauuucacucuau	uauauauaauagagugaaauagagaggaauguuguuuuuuuacucuauauuuagaguaaaaaaaacaagauucaucuguauuucacucuauuauagaguagaccauua	0	63	63	31	32
chrA04_322264	chrA01_16025	novel	--	23	aaucuuauugguuggugaaccua	acaauaauuuuuuuaaaaagauaugaaucugaaaaaacuaaaucuuauugguuggugaaccuauauguucaucuccgaaagacucagaagaaagaagccuaccauaugguaauu	0	59	58	29	29
chrCnn_random_3164727	chrA01_16026	novel	--	24	gaucggucuugaguccuaagcucu	gacuuauucccuuugcugaucggucuugaguccuaagcucucgcuuggaacaagacgcgauaccaagccuuagagaccagguccgauuaguucacuuaauacccuaauauuua	0	74	73	27	46
chrA07_600694	chrA01_16027	novel	--	24	cuuucggaauacuucuagacaagu	aaagacuucucagaauacuuucggaauacuucuagacaagucuucuaauguauuuuauguuagaagacuucccacgaagucuucagaaagucuucugccuaaagugguaca	0	69	69	67	2
chrC03_1394328	chrA01_16028	novel	--	24	agacucucggaagacuucuagaca	aagccauuugaauguuuuugaauuuguagguuuuccagaucugagacuggcuuugaaagacuucuuagaagacucucggaagacuucuagacaagucuucuaaugcauuuuaug	0	260	257	120	137
chrC07_2217098	chrA01_16029	novel	--	24	agacucucggaagacuucuagaca	gaagacucucggaagacuucuagacaagucuuauaaugcauuuuauacuagaagacuuccaacgaagucuuuaggaagucuucugcccaaagugguacaaauuuuggaua	0	257	257	120	137
chrC03_random_2827735	chrA01_16030	novel	--	22	ugggauggagaaccgggagaug	aaauaaaauaaaaauacuaaccaaguuguaugucccggucauggguugggauggagaaccgggagaugcucuagaccugguuguugaaccaauuguugaacugacaugacc	0	85	84	72	12
chrC03_1391538	chrA01_16031	novel	--	24	auucugacgaacuuccgacgauau	gaaaaaaaguauucgucggaauuucgucagaccuuucgacgacuuucugacgaauaccgagaaacgucauucugacgaacuuccgacgauauuccgaugcggacacacg	0	694	549	135	414
chrC04_1594659	chrA01_16032	novel	--	24	auucugacgaacuuccgacgauau	ucggaaaaaaaauauucgucggaauuucgucagaccuuccgacgacuuucugacgaauaccgagaaacguuauucugacgaacuuccgacgauauuccgaugcggacacacg	0	655	473	117	356
chrA05_423467	chrA01_16033	novel	--	19	cgcuacguagcgaccgagc	guuucggaagagcucggucgcuacguagcgaccaagcuuuggcucgagcccagucacuauguagcgaccgagagggacgagcgcucggucgcuacguagcgaccgagcuuug	0	69	67	57	10
chrC07_2188985	chrA01_16034	novel	--	19	cgcuacguagcgaccgagc	nnnnnnnnnnnnnnnnnnnnnnnnnnnnncgagcuuggccucgagcucggucgcugcgaagcgaccgggcgggaagaucgcucggucgcuacguagcgaccgagcuuggu	0	60	59	51	8
chrC04_1602108	chrA01_16035	novel	--	19	cgcuacguagcgaccgagc	acaaguaugucuuuucacaacaaaucauuuucggucaagagaacgucacaacguauguuccgcucggucgcugcgcguguuucgcucggucgcuacguagcgaccgagcuc	0	45	45	39	6
chrA07_644701	chrA01_16036	novel	--	19	cgcuacguagcgaccgagc	acgaacauggcucagucgcuacguagcgaccgaucacaaacacggcucggucgcuacguagcgaccgagcucucccaaaacgucgauacaacacaaauccauguauucucgucu	0	66	57	45	12
chrC03_1538668	chrA01_16037	novel	--	19	cgcuacguagcgaccgagc	acacggcucggucgcuacguagcgaccgagcucucaccguagcucggucacuacguagcgaccgagcacguacacggcucggucgcuacgagcgaccgagcucuccucgaagc	0	62	60	48	12
chrA05_405786	chrA01_16038	novel	--	19	cgcuacguagcgaccgagc	uuuaagaaagcacggucgcuaccuagcgaccgagucgugugcaugcucggucgcuacguagcgaccgagccauguacgugcucggucgcuacguagcgaccgagcuucggugag	0	54	47	41	6
chrA03_random_2710116	chrA01_16039	novel	--	19	cgcuacguagcgaccgagc	agcgaccgagcgggacgagugcucggucgcuacguaacgacgagaggggacgagugcucggucgcuacguagcgaccgagcucagcgagcuuugguucgaucucggucgc	0	118	116	99	17
chrC09_2592254	chrA01_16040	novel	--	19	cgcuacguagcgaccgagc	agaaugcauggacuaauugucguaucgauguuucggaagaggucggucgcuacguagcgaccgagcggaauacgcguucggucguugcguagugaccuuuuucgaguucuugu	0	26	26	23	3
chrA01_72926	chrA01_16041	novel	--	19	cgcuacguagcgaccgagc	gaguucggucgcuacguagcgaccgagcgagacgugcgcucggucgcuuagcgauugaguagugugcaugcuugggcgcugaguagagaucgugcuuggcuuguccgugguugc	0	27	27	24	3
chrC06_1951761	chrA01_16042	novel	--	19	cgcuacguagcgaccgagc	uucgauuuuuaagaaagcauggucgcuacguagcgaccgagccguguacgugcucggucgcugagcucggucgcugagcucggucgcuacauagcgaccgagccguguacg	0	30	30	25	5
chrC01_1000217	chrA01_16043	novel	--	19	cgcuacguagcgaccgagc	caaaagcuggucgcuacguagcgaccgagcacguacacggcucggucgcuauguagcgaccgagcuucguacauagcgaccgaucucucuccgaagcucggucgcuacacagcg	0	26	26	24	2
chrC01_1007382	chrA01_16044	novel	--	19	cgcuacguagcgaccgagc	agcgaccgagcggaaugggcguuugguugucauguagugacugagcuuuggcucgaacuuggucgcuacguagcgaccgagcggagaacgcguuuggucgcugcguaacga	0	27	26	23	3
chrC01_1094641	chrA01_16045	novel	--	19	cgcuacguagcgaccgagc	agcgaccgagcggaaugggcguuugguugucauguagugacugagcuuuggcucgaacuuggucgcuacguagcgaccgagcggagcacacguuuguucgcugcguaacga	0	27	26	23	3
chrA03_random_2692508	chrA01_16046	novel	--	19	cgcuacguagcgaccgagc	agcucggucgcuacguaacgacggaacagaacgcacgcuaggucgcuacguagugaccgaguuuggcucgagcuuggucgcuacguagcgaccgagcagaacggacgcucaguc	0	25	25	23	2
chrC04_1599232	chrA01_16047	novel	--	19	cgcuacguagcgaccgagc	agcuucggcucgagcuugguugcugcguagcgaccgagcuucggcuugagcuuggucgcuacguagcgaccgagcggaacgaacgcuuggucacuacguagcgaccgugcau	0	27	27	23	4
chrC05_1784544	chrA01_16048	novel	--	19	cgcuacguagcgaccgagc	cugugugcgugcucggucgcuacguggcgacugagcuuggcuugagcuuggucgcuacguagcgaccgagcuguguaaucgauuuguugcgcuuccuuuuuccgcgauuaac	0	37	36	30	6
chrC08_2390484	chrA01_16049	novel	--	19	cgcuacguagcgaccgagc	cggucgcuacguagcgaccgcgcgagugcucggucguuacguagcgaccgagcgagcgcuuggucgcuacguagcgaccgagcugaauggacguucggucgcuauguagcgacu	0	39	33	29	4
chrC08_2390483	chrA01_16050	novel	--	19	cgcuacguagcgaccgagc	agcgagcgcuuggucgcuacguagcgaccgagcugaauggacguucggucgcuauguagcgacugagccuuggcucgaacucggacgcuacguagcgaccgaguggagcucgug	0	38	33	29	4
chrA01_24358	chrA01_16051	novel	--	19	cgcuacguagcgaccgagc	guacugcuuggucgcuacguagcgaccgagcucggaaccaagcuuggucacuauguagugaccgagcacaugcaugacggcuacgacggcuuaagggcagaaggggaaaagugu	0	52	52	44	8
chrA01_24357	chrA01_16052	novel	--	19	cgcuacguagcgaccgagc	uagugaccgagcucgagccaagcucgaucgcuaguagcgaccgagcaugcguacugcuuggucgcuacguagcgaccgagcucggaaccaagcuuggucacuauguagugaccg	0	52	52	44	8
chrAnn_random_3077181	chrA01_16053	novel	--	19	cgcuacguagcgaccgagc	cgaccgaacagaacgcacgcacggucgcuacguaacaaccgagauucgcucgagcucugucgcuacguagcgaccgagcgggaggcgcgcucggucgcuauguagcgacc	0	29	29	26	3
chrCnn_random_3226138	chrA01_16054	novel	--	19	cgcuacguagcgaccgagc	ucacuucaucaaauuauccauaguguacgugcucugucgcuacguagcgaccgagcuucggugagagcucggucucuacguagcgaucgagccauguacguucucggucgc	0	48	47	41	6
chrC02_1264942	chrA01_16055	novel	--	19	cgcuacguagcgaccgagc	cgaccgagucgugugcgugcucugucgcuacguagcgaccgagccauguacgugcucggucgccaugcucggucgcuacguagcauucgagccguguacguuuuuugu	0	35	29	25	4
chrC03_1394226	chrA01_16056	novel	--	19	cgcuacguagcgaccgagc	uucgaguugcguuuuaggccucuuuggaccgagccgugugcgugcucguucgcuacguagcgaccgagcucagcucaagcucgaucgcuacguagcgacugagccaugua	0	119	117	100	17
chrC03_1412624	chrA01_16057	novel	--	19	cgcuacguagcgaccgagc	cagaccuucacucgcuacguagcgaccaguaaggccucagaaagguccuccuuuggguucucuuugcuacguagcgaccgagcacgcuacguagcgaccgagcacgcuacgua	0	22	22	21	1
chrCnn_random_3301528	chrA01_16058	novel	--	19	cgcuacguagcgaccgagc	aauagcgaccaagcacguacacggaucgaucgcuacguagcgaccgagcucuccccgaagaucggucgcuacguagcgaccgagaucuccccgaagcucggucgcuac	0	63	57	45	12
chrC02_1229494	chrA01_16059	novel	--	19	cgcuacguagcgaccgagc	gauucaaacgagaacgcaaaggaggaccuuucugaggccuugugcgugcucggucgcuacguaccgaccaagcuuggcuagagcucgaucgcuacguagcgaccgagcugugu	0	37	36	30	6
chrAnn_random_3117276	chrA01_16060	novel	--	19	cgcuacguagcgaccgagc	gcguagcgaccuagcgggacguacgcucgaucgcuacguagcgaccgagcuugacucgggcucggucgcuauguagcgaccgagcggacggacgcucggucgcuaaguagcgac	0	49	49	43	6
chrCnn_random_3432436	chrA01_16061	novel	--	19	cgcuacguagcgaccgagc	ucggucgcuacguagcguccgucccgcucguucguucugcucgaucgcuacguagcgaccgagcauucguguugcucggucgcgacguagcuguugaaaaguaaacuugauuug	0	26	26	24	2
chrC07_2173052	chrA01_16062	novel	--	19	cgcuacguagcgaccgagc	ucgcuacguagcgaccgagcgggaagaucgcucggucgcuacguagnnnnnnnnnnnnnnnnnnnnnnnnnnnnnnnnnnnnnnnnnnnnnnnnnnnnnnnnnnnnnnnn	0	29	29	26	3
chrAnn_random_3142690	chrA01_16063	novel	--	19	cgcuacguagcgaccgagc	nnnnnnnnnnnnnnnnnnnnnnnnnnnnnnnnnnnnnnnnnnnnnnnngucgcuacguagcgaccgagcuguggcucgagcucggucgcuaugcagcgaccuguuucgag	0	36	36	30	6
chrC03_1512687	chrA01_16064	novel	--	19	cgcuacguagcgaccgagc	ucagcugcucggcgucugggguagacgugguaucgauugaugcgaccaagcuaggucgcuacguagcgaccgagcacgaacgcggcucggucgcuacguagcgaucgagcucga	0	27	25	23	2
chrC03_1378427	chrA01_16065	novel	--	19	cgcuacguagcgaccgagc	cggucgcuacguagcgaccgagcuucggggagagcucggucgcuacguagggaccagcuuuugcgcugguugcuacgcggaaccuuguucgagucuuucuccgcaagauucuuc	0	47	47	41	6
chrC06_2049447	chrA01_16066	novel	--	19	cgcuacguagcgaccgagc	ccgaagcucggucgcuacguagcgacugagcacgagccgaagcgcggucgcuacguagcgaccgagcucaagccaaagcucaaaccaauggauugccucccauuaagcgcuuug	0	71	67	56	11
chrC05_1874404	chrA01_16067	novel	--	19	cgcuacguagcgaccgagc	agcggaacggacgcucggucgauacguagcgaccgagcggaacgaacgcucggucgcuacguagcgaccgagauucggcuuggacucggucgcuacguagcgaccgagcuuugg	0	95	86	73	13
chrC08_2320561	chrA01_16068	novel	--	19	cgcuacguagcgaccgagc	agcgaccgagcacgcacaugacucggucgcuacguagcgaccgagcacguacacagcucggucguuacguagcgaccgaacucucccagaccgucgaucgacacgaauccaugc	0	29	26	24	2
chrC05_1878048	chrA01_16069	novel	--	19	cgcuacguagcgaccgagc	agccaaaagugaccgaguacgcguacagcucggucgcuacguagcgaccgagcacgcguacugcuugguugcuacguagcgauugagcucgagccaagcucggucgcu	0	27	26	24	2
chrC07_2136499	chrA01_16070	novel	--	24	auaaggauaguaaaauuauggauc	gauaaggauaguaaaauuauggauccgcuggauaaggauccggauccggauacuuuaaaauuguccggauagccgauccgucccgggccuaaugauauuacaccuuuuugaaua	0	82	75	27	48
chrC01_random_2786156	chrA01_16071	novel	--	24	agaguuucgugcugauaacguguu	uuugggucagaaauuuuggcucaggguuucucagaguuucgugcugauaacguguugugaaacaagagaauauaaucuguauguuucuguauuauucauaaacauaaggagccc	0	229	228	84	144
chrC09_2538640	chrA01_16072	novel	--	18	uggacugcggagacgacc	aucuuguaaauuguaacgcauggacugcggagacgaccgcgcugccgucgccgaacgccucgcuuccuugacucgcggccuggucgggagcuccacgucaucuucuuu	0	54	54	31	23
chrA10_956355	chrA01_16073	novel	--	18	uggacugcggagacgacc	aucuuguaaauuguaacgcauggacugcggagacgaccgcgcugccgucgccgaacgccucgcuuccuugacucgcggccuggucgggagcuccacgucaucuucuuu	0	54	54	31	23
chrA01_random_2678411	chrA01_16074	novel	--	24	aggcaagaguuuggcuggacgugu	agggccucaacacguggauaggcaagaguuuggcuggacguguguacaguaguggcaccguucaguuuaugggcuugggccauuggguuuguuucgguuugccuuugaugggc	0	54	54	17	37
chrC02_1210675	chrA01_16075	novel	--	24	aauuuuguucuuuaauucucuaca	gaaaaggaauguguuguuccuuaucaaauuuaacaagaaauaauuuuguucuuuaauucucuacaaaaaaagaaaugaaagggaaugagagauaauuauuauucuuuguga	0	70	69	62	7
chrC02_1155231	chrA01_16076	novel	--	24	aauuuuguucuuuaauucucuaca	augaaaaggaaugguuguuccuuaucaaauuuaauaagaaauaauuuuguucuuuaauucucuacaaaaaaaggaauaaaagggaauaagagggaauuauuauuccuu	0	70	69	62	7
chrC05_1790049	chrA01_16077	novel	--	24	aauuuuguucuuuaauucucuaca	gaaaugaaaaggaaugguuguuccuuaucaaauuugacaaggaauaauuuuguucuuuaauucucuacaaaaaaaggaauaaaagggaaugagaauaaauuauuauuucuugug	0	70	69	62	7
chrC03_1436279	chrA01_16078	novel	--	21	uuuuggcggaaaaacucgauu	auuuuuuggcggaaaaacucgauuucgaaguucugacgaaaaacucgauuuugcugcguuuuuggaaggaaaacucgauuuuguuguuuuaguugaaaacucgauuuug	0	57	48	23	25
chrC06_2100433	chrA01_16079	novel	--	21	uuuuggcggaaaaacucgauu	auuuuuuggcggaaaaacucgauuucgaaguucugacgaaaaacucgauuuugcugcguuuuuggaaggaaaacucgauuuuguuguuuuaguugaaaacucgauuuug	0	57	48	23	25
chrA06_527746	chrA01_16080	novel	--	21	uuuuggcggaaaaacucgauu	uuugcgauuucggcagaaaauuuugauuuuccaguuuuggcggaaaaacucgauuuuucgguuucggcgggaaaacucgguuuuucgguuuaggcgggaaaacucgguuuuucg	0	53	52	24	28
chrA02_115549	chrA01_16081	novel	--	24	cugauuugaaagugggauaacuuc	uagagugacgaagaaguugucauauucccaaacaggaaaacuggaucaccugauuugaaagugggauaacuucuucuucccaacuccuaugagauuuauucnnnnnnnnnnnnn	0	186	181	101	80
chrAnn_random_2964015	chrA01_16082	novel	--	24	gauuuuuguuacuguuaacugcgg	gcggaaaaacgguuuaauuguggugcgguucuaacaguuauaaaaauguaugaauguaagauauauauagugauuuuuguuacuguuaacugcgggacgaaacggaaaacau	0	146	144	34	110
chrC01_1004029	chrA01_16083	novel	--	24	gauuuuuguuacuguuaacugcgg	caacugcggugcaguuuuaacaguuauaaaaacguauagauauauaguuuaugcacagauuuuuguuacuguuaacugcggugcgguacggggcggucguaaacauucgaac	0	166	166	48	118
chrC02_1197325	chrA01_16084	novel	--	24	ugacgguauacgaauacugacggu	cuaacgguauucgaauacugacgguauacgaauacugacgguauacgaauacugacgguauucgaauacugacgguauuugaauacugacgguauacgaauacugacgguaua	0	249	124	58	66
chrC03_1492585	chrA01_16085	novel	--	24	ugacgguauacgaauacugacggu	uacuaacgguauucgaauacauaagguauacgaauacugacgguauacgaauacugacgguauucgaauacugacgguauacgaauacugacgguauacgaauacugacgguau	0	199	121	55	66
chrA07_606214	chrA01_16086	bna-miR395c,bna-miR395b,bna-miR395a	--	21	cugaaguguuugggggaacuc	uugguuggaugucuccuagagauccucugaacacuucauuggggauacaguuuuaaugacaaucacccacugaaguguuugggggaacucccggauccauucaacggauu	0	60	39	17	22
chrC05_1873690	chrA01_16087	novel	--	24	aaauguaucguuuucuguaauuuu	uugucaaguauugugaacauuuacuccucuaauggagaauaagaaucuguaaaauguuguuugaucaaaaaaaaauguaucguuuucuguaauuuuuaauuuucaauaacuuuu	0	48	47	29	18
chrCnn_random_3339828	chrA01_16088	novel	--	21	aauauuccgaggaaauuccga	gaggaaacaauuuccucggaauaguccgagggaauuccgaggaaacccuuaucuuccucggaauuccgucagaauauuccgaggaaauuccgaggaaaaagggcuuguggu	0	369	94	54	40
chrAnn_random_3048736	chrA01_16089	novel	--	19	cagacguccugugugugcu	nnggacagccacagacguccugugugugcugggggacacccacagaccauggauguaacacccccggaccguaccaggccggacuaacccgguacgucccgggagcgccac	0	291	291	42	249
chrAnn_random_3000733	chrA01_16090	novel	--	19	cagacguccugugugugcu	nnnnnnnnnnnnnnnnnnnnncacagacguccugugugugcuaacggacacacacggacagccacagacgucuugugugugcugacagacacacacggacguccugugugu	0	962	338	49	289
chrA06_576169	chrA01_16091	novel	--	20	gacggaauuccgaggaaaca	ccucgaaaaaucauauuuccucggaauuucgucggauauuuccgacggaauuccgaggaaacaaaauuccaaggaaacuccgaggacacagaguucgucggaagguuc	0	188	176	56	120
chrAnn_random_3093630	chrA01_16092	novel	--	20	gacggaauuccgaggaaaca	cuucucaaaaauucauuuuuccucggaauuuccucggaaauuucugacggaauuccgaggaaacaaauuucugagaaaacuccgaggagcaccaguucgucggaaagcuc	0	240	120	36	84
chrAnn_random_3134952	chrA01_16093	novel	--	20	gacggaauuccgaggaaaca	acuuccucggaauuccguuggaaauuucugacggaauuccgaggaaacaaaauuccgaggaaacuccgagaacacaaaguucgucggaagguuccucggaauauaccgaggg	0	108	107	31	76
chrA02_151144	chrA01_16094	novel	--	20	gacggaauuccgaggaaaca	gaaaaucauauuuccucggaauuccgucggaaauauccgacggaauuccgaggaaacaaaauuccgaggaaacuccgaggacacauaguucgucggaugguuccucggaauaua	0	193	176	56	120
chrA10_920857	chrA01_16095	novel	--	20	gacggaauuccgaggaaaca	gaaaaucauauuuccucggaauuccgucggaaauauccgacggaauuccgaggaaacaaaauuccgaggaaacuccgaggacacauaguucgucggaugguuccucggaauaua	0	193	176	56	120
chrC04_1566807	chrA01_16096	novel	--	24	uaugccuagucuuuagaagucaau	aauuugaaauuuaugccuagucuuuagaagucaaugcuaaucccaauagaaguugggguauguauguauuuuuucagugauuuauaguucaggcauaaauuucaaauuuuugau	0	85	85	32	53
chrAnn_random_3010500	chrA01_16097	novel	--	24	aacgguuggaucuucuguugucug	auuuugugggaagcuucgucagucaauggguuaaagguucaccgaagggauuuggauucuaacgguuggaucuucuguugucuggguuuucgugaagcuggucgucacaguucu	0	243	232	110	122
chrAnn_random_3117543	chrA01_16098	novel	--	22	cuuuugcgguugguagcgguug	uuuuauaaauagcuaccaaagcaauuugugacuaaggaguugauugguuuucccguuaccacccgcaaccgcagcuuuugcgguugguagcgguugauggccuuucaaaacaau	0	104	104	60	44
chrCnn_random_3393760	chrA01_16099	conserve	--	24	agaaaccgucucuuaacuuuuaac	gaaguucuuauuggaauauaagaaaccgucucuuaacuuuuaacuacaaaaacuaagagacgguuucuuauauuccacuaagaaucucagccuaagaaccuccauuaaucu	0	174	173	82	91
chrC09_2568092	chrA01_16100	conserve	--	24	agaaaccgucucuuaacuuuuaac	gguggguucuuagguugaaguucucaacggaauauaagaaaccgucucuuaacuuuuaacuaaaaaaguuaagaaccgacucuuaauuauuuaagaacccuaaccuaaaaacc	0	209	209	102	107
chrA04_366478	chrA01_16101	conserve	--	24	agaaaccgucucuuaacuuuuaac	acucucagaacaugaccggugaggguggaguuauuaacggaauauaagaaaccgucucuuaacuuuuaacuaaaaagguuaagagacgguuucuuauauuccguuaaaaa	0	213	209	102	107
chrCnn_random_3481132	chrA01_16102	novel	--	21	gaugcugugagaguaccgagu	agcuuugggaugcugugagaguaccgagucacaacccucaucuuuuggccggcucuaguggcugcagccaccacagagacgagcucagccucgguucuuggguacuccac	0	199	178	79	99
chrC07_2154578	chrA01_16103	novel	--	21	ccggaucucggauaaaagucc	ggauuuuuggaucggauccggaucggaucacggauugaauccggaucucggauaaaaguccgaggccuacuaccaacuuuuuauuuaaaaggucagaaacuuuuugaagga	0	93	93	39	54
chrCnn_random_3351407	chrA01_16104	conserve	--	24	acaaucacgucgaauauguccuug	ccaacuugaaacaaucacgucgaauauguccuugaacaccucaacaauaacauguuggaccaugaauccucauaucauauacucucucaauaugaugcuucuccauca	0	290	289	201	88
chrC09_2551535	chrA01_16105	novel	--	21	aucgaucgaucacuaagaugg	guuuuauaaaaaagaaaaaccucuccaucgaucaauccggaauugaaucgaucgaucacuaagauggucaaaagcguaacaaagugaucgaucgauuaguguauuccaucgau	0	82	62	33	29
chrC04_1723541	chrA01_16106	novel	--	23	cggauccggaucuggcuuugaca	uaaaacuuacggauccgaauauccggacuacaaaauuaaaauauccggauccggaucuggcuuugacaaauccaacauuuuauuauccggauccggauucgcccccuccgg	0	32	32	18	14
chrA03_266631	chrA01_16107	novel	--	23	uaugugacuugugcuuuaguaua	uaaaauccaaauggcaaauuuugauuuguuaugugacuugugcuuuaguauauaagggauucuucaguuucgcccuuaaucccuuauauacuaaagcgcaagucgccuggcga	0	106	106	43	63
chrC06_2100600	chrA01_16108	novel	--	24	aacuaggacuuuacgacgaaaccu	guaacuaggacuuuacgacgaaaccuccauuacgacgagcguuuaacaacgaaacgcguaucgauguuaauucgucguaaagccucuauuacgacgaauuuacaacga	0	97	88	28	60
chrC02_1134231	chrA01_16109	novel	--	24	uggucuagagucacuucacugagu	aaauguuaagaugcauuagcugauuguaguggcuagucagcccuaguucccgcauagaguaguauagagugucaugcgggcaagcuggucuagagucacuucacugaguaac	0	119	59	48	11
chrC08_2307212	chrA01_16110	conserve	--	23	aaaccgucucuuaacuuuuaacu	gaaaccgucucuuaacuuuuaacuaaaaaaacuaugaaccggcucuuaaauaucuuauuuaaaagucgguucauagcuuuuuuaguuaaaaguuaagagacgauuucuuauau	0	185	164	82	82
chrC09_2551654	chrA01_16111	novel	--	23	uugaagcgauuuguagcgguuua	gauuuuaagagauucgaaucaguuugaagcgauuuguagcgguuuauaugauuguuuugaaacgcugugaaccgcuaccaaccgcaaaagcugcguuugcggaugguagaguag	0	184	136	90	46
chrA02_102166	chrA01_16112	novel	--	24	aauuaggauaacaagaauauuugu	aacuuuucauuuuauagaaaaauguuguagguuugaguuuaugguuuugaaauuaggauaacaagaauauuuguugauauaugaguauucuuucagauuuuuucaucaauaug	0	92	91	35	56
chrA06_547631	chrA01_16113	novel	--	19	ucuucugcugauacugauu	gauuuuuagcucugauagcucuucugcugauacugauuugucuggagaggagagccaacaagaggaggaaguugcuucucagcaaaguguggaggcagaggagagcca	0	25	25	19	6
chrC05_1835067	chrA01_16114	novel	--	21	acgagcuugacgacguccugg	gcgguuuccgguuaccucgagcugcgguugauggugaugacgagcuugacgacguccuggcgugcgguggcuccggcgaggacucuuggugagcuuucucucucucucucucuc	0	117	117	65	52
chrCnn_random_3424638	chrA01_16115	novel	--	21	acgagcuugacgacguccugg	gcgguuuccgguuaccucgagcugcgguugauggugaugacgagcuugacgacguccuggcgugcgguggcuccggcgaggacucuuggugagcuuucucucucucucucucuu	0	117	117	65	52
chrCnn_random_3531422	chrA01_16116	novel	--	20	cucggaauuuccucggaaua	ucgcaucgacuuuuuuuuuuuaauagaaauaccgaggaaauuccgaggaaagauagguuucccucggaauuuccucggaauagacuagcauuuuuuuaucauauaaauaccg	0	178	172	69	103
chrA03_257476	chrA01_16117	novel	--	19	gaggaaauuccgaggaaca	uugcauuuguauaagaaaugauauagggcaaaaaaaauuugauguuuugaaaccccaaacauguguuccucggaauuuccucggaauaguccgaggaaauuccgaggaacaa	0	350	146	42	104
chrA03_random_2696441	chrA01_16118	novel	--	22	cgguuaggguaaaccggucggu	aaccaguuggucugaccgguuuaaauugauuucaauucgguuaggguaaaccggucgguuaagucaaauugauuucugaucaaggguugaccagauugaucuuugaccagcga	0	33	33	26	7
chrA03_random_2696397	chrA01_16119	novel	--	22	cgguuaggguaaaccggucggu	aaccgguuggucugaccgguuuaaauugauuuugauucgguuaggguaaaccggucgguuaagucaaauugauuucugaucaaggguugaccagauugaucuuugaccagcga	0	33	33	26	7
chrC02_1297855	chrA01_16120	novel	--	24	cgcgagcagucggcgaaacuugcg	cggcggagcuuaccggcggcgaaggcggcgcaacggcggaggcgauuuccggcggcggcgcgugaacggcacgcgagcagucggcgaaacuugcgggggcgcguacggcuuc	0	161	158	100	58
chrA06_546717	chrA01_16121	novel	--	24	ccucuccucugcaguacggacagc	cuucaucgucccgucaaccucuccucugcaguacggacagcucagagucuugccacugcugcagcggcuugcguucuucuuguuccugcgguacugcuugaagcaguugga	0	308	290	89	201
chrC07_random_2911171	chrA01_16122	novel	--	24	aggcuuuggucugacgggacgugu	uguccaagcuaacacaacgucagaucggaguacggguugagaagccuuaggcuuuggucugacgggacguguuaacggacguacugaccuaaucacgaguugcacuuuucguga	0	88	87	22	65
chrCnn_random_3281219	chrA01_16123	novel	--	24	aggcuuuggucugacgggacgugu	uaacacaacgacagauugggguacggguugagaagccuuaggcuuuggucugacgggacguguuagcaggcagacuggccuaguuacgaauucauuuuucguuaccuuggcc	0	92	92	23	69
chrCnn_random_3317551	chrA01_16124	novel	--	24	aggcuuuggucugacgggacgugu	uaacacaacgucagauugggguacggguugagaagccuuaggcuuuggucugacgggacguguuagcaggcagacuggccuaguuacgaauuguacuuuucgugaccuuggcc	0	95	92	23	69
chrCnn_random_3489679	chrA01_16125	novel	--	24	aggcuuuggucugacgggacgugu	augccuuguuguucugauauuagcuuguccgagccaacacaacgucagaucagaguacggguugagaagccuuaggcuuuggucugacgggacguguuagcgggcggacuggc	0	91	91	23	68
chrCnn_random_3431977	chrA01_16126	novel	--	22	ucggaauguccgucagaauacu	gucggaauguccgucagaauacugauguuuucuuguaguguuggauucaccgaccgccuccgugguagcagaacccaacggagcucuccggauuccggcagagaguaaacg	0	67	67	33	34
chrC02_1212041	chrA01_16127	novel	--	24	ucgguaugucgucggaauagcguu	ccucggaauuccgucgaaaauuuccgagggauuuucgaggaaagaugaauuuccgagaaguuauuuccgaugauuuuuuccgucgguaugucgucggaauagcguuauuccga	0	317	317	154	163
chrUnn_random_3575578	chrA01_16128	novel	--	20	cgacgaaauuccgaggaaca	agggcaaaaaaauuugauguuuugaaaccccaaacauguguuccucggaauuuucucggaauaguccgacgaaauuccgaggaacaauauaaaccaauagaaauacaugc	0	129	115	33	82
chrA10_random_2773703	chrA01_16129	novel	--	24	agagguguagaacccguucgggua	ucucucaccaaugugagcaguaggggugggcguucggguauccguucggguucgggucggguauuucgauacagagguguagaacccguucggguauuuauguacuucggguc	0	117	113	46	67
chrC02_1148397	chrA01_16130	novel	--	22	cauuacgcucuguuugacuuuu	ggaacugugaaguuaaccguggccuagugguuauagcacaacaugauugucacaacccguguucgaagaccauuacgcucuguuugacuuuuuuuuuguguuuuuucauua	0	126	113	48	65
chrC02_1300973	chrA01_16131	novel	--	24	ccggucgguuaggacaaauugauu	guuaggguaaaccggucgguuaggacaaauugauuuuuggucaaggguugaccggauugaccuuugaccagcgaguugacuuuuccauaaaccuugaccagacccguuuua	0	181	28	27	1
chrCnn_random_3223065	chrA01_16132	novel	--	24	aucgaucgauaucccuauaggauu	ugucgaccgauauucauauuggauaaucgaucgacagagugaaagguguaucgaucgauaucccuauaggauuaucgaucgacacuguuauugaucgaacaaauuuguuug	0	39	37	18	19
chrC07_2274326	chrA01_16133	novel	--	22	cugaugacucagccuuuguugu	ugcagcuucguuggaugaagaggagacugagguugaguuuggagaugucggugcuguguugacaacuucugaugacucagccuuuguuguuauagcuugaggcaaggguaaa	0	54	54	36	18
chrCnn_random_3360903	chrA01_16134	novel	--	24	auccggauccguaaguuuuauuaa	ccgucaaagccggauccggauccggauaguuuaauuuuuuaguccagauauccggauccguaaguuuuauuaauaacuauuucaaaaauaguaauaucuauauauaaaaauua	0	230	215	78	137
chrCnn_random_3236790	chrA01_16135	novel	--	24	auccggauccguaaguuuuauuaa	uucgucaaagccggauccggauccggauaucuuaaauuuuaaguccggauauccggauccguaaguuuuauuaauuaauauuucaaaaauaguaauaucuauauauaaaaauua	0	203	189	66	123
chrCnn_random_3345120	chrA01_16136	novel	--	24	aggaauguucgggcuagccuuucu	uuuuaguacuaguacgcuggaaggauuugauggucuguuggaggcaaggaauguucgggcuagccuuucucuuuuucaugcggagauggaagcgcuauucugggcaauggaaug	0	83	82	76	6
chrC02_random_2820048	chrA01_16137	novel	--	21	cgaguuggucgggagagacgg	gaagccauggucugaaucggaauugggucgagcuaaguugguuaugacuugaccaucagucuuggcuugucgaguuggucgggagagacgggcuucaguucggccaguuc	0	104	104	33	71
chrCnn_random_3439035	chrA01_16138	novel	--	21	cgaguuggucggggaagacgg	guaaagauaaggacgcuugcaggacugucugggucuggcucagucuggcucgacccaagcuaagucuggcucgaccgugggucuuagaaugucgaguuggucggggaagacgggc	0	98	96	31	65
chrAnn_random_3091761	chrA01_16139	novel	--	24	auggucaagcuugagggggagugu	aaaugcugcaagggucugauggugugaucaugaagcugcucucccaagcuugacuuguuccacauggucaagcuugagggggaguguugagaagacuucaaaugaucacaaagg	0	63	63	18	45
chrCnn_random_3413874	chrA01_16140	bna-miR395a,bna-miR395b,bna-miR395c	--	21	cugaaguguuugggggaacuc	uuuggucggauguuuccuagaguuccucugagcacuucauuggagaaacucauuugcuaucaaaauguauucacugaaguguuugggggaacuccuggacucauccgguauuuu	0	58	39	17	22
chrC05_1797726	chrA01_16141	conserve	--	21	uaugagaguauuauaagucac	gaaguugcugaagauuguuuuaugagaguauuauaagucaccgcauuugguaaucaaguguugcuuucccaaacgaagugacuuauaaagaucucaugauuaaucgauuuu	0	82	53	12	41
chrC05_1891119	chrA01_16142	conserve	--	21	uaugagaguauuauaagucac	aaguugcugaagauuguuuuaugagaguauuauaagucaccgcauuugguaaucaaguguugcuuucccaaacgaagugacuuauaaagaucucaugauuaaucgauuuu	0	82	53	12	41
chrC09_2547055	chrA01_16143	novel	--	24	acgcaucgaucgaugaacuuccga	cgaggaaagaugucccucgguauauuccgaggaagaugucccucgguauauuuugaucgaucgauggauauaugcccaaaaacgcaucgaucgaugaacuuccgaggaaauau	0	453	443	118	325
chrC02_1209721	chrA01_16144	novel	--	24	acgcaucgaucgaugaacuuccga	ugcucggaauauuccgaggaacauuccgagcaacaugccccucgguauauuccgaucgaucgauggauauauggccaaaaacgcaucgaucgaugaacuuccgaggaaauauuc	0	466	443	118	325
chrA09_813614	chrA01_16145	novel	--	18	ccucggaauuuccucgga	uuccucggaauuuccucggaauuuuucgagggaauuccgaggaaaacucuaucgucgucggaauuuccucggaaaauuccgaggaaauuccgaggaaaaggaauguauaau	0	365	179	80	99
chrCnn_random_3499075	chrA01_16146	novel	--	18	cggaauuuccucggaauu	uuucgucggaauuuccucggaauuguccgagacuguuccgacgauuuagggcuuuuuuuuuaggguuuuuguuuccucggaaaagccucggaauauuccgaggaaauccaagug	0	98	58	27	31
chrC09_2615216	chrA01_16147	novel	--	18	cggaauuuccucggaauu	ugcauaggauauucuuuuuccucgaaauaaugaaauauccgaggaaauuucgauggauauuuaaguguccaucggaauuuccucggaauuuuuucauuuaaccgggcaaacc	0	72	72	32	40
chrA09_874033	chrA01_16148	novel	--	18	ccucggaauuuccucgga	gucucggacuauuccgaagaaauuccgaggaaauaccuaaauccuauuaucccucggaauuuccucggaauuuuuaaaauccccuaagggcucuguagcagcuauaauauaucc	0	168	168	74	94
chrAnn_random_3147365	chrA01_16149	novel	--	23	cgcguaucgaucgagcuuggcuu	gucgccgcguaucgaucgagcuuggcuuguucgugguccgauugccugacucgagcuuguccgcggccgaauuggauacaugucuguuuccuucggacaaucgguauuuagu	0	49	49	49	0
chrCnn_random_3249846	chrA01_16150	novel	--	23	uuucaacgguuggaucuucuguu	auuucaacgguuggaucuucuguuguuuggguuuuagugaagcuuugucgucacaguucuucagcagugcugucuugaacgcuugguaaauccgacgguuggaucuuuucug	0	259	242	102	140
chrC09_2613783	chrA01_16151	novel	--	24	uuauaauuuucguucuuggcuaga	ucauucauucaaaucacaacaaaacaauauaaaucauggggacugcuuauaauuuucguucuuggcuagauuaaccucauguggauccaaauacaaauuuacguacggagg	0	57	52	29	23
chrAnn_random_3000993	chrA01_16152	novel	--	19	caucucgacguuucggaag	cauagaaugagcucgcuacggucuucgagagauaacauugaugguuugacgagaaugcauggacuggugucaucucgacguuucggaagagcucggucgcuauguagcga	0	49	44	26	18
chrAnn_random_3000995	chrA01_16153	novel	--	19	caucucgacguuucggaag	cauagaaugagcucgcuacggucuucgagagauagcauugaugguuugacgagaaugcauggacuggugucaucucgacguuucggaagagcucggucgcuauguagcga	0	49	44	26	18
chrC06_1958091	chrA01_16154	novel	--	24	uucgggcuaagcccauuugggcuu	gcccuaaaaauuaccgggccugggcuuaguuuuauaagcccaaaaaaaaaugggcuuuucgggcuaagcccauuugggcuuuggacauuuugggccuaagcccguaugggcua	0	103	103	28	75
chrC02_1267220	chrA01_16155	novel	--	24	uucgggcuaagcccauuugggcuu	aaaaaaaaucagguuuuucgggcuaagcccauuugggcuuugguuauuuuggaccuaagcccguuuggguuaggaccggccugaaaacccgaaacuuuauauuuuaguuuaaa	0	104	103	28	75
chrC03_1538199	chrA01_16156	novel	--	19	gaggaaauuccgaggaaca	aauuugauguuuugaaaccccaaacauguguuccacggaauuuucucggaauuguccgaggaaauuccgaggaacaauauaaaccaauaaaaauacaugcacaugauauuuuu	0	185	183	54	129
chrC02_1239976	chrA01_16157	novel	--	24	aacguccgucggaauauagcgugu	ugacggaguuguauuuuuugguuucgucggaaugcugucagaaaaucgucaaauucguccgacgacuuuguucuccgucggaacguccgucggaauauagcguguuuucugg	0	57	55	23	32
chrC02_1241511	chrA01_16158	novel	--	24	caaaaauuugaagucgucggaauu	cggagguuucgacggacuucaaugucgucagacguuugugacggauuuccaaccaauuuccgacgaaaaccaaaaauuugaagucgucggaauuccgccggccauuuccgac	0	164	163	64	99
chrC03_1516134	chrA01_16159	novel	--	24	aaugacuauaacaaagcgcugagu	uccaaagucaagcuaaaugacuauaacaaagcgcugagugggaggcaacccacuauuugguaauuucauucaguuuauguuagaguguugcugauuuuuguuuuuauuuuuaug	0	68	67	25	42
chrA06_512165	chrA01_16160	novel	--	24	auuggaugggagauggaccagcug	ucuuguauauauguuuuucaauugguuuucaagucuuuaucgagucuuccuaguucuuuucgaguuauuacaggucuggaguuguauuggaugggagauggaccagcuggaaca	0	111	108	39	69
chrA03_269617	chrA01_16161	novel	--	24	agcgcaucaaggaggcggcucgac	aaaauaaaaacuuaaccaggcccucggcccaaccuuagaaaccgcccggccagcuggcuagcgcaucaaggaggcggcucgacaagcggagugaucugcggcucgacaagugga	0	80	80	75	5
chrA06_584380	chrA01_16162	novel	--	24	auagguuuuugccggucugacgug	ggcccauuucauuuaaacgaaaauccuuauaauacaugucgcagcccauuucucuaaacucguaaguacauagguuuuugccggucugacgugguaaaaaggaacauuuccau	0	95	93	28	65
chrC03_random_2825301	chrA01_16163	novel	--	24	aauagguacuuagaaauuuucggu	ucgggccgauuuuuuucgggucuuuuuggguccuaaauauuuagacccaauagguacuuagaaauuuucgguucggcuucggaucgguucuucuuggguccgggucgguuug	0	60	60	20	40
chrAnn_random_3081079	chrA01_16164	novel	--	24	acguagcgaccgagcgggacgauc	gcuacguagcgaccgagcgggacgaucgcuaggucacuacguagcgaccgauccaaagcugggucgcuauguagcgaccgagcggguuggaugcucggucacuauguagcga	0	131	131	115	16
chrC09_2471729	chrA01_16165	novel	--	21	auauuccgacgaaauuccgac	ucggaauuccgucgguuuacuuuuacgcgguuaauaaaaugauuucgcgaauauucuucccggguaaagugaaauauuccgacgaaauuccgacgaaaaauucccgucacucuu	0	146	145	47	98
chrC09_2629961	chrA01_16166	novel	--	22	cugaagcucugaucucccuccu	uccuuuccucuucauuuugugcgcugaagcucugaucucccuccuucaaggagcggaggaagagaagcgcaucuugggauuacguguugcccgugccagcccccgaaucacac	0	67	67	36	31
chrA05_464962	chrA01_16167	novel	--	21	guucggaaacucgcuaggcgu	uaaucugaagcccuccccuguucggaaacucgcuaggcguuccucguacgcuugguuugcgccuagcgccgaaugaaaaaaucagagacuuugcggggauuaaucgccgauuua	0	58	58	41	17
chrC05_1905999	chrA01_16168	conserve	--	21	uaugagaguauuauaagucac	aguuaaugacucaacuguuuaugagaguauuauaagucacuacguuugguaaucaacuguugcuuuccgaaacgaagugacuuauaauaaucucaugaauggaucuaugu	0	82	55	13	42
chrC02_random_2811526	chrA01_16169	novel	--	22	cuucgugggacgucuucuagca	agacuuccuggagacuucgugggacgucuucuagcauuuaaugcauuagaaaacuucccaagaagucuuucgagagucuuccaagagucuucugagaagucuucggag	0	221	221	114	107
chrCnn_random_3324894	chrA01_16170	novel	--	19	auuccgacgaaauuccgac	caggcuaauuccgacgaccauauucguuggaauuucgucgggaaaacgucuauuccgacgaaauuccgacgaaacuggucgucgguauggauucgucggaaaaaaaauauccuu	0	81	81	29	52
chrC04_1671342	chrA01_16171	novel	--	19	auuccgacgaaauuccgac	ccgaccagauauuuccgacgacgguuuuugucggaaugucgucgguauauggccauuccgacgaaauuccgacgacgucggauuucgcguguuuuuuuguagugauuuggua	0	46	46	20	26
chrC05_1793741	chrA01_16172	novel	--	24	aacuccacucuaagaacuccgggu	ucaauagcaauugcaacuuauauaaugaagucaaacacuuacgauuaacucgggguucuuaggaugaguuauuagcggaaauuaacaacuccacucuaagaacuccggguuag	0	64	64	31	33
chrC01_1027903	chrA01_16173	novel	--	24	gcgguacuggguguugggccuugu	ugcgguacuggguguugggccuuguccucaguccagguaaaauccucucaggugaaauggaccgcugccuaaucggacccaggagaaugauccacguaaguggagauggagaac	0	51	48	18	30
chrA05_469150	chrA01_16174	conserve	--	21	gacuuauaauaaucucaugaa	cucaacuguuuaugagaguauuauaaagucacuacguuugguaaucaacuguugcuuuccguaacgaagugacuuauaauaaucucaugaauggaucuauguuaacuguug	0	30	27	14	13
chrCnn_random_3184158	chrA01_16175	novel	--	24	gggaagucgucuggcuguagacga	cuuacuugggaagucgucuggcuguagacgacuuaacuggaagucgucuggcuguagacgacuuaccuggaagucguauggucaacgcaaagguuauuuuugcaauugacuuug	0	153	57	33	24
chrCnn_random_3212487	chrA01_16176	novel	--	24	ccggaucgaaucucggaucgaauc	gccccuccggauauccggauuuuuggaucggauccagaucgaauuucggaucgaauccggaucgaaucucggaucgaauccggaucgcggauaaaagucucaagccuacuuuga	0	131	131	60	71
chrC06_random_2897510	chrA01_16177	novel	--	21	ucaccuguaaacccuaagcuc	aaagcaccgaccccaauuccucaccuguaaacccuaagcucucccacgguaguuuguuggugcguuuggugacaaccggagaguuguuaaagggugagguuuuggguuc	0	61	59	18	41
chrA06_563043	chrA01_16178	novel	--	24	gugcuaaguuugcucugaaaaagu	ggaguccuaggcgagaggcaugagagagacuuuuucagagcaaacuuuuugagagaguaaauugcucuaagugcuaaguuugcucugaaaaaguaucucucaugccucucg	0	41	41	31	10
chrCnn_random_3214096	chrA01_16179	novel	--	24	cagagucucgugcugauaacgugu	auugauaagccucaauuggccagagucucgugcugauaacguguugugagagauaauaauuuauuguauauguauguuagaaagugauaaggagacagagaggaagaguuugg	0	72	71	35	36
chrC03_1487507	chrA01_16180	novel	--	24	gaagggauaucuguagaauacgug	guuguugaugcauuugccuauuccgaauucuugaacgagcguccaucauauuugugauguuugaagggauaucuguagaauacgugaaaucaacaugugaauucccguggucuu	0	232	227	41	186
chrC08_2445404	chrA01_16181	novel	--	22	acgugucuauuauagugugaau	uagugugaacacauuuaugaauauaguguaaacgcguuagcauauuuauuaucaaaucaucgugaaauuguuacgugucuauuauagugugaaugcauuuauuauaauguuucu	0	60	57	18	39
chrCnn_random_3378878	chrA01_16182	novel	--	24	agggauuggagaauucaugaggcu	aguuuauuaucguucguggcuggauaaaccucauuuggauccgaacaccaauuugcuuacggaagaauacauucaagggauuggagaauucaugaggcuuguucaaccgcaacc	0	177	131	37	94
chrC08_2330634	chrA01_16183	novel	--	21	ucggaauuccgucggaauauu	ucggaaauucguuggaauauuccgacgacauuccgaugaaagucaaaacuugucggaauuccgucggaauauuucgaugggauuccgacgaaccucaaauucgaacuuc	0	68	66	38	28
chrC03_1465275	chrA01_16184	novel	--	24	aacuuucgucguaaacgccaugua	aaauuuacauggucuuuccaacgaaauuccgaggaaacuaacuuucgucguaaacgccauguaaauuuacgacgaauaguuuucgucguaaacucuauguaaguuuac	0	74	74	27	47
chrCnn_random_3354474	chrA01_16185	bna-miR2111a-5p,bna-miR2111b-5p,bna-miR2111d	--	21	uaaucugcauccugagguuua	aacugguaaucugcauccugagguuuaaaaauucauacacauguaaagcaaauauauacaugauuuuuaauccucgggacacagauuaccucuuccuuacucgagguaca	0	33	32	13	19
chrA10_969030	chrA01_16186	bna-miR2111b-5p,bna-miR2111a-5p,bna-miR2111d	--	21	uaaucugcauccugagguuua	acugguaaucugcauccugagguuuaaaaacucauagacauguaaagcaaauuguauacaugauuuuuaauccucgggacacagauuaccacuuccuuacucgagguaca	0	30	29	12	17
chrA03_275572	chrA01_16187	novel	--	21	augugguauuuguggcaauuu	uuauccuuuguuaaaagugaugguaaaaguuauuaguguaaacauaugugguauuuguggcaauuuuccauuguuuuucucuuuucacauauacgaaauuuuuuccuuuauauu	0	117	116	66	50
chrC03_1383226	chrA01_16188	novel	--	21	auccgcacggauguuuacuuu	cacuuucgagcauuucuuuuaaugacaaguagauuuugaacccugcauccgcacggauguuuacuuuauguuuuauauaaacuaggugauuuuuccgugcucaugcacaugua	0	89	83	44	39
chrC01_977088	chrA01_16189	novel	--	24	uggaggauuauuuuaagugacgug	gcaaaaagaaagguucugguuggaggauuauuuuaagugacguggcagcacagauuuucagcauaugcugcuuuuaguauugugacuagauuuuuuaaccgcauuuuauaugua	0	68	66	17	49
chrC06_2067485	chrA01_16190	novel	--	23	auacggucucuuagcuuuuaacu	uuuccauacggucucuuagcuuuuaacugaaacacuaagagacgucuuuuaaauaagagauauaagagacgucucuuaacuuuuuuaguuaaaaacuaagagacuguaucuuau	0	212	89	34	55
chrC08_2341054	chrA01_16191	novel	--	24	ucggcugaggugucugccaucacg	aacaauguuuaaaccgggccucggcugaggugucugccaucacgauuucgagccccggucaucggaaugacuuaggccccuuggaggauacagacgcaagcugguuccggg	0	61	58	39	19
chrC01_1089705	chrA01_16192	novel	--	22	uuuucucuugguccucuggaug	agacgucaugaaggagguuuucucuugguccucuggaugcauaaguaucugauuguagccggagaacgcguucaugaagcucaucagcugguccccugcauuggcgucca	0	36	35	20	15
chrA08_727284	chrA01_16193	novel	--	21	aauauuuggacgacuuacaug	uaaaauagaagacuaacaaguaagucgucuaguuuaaauuauuuaagcaggauaauaauuuuuaaaauaaauuuaggcgagaauauuuggacgacuuacauguaagucgucca	0	56	55	27	28
chrAnn_random_3025499	chrA01_16194	novel	--	21	cgagcgaucgucccgcucggu	gugaccgagcgaucgucccgcucgguagcuacguagcgaccgagcucaagccaaagcucggucgcuacguagcgacugagcacuucucucacucggucgcuacgcaacgaccgg	0	55	24	22	2
chrA03_304126	chrA01_16195	novel	--	21	guuuuucucaaauccgggguu	uugauuucuauugaaccggguuucgaauuaaaccgagucaccgguuuuuagccgguuucaccgguuuuucucaaauccgggguuuaaaccgaaucagacacggcuuuuuu	0	64	64	40	24
chrC03_random_2830295	chrA01_16196	novel	--	23	cacguaaggauaacucaugaguu	ugagucaaauucuaguuuuauugaugcauguuauauauuagugcugcauauuuuagguaacauuuuuaaaauuacgcacguaaggauaacucaugaguuuuuugguugauuaa	0	93	92	44	48
chrC08_2444740	chrA01_16197	novel	--	23	cacguaaggauaacucaugaguu	gucaaauucuaguuuuauugaugcauguuauauauuagugcugcauauuuuagguaacauuuuuaaaauuacgcacguaaggauaacucaugaguuuuguugguugauuaaaug	0	88	87	43	44
chrAnn_random_3061750	chrA01_16198	novel	--	21	aaaagucgucggaauauuccg	uaaccguuguagucgucgaaaaguugucggaauauuccgacgaauuuccgacgauauuccgauuaacaauauaaccguuguaguccucgaaaagucgucggaauauuccgacga	0	28	21	14	7
chrAnn_random_3042427	chrA01_16199	novel	--	22	uccuccuguagucuauggaaca	gguucuugcuuugaauccguucaaccauuccuacuuggaggaauaugagucagauucacggucucguaguccuccuguagucuauggaacaauucaauuuucgacgcgaaugcug	0	37	37	24	13
chrC03_1420919	chrA01_16200	novel	--	21	cgacggaauuccgaggaagau	uuccucguaauuuucucggaauagaccuugucgauuuagggauuuuauuauagagucuuuuuccucagaauuuccucggaauaauccgacggaauuccgaggaagauuggag	0	113	101	66	35
chrC08_2429724	chrA01_16201	novel	--	22	ccaaugguucacucuauaauag	cuccaaugguucacucuauaauagaguuaacauucauguauauuucacucuauuauaguguaaaucuguuauacagugaaccauuggagcaaauucaacccuauaauaga	0	146	143	62	81
chrA05_433397	chrA01_16202	novel	--	24	auggacacaggagccaguuggugg	agacaaaaugugaagaguaauccaacacguaaguggaaauuggaaauggacacaggagccaguugguggcucucaucguuuggcuuccuuugcauuauucgacucuucu	0	33	33	23	10
chrC07_2297625	chrA01_16203	novel	--	24	auccggauaucuugauuuuuuagu	cggauucgaucugagaucugauccggauggagaugucgaauccggauaguaaaauguuagauucgucaaagccggauccggauccggauaucuugauuuuuuaguuuggauau	0	78	35	13	22
chrA03_213863	chrA01_16204	novel	--	21	ugccaaaggagaguugcccuu	agggaaauucaacuuuggcaaaggaaguacaauuagugagacauguucacaaguuugaaguugagucuuuugccaaaggagaguugcccuuuacuguucuaucuuuug	0	42	41	11	30
chrA04_342120	chrA01_16205	novel	--	22	uugugaaguugcuguggcuauc	uuuugcauacaugaguccuuaccggagcgacguugugaaguugcuguggcuauccucucagagcgaccucaccagagcgacguugugaaguugcuguggcuauccucucag	0	116	51	7	44
chrC05_1823929	chrA01_16206	novel	--	21	ucagucgcuacguagcgaccg	agcgaacggcucgagcucgguugcuacguagcgaccgagcgaacggcucgagcucagucgcuacguagcgaccgaacucuggcucgagcucgaucgcuacguagcgacc	0	14	10	10	0
chrA08_733963	chrA01_16207	novel	--	21	ucagucgcuacguagggaccg	gugcgcucggucacuacguagcgaucgagcgggacgugcgcucagucgcuacguagggaccgagcguggcucgagcucugucccuacguagcgaccggguagugugcau	0	9	9	9	0
chrA09_771370	chrA01_16208	novel	--	24	guucguuucguugacgcaggaagc	ucuuguucguuucguugacgcaggaagcugcaucugacgccgcguccgaacgccgcguccugcgucugacgccgcguccgaacgccgcguccugcggcugacgccgauaaaa	0	80	64	19	45
chrA09_780642	chrA01_16209	novel	--	22	ugauuggauuucaaacgaugug	gcucguucagaacuucauguugaugagaauaguagggcucuuuuuuccauauaccgacuugaugcagagggaaaagaugcguucuuugauuggauuucaaacgaugugg	0	244	160	36	124
chrA03_298523	chrA01_16210	novel	--	21	agacggccgauuuuuagaaca	cgcccaggcggcugccuaggcagcuagacggccgauuuuuagaacagguaacguguugucugucaguuuuaaaccuuguucuaaaaaucggccgccuagccgccuaggcggccg	0	65	65	56	9
chrC01_1102383	chrA01_16211	novel	--	23	ugaccagagaacggcgaggaaua	ccuucucaaauuuaaggguaugaauagugaccagagaacggcgaggaauaauacauucccuaacguuccuaaaaaaaauuaccauucacaaggaauaauaauucucucuuauu	0	67	60	57	3
chrC01_990042	chrA01_16212	conserve	--	24	auccgacucuuaacuuuuaacuga	aaauccgacucuuaacuuuuaacugaaaaaguuaaaagucggcucuuaaauaagaaauuuaagaaccgacuuuuaacuuuuucaguuaaaaguuaagagucggguucuuauau	0	174	131	40	91
chrC06_2058269	chrA01_16213	novel	--	23	ccgguucuuagcuuuuuuaguua	uggguucuuagcggaauauaaaaacccgucucuuaauuuuuaauuaaaaaagcuaagaaccgguucuaaauaagaguuuuaagaaccgaaccgguucuuagcuuuuuuaguuaa	0	85	71	24	47
chrC02_1224932	chrA01_16214	novel	--	22	auuccgacggaauuccgacgaa	auaguuucucgaggcuuccuuuggcgauauucucgaaacauuccgacggaauuccgacgaaauauaugugacgaacaguuuucgucgguaugucgucggaauuuuucacuuuac	0	90	70	34	36
chrA03_251253	chrA01_16215	novel	--	22	auuccgacggaauuccgacgaa	auaguuucucgaggcuuccuuuggcgauauucucgaaacauuccgacggaauuccgacgaaauauaugugacgaacaguuuucgucgguaugucgucggaauuuuucacuuuac	0	90	70	34	36
chrC08_2299260	chrA01_16216	novel	--	22	auuccgacggaauuccgacgaa	aaauugcuuacggcaguccgacgauauuccgacggaauuccgacgaaccuaacggucauauccgucggaauuccgucgguauuuuccuaucucaauggcuauaaaacggucaua	0	116	95	45	50
chrC02_1245560	chrA01_16217	novel	--	24	gauuaacccggaguucuuagagug	accaugauuaacccggaguucuuagagugguguucuuaacuuccgcuaagaacccgcauccuaaaaaccccggguuaaucauacucuaaguauaguugaauagugauauau	0	39	35	16	19
chrC09_2578569	chrA01_16218	novel	--	24	gcguagcgccggaauaccacuagu	cacuuacuaaaaaauaaaacauacgaaccggcgcguagcgccggaauaccacuaguaauuguaauauuuguaacuaggauuagcccgggcuacgcccggaguuuuuauuua	0	50	50	22	28
chrC08_2331697	chrA01_16219	novel	--	24	ucggcuguucgacucgcggggagg	aucaaauuuuaauacggaauaucaaagccagaaccucguaguccagugguacuaucuccucuuuggggaggggaagucggcuguucgacucgcggggagggggagacgu	0	110	101	61	40
chrC05_1884554	chrA01_16220	novel	--	24	aauuaagucgucuggaaagucuuc	aaagaguaauaauuaagucgucuggaaagucuuccagcugcaagacuuugcagacgacuuaauuauaaguauuccaagacuuccaguagaacauuuuaaagcacaccugaaaauu	0	147	146	74	72
chrC09_2601798	chrA01_16221	novel	--	24	cugaucggauccgggacccugauu	uacaacaguuuaggacccauuugguuauuuaucccaggucugaucggauccgggacccugauuuuugggucgguuucggaucgguucuucgguucuuaugcagcccuaa	0	25	24	12	12
chrA08_744962	chrA01_16222	novel	--	24	aucccgucugacggucgauccguu	cuuauaacgccccgacccgcccacggcuaaugggccacccacgcccgcucucucggcccgugggccccaucccgucugacggucgauccguuaauuuucuaaaggcucgaaa	0	27	27	13	14
chrAnn_random_3102718	chrA01_16223	novel	--	24	aucccgucugacggucgauccguu	ccuguaacgccccgacccgcccacggcuaaugggccacccacgcccgcucucucggcccgugggccccaucccgucugacggucgauccguuaauuuuccaaaggcucgaaa	0	27	27	13	14
chrA03_316602	chrA01_16224	novel	--	24	auccgucuagaagcuguaaguuuu	cucgaagaacgaaggauaaagaugguaauuugcccaugcuucacagaaccggccaaaaaccucaugcaggcauccgucuagaagcuguaaguuuuguuuuaaauauuuauuuua	0	69	68	22	46
chrC01_1008762	chrA01_16225	novel	--	18	gacucucggaagacuucu	cuucugggauaauucuuggaugacucucggaagacuucuugggaaaucuucuuauguauuuuaugcuagaagacuucccaagaaguguucagaaagucuuccaaagucuuc	0	58	51	25	26
chrA10_934869	chrA01_16226	novel	--	21	cggaaaauuaaugcacugcac	cgugagagggucaguguguuaauuuuccaaaggcucgaaagucguguuuacuguaugacuuucgagacuucggaaaauuaaugcacugcaccacccgucgccgaaauggg	0	47	24	14	10
chrCnn_random_3523924	chrA01_16227	novel	--	22	aucgaaucucggaucgaauccg	uuuuacuauccggauucggccacuccggauauccggauuugauccggaucgcaucucggaucgaauccggaucgaaucuggaucgaaucucggaucgaauccggaucgaaucuc	0	61	59	28	31
chrAnn_random_2974267	chrA01_16228	novel	--	24	aggaaguugaauuaaucucauagg	nnnnnnnnnnnnnnnnnnnnnnnnnnnnnnnnnnnnnnnnncaggaaguugaauuaaucucauaggaguugugaugaggacauucaaccagagccggaaccagacuuaacugaa	0	92	89	31	58
chrC04_1606591	chrA01_16229	novel	--	18	auuccgacggaauuccga	cgauggcauuccgacggaauuccgacgacccuaacggucauauccguuggaauuucgucgguauuuuccuaucucaacggcuauaaaacgaucauauguauuugucggcaau	0	67	66	32	34
chrC09_2518288	chrA01_16230	novel	--	22	cuuuggcucgagcucguucgcu	gucgcuacauagugaccgggcuuuggcucgagcucguucgcuacguagcuaucgagcggaacacgcauucggucgcugcguagcgacccuuuucgagcucuuguccgaug	0	80	77	71	6
chrC07_2282068	chrA01_16231	novel	--	24	auugaaaacugugugaccaaugau	ucgaaauagaugauguuuuggagaguuuuugauguuuuugaaaauagaugauguuuugauauuuuauauuaaucuuaucuuuauugaaaacugugugaccaaugauuuuuuaua	0	37	35	18	17
chrC09_random_2956293	chrA01_16232	novel	--	21	cgccuagcgaguuuccgaaca	cccguguacuccccgauuuuuccccgcuuuucugguaacucgcuaggcccggaugcgccgcacgcguuacgccuagcgaguuuccgaacaaggaauauaaguauccuauuauaa	0	16	16	16	0
chrC08_2324874	chrA01_16233	novel	--	22	cauauauccgucggaauuuacc	uauuccgacgaacuuugggcgucggaaauuaccgacggacgugguucgucggaauauaccgacgaacauauauccgucggaauuuaccgacaaaccccauuuccgucggaauau	0	61	60	18	42
chrA01_32285	chrA01_16234	novel	--	23	auuuuagaguagaaaauagagug	uaagaccaucuccaauggcuuacucuauuuuacucuaaaauagaguaauucuauaauauaguuuaaguuuucuccgauuguacucuauuuuagaguagaaaauagagugaugaa	0	41	41	11	30
chrA05_463322	chrA01_16235	novel	--	23	auuuuagaguagaaaauagagug	uagaucaucuccaauggcuuacacuauuuuuuacucuaaaauagaguaacucuauaauagaguuugauuuuguuccaauaguacucuauuuuagaguagaaaauagagugau	0	37	36	11	25
chrA08_random_2753892	chrA01_16236	novel	--	24	cugguuugauuagaaugacaaaga	cauuuauucaacuuccugguguguuuacacuauuuuauguauccaaaucaagcuauuuauaucucaauucaaccugguuugauuagaaugacaaagaaguugucauuuuccaau	0	137	135	42	93
chrC07_2169282	chrA01_16237	novel	--	24	gauuaacccggaguuuuuaggaug	ucaugauuaacccggaguuuuuaggaugagguuauuaacggaaguuaagaaacaacuuccauuaaaaaccccacuuuaagaacucuggauuaaucauggccuaagccaugcau	0	21	18	9	9
chrC04_1570307	chrA01_16238	novel	--	24	auggcauaagauagaagaacgugu	uuuauuauaugguauauaucaguauauaugaauuuauguuuucgauauuauaaugugacauugucuguuaauggcauaagauagaagaacguguuaagauauauuuaguuuug	0	47	46	10	36
chrA03_random_2706162	chrA01_16239	novel	--	22	aaagagcggaucaucggggagg	uccucgagccaaaucuuaaagagcggaucaucggggaggucaaaaauuaccggguuccgucucuuguuauaacuguggcucggcuuuugcggcaagugguaagugcagauuggc	0	20	20	17	3
chrA06_551140	chrA01_16240	novel	--	22	uacguagcgaccgagcuuggcu	gcucgguugcuacguagcgaccgagcuuggcucgggcucggucgcuacauagcgaccgagauggacgcucggucgcuacuuagcaaccgagcuuggcucgagcucggu	0	34	33	31	2
chrAnn_random_3008684	chrA01_16241	novel	--	22	uacguagcgaccgagcuuggcu	accgagcuuucgcucgagcucggucgcuacguagacggacgcucggucgcuauuuggcucgagcucggucacuacguagcgaccgagcuuggcucuagaucggucgcu	0	38	31	29	2
chrC09_2463519	chrA01_16242	novel	--	23	aauguuucguuaggcuuugccca	ugggagaguccuuucucaccgaggcguuuuaagggcggggggggggggggggcuaaaggugauuuauuaaagguaauguuucguuaggcuuugcccaagaccaguccuaauuu	0	51	51	15	36
chrC04_1732322	chrA01_16243	novel	--	24	aucuagauauuuuaguagaauucu	accuccauaagauaaaaaaaucuagauauuuugcuagaauuaucuagauaauuaggauaagauuaucuagauauuuuaguagaauucucuagauuuaagauuaaaauaug	0	28	28	11	17
chrC05_1923465	chrA01_16244	novel	--	24	auccggauaucuuaauuuuuaagu	ucugauccgaaaauccggauauccggaagggcugaagcuggauccggauaguaaaauguuggauucguaaagccggauccggauaucuuaauuuuuaaguccggauauccgaau	0	142	37	9	28
chrC02_1221011	chrA01_16245	novel	--	23	gaaaagguccucggaauauacca	gaccaccaguucaucgaaaagguccucggaauauaccaagggagaacuuccucgggauauuucgauggacuuuccgauggucuaauccucggaaguuccgacgaaagguu	0	55	39	19	20
chrC05_1834630	chrA01_16246	novel	--	24	aacuaagaaaagcuaagaaccguc	gucucuuaacugggguucuuagcuuugguuaagagacgguuuuagauuuucuuagauuuuaacuaagaaaagcuaagaaccgucuuuuaauuaagagauaagagccgucuc	0	27	27	13	14
chrC02_1217875	chrA01_16247	novel	--	24	aacuaagaaaagcuaagaaccguc	cagucucuuaacugagguucuuaguuucgguuaaaagacuguucuuaauuuuucuuagauuuuaacuaagaaaagcuaagaaccgucaauuaaauaagagauauaagagcc	0	30	30	13	17
chrA06_537722	chrA01_16248	bna-miR169m	--	21	ugagccaaagaugacuugccg	agagaaugauauugagccaaagaugacuugccgauuuuaccaacaaaccuaaaauugauauuggcuaccggcaagucgauuuuggcucuguuuccuucucuucuuuucgau	0	23	22	13	9
chrC06_1959447	chrA01_16249	bna-miR169m	--	21	ugagccaaagaugacuugccg	agagaaugauauugagccaaagaugacuugccgauuuuaccaacaaaccuaaaauugauauuggcuaccggcaagucgacuuuggcucuguuuccuucucuucuuuucgau	0	28	22	13	9
chrC06_1959449	chrA01_16250	bna-miR169m	--	21	ugagccaaagaugacuugccg	agagaaugauauugagccaaagaugacuugccgauuuuaccaacaaaccuaaaauugauauuggcuaccggcaagucgacuuuggcucuguuuccuucucuucuuuucgau	0	28	22	13	9
chrA06_537718	chrA01_16251	bna-miR169m	--	21	ugagccaaagaugacuugccg	agagaaugauauugagccaaagaugacuugccgauuuuaccaacaaaccuaaaauugauauuggcuaccggcaagucgauuuuggcucuguuuccuucucuucuuuucgau	0	23	22	13	9
chrC06_1959451	chrA01_16252	bna-miR169m	--	21	ugagccaaagaugacuugccg	agagaaugauauugagccaaagaugacuugccgauuuuaccaacaaaccuaaaauugauauuggcuaccggcaagucgacuuuggcucuguuuccuucucuucuuuucgau	0	28	22	13	9
chrA06_537720	chrA01_16253	bna-miR169m	--	21	ugagccaaagaugacuugccg	agagaaugauauugagccaaagaugacuugccgauuuuaccaacaaaccuaaaauugauauuggcuaccggcaagucgacuuuggcucuguuuccuucucuucuuuucgau	0	28	22	13	9
chrA08_722426	chrA01_16254	bna-miR169m	--	21	ugagccaaagaugacuugccg	gaugauauugagccaaagaugacuugccgauuuuaccgauggauuaaucuaaacugauauugguagucggcaaguagacuuuggcucuguuuccuucucuucuuuucgau	0	36	22	13	9
chrC02_1185831	chrA01_16255	novel	--	25	acaauuuuuguggaaccccauaggc	uaauugugggguccacaauuuuuguggaaccccauaggcaaggguucuuaaaacaugguuuuaagaaucccuaagaacccuuauuuauggauuuccacaauaauuguggacccc	0	26	26	9	17
chrC01_random_2784990	chrA01_16256	novel	--	18	ccucggaauuuccucgga	aaaacgcaucgaucgaugaauaucccgacgaagaucucccucgguauauuccgaggagauuuccgacaaacuagugcgccucggaauuuccucggaaauguguuuccuca	0	67	66	23	43
chrC02_1150845	chrA01_16257	novel	--	18	cucucggaagacuucuug	acucucggaagacuucuugggaagucuucuaauguauuuuaugcuagaagacuuucugcgaaaucuuugguaagucuuccgaagucuucugcccaaggugguacaaacgaau	0	18	18	10	8
chrAnn_random_3095571	chrA01_16258	novel	--	22	guggcuguccguguguguccgu	aucaguacacauaucacauuuguggcuguccguguguguccguguuugucuguguguguccgucagcacacacaggacauuuguggcuguccguguguguccguguuugu	0	217	168	42	126
chrAnn_random_3095570	chrA01_16259	novel	--	22	guggcuguccguguguguccgu	acaggacauuuguggcuguccguguguguccguguuugucuguguguguccgucagcacacacaggacauuuguggcuguccguguguguccguguuugucuguguguguc	0	212	168	42	126
chrCnn_random_3452608	chrA01_16260	novel	--	24	agcgcggauaugaauuuucaguuu	ggucucauuaaaacucuugccauaaauaagaagacgagauuguacgguguugcugcuauaaauauauacuagauccuccagcgcggauaugaauuuucaguuuuuaauuauuua	0	109	108	53	55
chrA03_274816	chrA01_16261	novel	--	20	cagcuucgccgucgucgguu	ccgggagguggaggcuacuacagcuccaucgccgccggcucgugucuccggggggugaaggcuuagucagcuucgccgucgucgguucuguguccggggugcgaagggu	0	30	30	20	10
chrA05_480212	chrA01_16262	novel	--	20	cagcuucgccgucgucgguu	cgggagguggaggcuacuacagcuccaucgccgccggcucgugucuccggggggugaaggcuuagucagcuucgccgucgucgguuauguuuccggggugugaagggu	0	25	25	17	8
chrA07_648408	chrA01_16263	novel	--	20	cagcuucgccgucgucgguu	ccgggagguggaggcuacuacagcuccaucgccgccggcucgugucuccggggggugaaggcuuagucagcuucgccgucgucgguucuguauccggggugcgaagggu	0	35	35	21	14
chrA07_677856	chrA01_16264	novel	--	20	cagcuucgccgucgucgguu	ccgggagguggaggcuacuacagcuccaucgccgccggcucgugucuccggggggugaaggcuuagucagcuucgccgucgucgguucuguauccggggugcgaagggu	0	35	35	21	14
chrCnn_random_3507589	chrA01_16265	novel	--	24	cucggaauauaccgagggacaugu	acauuccgaggaauugaacccucggaauauaccaagggacaucuuccucggaauauaccgagggaccccguuccucggaauauaccgagggacauguuccucggaauauucua	0	47	46	15	31
chrC02_1246413	chrA01_16266	novel	--	24	cucggaauauaccgagggacaugu	ccuuacugacuagagaaaugggaacuguucccucgguauauaccgagggacauuucccucggaauauuccgaggaaccgguuccucggaauauaccgagggacauguuccuc	0	50	46	15	31
chrCnn_random_3346119	chrA01_16267	novel	--	24	cucggaauauaccgagggacaugu	auaccgaggaauauauuccucggaauauaccgagggacaccuuuccucggaauauaccgagggacauguuccucggaauauaccgaaagacauuuuccucggaauauuccgag	0	47	46	15	31
chrC03_1543051	chrA01_16268	novel	--	24	cucggaauauaccgagggacaugu	uaauuuuuuuuuaaauuccgaggaaaugaagacucggaauauaccgagggacauguuccucggaauauuccgugggacucguuccucggaauuuuccgagggcuccguuccu	0	47	46	15	31
chrC05_random_2891644	chrA01_16269	novel	--	24	cucggaauauaccgagggacaugu	uugaaaaaauuauauuuuuaaauuccgagaaaaugaacccucggaauauaccgagggacauguuccucggaauauacugagggacucauuccucggaauauaccgagggacuc	0	48	45	15	30
chrC06_2052880	chrA01_16270	novel	--	24	cucggaauauaccgagggacaugu	cugaauuuuccgaggguucaaauuccgaggaaauuaacccucggaauauaccgagggacauguuccucggaauauacugagggacucauuccucggaauauaccgagggacuu	0	48	45	15	30
chrA02_186355	chrA01_16271	novel	--	24	auauccggauccguaaguuuuauu	cagaaggaccgaauccggaucaggauaguaaaauauuggaccgucaaaacuggauccggauccagauaucuugauuuuuuaguccggauauccggauccguaaguuuuauua	0	108	106	39	67
chrC05_random_2883838	chrA01_16272	novel	--	21	uuguagaauuuugggaagggc	uuguaguugcuauaucauaguaguugcccuucccaaaauucuacaauuagaauuaaacuauaucuuguaauuguagaauuuugggaagggcgacuacuaugaaaucuuuua	0	12	12	10	2
chrC05_random_2875529	chrA01_16273	novel	--	21	uuguagaauuuugggaagggc	gccgcuaaaagauuucauaguagucgcccuucccaaaauucuacaauuacaagauauaguuuaauucuaauuguagaauuuugggaagggcaacuacuaugauauagca	0	12	12	10	2
chrC06_2010564	chrA01_16274	novel	--	23	uuaagaacucuaguuaagaaacu	acuuaaaugggguuaagaacucuaguuaagaaacucuuauuuuuagcgguucaaugggaguuucuuaauuaggaguucuuaaaaaaauauauuuuaaaaaaaaauaaauuua	0	46	46	19	27
chrA04_390168	chrA01_16275	novel	--	23	uuaagaacucuaguuaagaaacu	aauaauuauuuaauauuuuaaauguacuuaagugggguuaagaacucuaguuaagaaacuuccauuuugaacgguccaaugggaguuucuuaacuaggaguucuuaaaaaaa	0	45	45	19	26
chrA08_714585	chrA01_16276	novel	--	23	uuaagaacucuaguuaagaaacu	uaauaauuauuuaauauuuuaaauguacuuaagugggguuaagaacucuaguuaagaaacuuccauuuugaacgguccaaugggaguuucuuaacuaggaguucuuaaaaaa	0	45	45	19	26
chrC08_2361784	chrA01_16277	novel	--	23	uuaagaacucuaguuaagaaacu	gggguuaagaacucuaguuaagaaacucccauuuugaacgguccaaugagaguuucuuaauuagugguucuuaauuuuuuuuaauaaaauuuuuauuuauuaaauaaaacau	0	46	46	17	29
chrC05_1863060	chrA01_16278	novel	--	23	uuaagaacucuaguuaagaaacu	cuuaaugauuauuuaauuauauaaauguauuuaaguggacuuaagaacucuaguuaagaaacucccauuuugagugguuuaaugggaguuucuuaauuaagaguucuuaaaaaa	0	40	40	15	25
chrC01_random_2790324	chrA01_16279	novel	--	24	auaugaguugcaacaacuaugggc	auauaugaguugcaacaacuaugggcucaaagugcugaaacauacgauguuucauguaaagagaacuuucaaaugcgggcaguacuuauguggauaauaagugauuuuucagc	0	93	60	16	44
chrAnn_random_2962078	chrA01_16280	novel	--	24	cuuccgccuugucugagcucuggu	ccguuucuaauggcuuccgccuugucugagcucuggucagucaccuagguggugguucugccacuggugugaagacgcggaggucuaaaggagcggagagguaaagauguuug	0	67	67	41	26
chrC01_random_2796266	chrA01_16281	novel	--	21	aauguacaacuugguaaaacu	gguacaacuugguaaaacuauaaccuaguuauaccguuuuaccaaguuguaccuuggcaaauguacaacuugguaaaacuauaacuuaguuauacaguuuuaccaagu	0	46	46	36	10
chrAnn_random_3007215	chrA01_16282	novel	--	21	ugcagcgcugugagccugggg	ggaggggcugcagcgcugugagccuggggcccgccccgugggaacuauccgccccgugggccccaggcucacagcgcugcagcgcaucgacccuaacgccuccauuaugagu	0	134	128	33	95
chrA01_73250	chrA01_16283	novel	--	21	ugcagcgcugugagccugggg	gguuggggucggugugcugcagcgcugugagccuggggcccacggggcagguaguuccuacggggcggguugucacagaacuguucuccacuuucccauuuaccgcauu	0	130	129	33	96
chrC09_2651990	chrA01_16284	novel	--	24	auguaugguuuaaauuuggacgug	caaaugcaucaacaacugaaagaugauuuaauugaacauguaugguuuaaauuuggacgugaugaacacaacaacugaacucgaaugcuucuuucagauaauucucguuuuuu	0	50	49	17	32
chrC09_2652080	chrA01_16285	novel	--	24	auguaugguuuaaauuuggacgug	caaaugcaucaacaacugaaagaugauuuaauugaacauguaugguuuaaauuuggacgugaugaacacaacaacugaacucgaaugcuucuuucagauaauucucguuuuuu	0	50	49	17	32
chrA06_531978	chrA01_16286	novel	--	24	aagagccgguucuuaacuuuuuua	uuuaacuaaaaaagauaagaaucggcucuuaauuaaucgguuagauauuuaagagccgguucuuaacuuuuuuaguuaaaaguuaagaaacaguuucguauauuccgcuaagua	0	53	52	14	38
chrA04_353140	chrA01_16287	novel	--	24	aagagccgguucuuaacuuuuuua	gaaauuguuucuuaacuuuuaacuaaaaaugguaagaaccgacucuuaaauuauuuaagagccgguucuuaacuuuuuuaguuaaagguuaaaauaugguuuuuuauauucug	0	54	52	14	38
chrC01_1040543	chrA01_16288	novel	--	22	uggcucgagcucguucgcuacg	gucgauacagagcgaccgagcggaacgaacgcucggucgcugcguagcgaccgggacgcagcgaccgagcguuggcucgagcucguucgcuacguaacgaccgagcuucgg	0	38	37	34	3
chrC07_2178359	chrA01_16289	novel	--	21	uagguucccuuagcuuuuaac	ccguuagggcaacauuauagguguucccuuaggcuggguccuuaaguguagguucccuuagcuuuuaacuaaaaacgcuaaggaacggcccuuaaauaagggacuuuagagaag	0	9	8	6	2
chrC05_1762337	chrA01_16290	conserve	--	21	uagggucccuuaacuuuuaac	gccugcugcguagguuagauaaggguucguugcuuagggcaucauuaucggugggcuuuagguugaggccuuuagcguagggucccuuaacuuuuaacuaaaaacgcuaaggga	0	40	28	9	19
chrC07_2273109	chrA01_16291	conserve	--	21	uagggucccuuaacuuuuaac	cguagggucccuuaacuuuuaacuaaaaauacuaagggacuucucuaaagucccuuauuuaagggccguuccuuagcguuuuuaguuaaaagcuaagggaaccuacacuuaagg	0	29	28	9	19
chrC06_2031560	chrA01_16292	novel	--	24	aauuugaaugugagacuuuuaaca	uaauuaaauuagacuuuuuacuuauauaauuuuuguaaucauuuguaguuugucauaacaaaaauuuuaaaccuuggaucauaaaauuugaaugugagacuuuuaacaauuuua	0	83	77	31	46
chrC04_1697378	chrA01_16293	novel	--	24	aauuugaaugugagacuuuuaaca	uuaaauuagacuuuuuacuuauauaauuuuuguaaucauuuguauuuugucauaacaaaaauuuuaaaccauggauuauaaaauuugaaugugagacuuuuaacaguuuuagua	0	107	100	37	63
chrA03_204968	chrA01_16294	novel	--	18	cccggaacuuguggguuu	cuucccccucucucugugucccggaacuuguggguuuuagacucuaccaacgggagauagaggcggagcaaacggggaugaagaucuuccgguggucuuugacaccgu	0	19	19	10	9
chrC03_1303408	chrA01_16295	novel	--	18	cccggaacuuguggguuu	cuccccccucucucugugucccggaacuuguggguuuuagacucuaccaacgggagauagaggcggagcaaacggggaugaagaucuuccgguggucuuugacaucgu	0	19	19	10	9
chrC05_random_2885587	chrA01_16296	novel	--	23	aacccucgcuuguaguccauaua	auaaaagcaacccucgcuuguaguccauauagauguagaacuaccaguuugguuuauacaauuuauaugagucugguuuguugcugacaaaaaaaaacauauaaaaaagaucac	0	32	22	9	13
chrA01_61640	chrA01_16297	conserve	--	23	uguuguucguuucgcagacgcug	ugguugccgcaaguuucggcgucggcgucagcggcggcggcagcgucaauaaagacaguuguuguucguuucgcagacgcugacacugccacguauuauaucgcaaacagcc	0	36	36	11	25
chrC08_random_2938698	chrA01_16298	novel	--	24	augcgggugguugcgguuucuagc	uuuacagguuucaugauaucauuggcuaagggccugacugguucaaacgcagcgguugcgaaaguuugcugaugcgggugguugcgguuucuagcggguuuaagagauuugu	0	71	44	17	27
chrA09_793296	chrA01_16299	novel	--	24	augcgggugguugcgguuucuagc	aguaaaugcaauuuugugauauauaggccugacugguucaaacgcagcgguuacaggaguuugcagaugcgggugguugcgguuucuagcgguuagaaauuggugcguuugcgg	0	58	49	20	29
chrCnn_random_3301221	chrA01_16300	novel	--	24	aaguacggucccggguucgacucg	gaagaauugcuucaaaaaggacgaaugaaaccaggacgaguuagucuggugauaaacggcuugcggcugcaaguacggucccggguucgacucgcacuggccaccagggaau	0	21	21	9	12
chrCnn_random_3220183	chrA01_16301	novel	--	24	aaguacggucccggguucgacucg	uuauuaguccguagacaacuauaccuauaaccaggacgaguuagucuggugguaaacggcuugcagcugcaaguacggucccggguucgacucgcacuggccaccagggaau	0	28	21	9	12
chrC09_2500447	chrA01_16302	novel	--	24	gggugauugguaguugcuguaggu	auagauuaaaggggugauugguaguugcuguaggugcugugcauagucuauuuauuucuaaagcaucaaauucagaucaaucaagcuuuaaauuuuuuuuugaaaccacag	0	103	102	42	60
chrC04_1566315	chrA01_16303	novel	--	24	augcaggggauaguuugcucagca	uuaauuaugguaauaaaauggaugcaggggauaguuugcucagcaaucgcuuacuauguuggaggaauggugaugaaaacuagagguccaguguuuguaacagcuuuu	0	22	20	11	9
chrC08_2352537	chrA01_16304	novel	--	24	ccgggagauggaggcuuacucagc	ucagaccaagguucgaauccgggagguggaggcuccuacagcuccaucgccgccggccuuucuccgggagauggaggcuuacucagcucugucgccgccgguugugucgcucg	0	33	33	18	15
chrA07_random_2743826	chrA01_16305	novel	--	24	ccgggagauggaggcuuacucagc	ucagaccaagguucgaauccgggagguggaggcucuuacagcuccaucgccgccggccuuucuccgggagauggaggcuuacucagcucugucgcugccgguuuuguugcugg	0	33	33	18	15
chrC03_1415324	chrA01_16306	novel	--	24	ucacuagacgacugaaauguaagu	auuuuuuuuuuaauuuuaggcggguauuuagacaacuuacauguaagucgucuguuuuaguuucuucacuagacgacugaaauguaagucgucuagacccaaaacauaaccc	0	111	111	32	79
chrA09_778823	chrA01_16307	novel	--	24	auaauuuugacgugugcaacaagu	agcacauuaaauaucgaaacuaacuuacuugaugcacacaucgaaauuguuacaagauuauaaaccagucauaauuuugacgugugcaacaaguaagcuaguuucgauguuuaa	0	80	80	52	28
chrC06_random_2906981	chrA01_16308	novel	--	21	ucgguuaaacucuaaaccaga	aucauaaaccgguagcuaaaucgguuaaacucuaaaccagacuaugccaaguccuaacagauuagacuugguauaauuugguuuagaguuuaaccgguuuauaaucuguua	0	82	82	9	73
chrC02_1222225	chrA01_16309	novel	--	24	acgacugaucuacgacuauaaugu	aaaauagucgcuaaguuuacgacugaucuacgacuauaauguggucggggaauauuagucguugaucagucguaaacuuagcaacuauuuugcgaccgagucucuggucaua	0	11	11	7	4
chrCnn_random_3266520	chrA01_16310	novel	--	24	acgacugaucuacgacuauaaugu	acaaaauaaucgcuacguuuacgacugaucuacgacuauaauguggucggggaauauuagucguugaucagucguaaacuuagcgacuauuuuucgaccgagucucuggucau	0	11	11	7	4
chrA01_69141	chrA01_16311	novel	--	22	auauggcuuuaggcuuaagagu	uucuuuuccaugcuauaauauggcuuuaggcuuaagaguggaaagcaaauucgacauuagaacauagagcuauuacaucacuaaacaaugauccuuagaucauguuucu	0	37	36	20	16
chrA06_random_2735051	chrA01_16312	novel	--	23	aaaacuuuaaaacuccacaacuu	cauccaaacacccuaaaaucaccuuaaaacuuuaaaacuccacaacuuaaaauauuuucuauaacaguggauuuuagaguacucuacgaaauguuaaguucaauaacagugga	0	46	39	16	23
chrAnn_random_2981592	chrA01_16313	novel	--	19	agggauauaacucagcggu	uggggaaagggauauaacucagcgguagaauaucaccuugacgugguggaagucaucaguucgagccugauuaucccuaaacccaaugaaugugaguuuuucuauuuugacuug	0	51	50	17	33
chrC04_1627871	chrA01_16314	novel	--	21	uccuggacgacuuucaaguaa	cagguagacgacuuacgagaaagucgaccgagauaagcaagguuugaccagaaucuaggaaauaaaucuggacgacuuuguuuauccuggacgacuuucaaguaagucggacga	0	31	25	21	4
chrC09_2552437	chrA01_16315	novel	--	21	uccuggacgacuuucaaguaa	cagguagacgacuuacgagaaagucguccgagauaagcaagguuugaccagaaucuaggaaauaaaucuggacgacuuuguuuauccuggacgacuuucaaguaagucggacga	0	33	25	21	4
chrCnn_random_3512050	chrA01_16316	novel	--	21	uccuggacgacuuucaaguaa	gguagacgacguacgagaaagucguccaagauaaacaagguuugaccagaaucuaggaaauaaaucuggaagacguggcuuauccuggacgacuuucaaguaagucgucugacu	0	27	25	21	4
chrC06_2061671	chrA01_16317	novel	--	21	uccuggacgacuuucaaguaa	guccaggcagacgacguacgagaaaaucguccgagauaagcaagguuugaccauaaucuaggaaauaaaucuggacgacuuugcuuauccuggacgacuuucaaguaaguc	0	35	25	21	4
chrC04_1602820	chrA01_16318	novel	--	21	uccuggacgacuuucaaguaa	guccagguagacgacuuacgagaaaaucguccgagauaagcaagguuugaccagaaucuaggaaauaaaucuggaugacuuugcuuauccuggacgacuuucaaguaaguc	0	27	25	21	4
chrC04_1602818	chrA01_16319	novel	--	21	uccuggacgacuuucaaguaa	guccagguagacgacuuacgagaaaaucguccgagauaagcaagguuugaccagaaucuaggaaauaaaucuggaugacuuugcuuauccuggacgacuuucaaguaaguc	0	27	25	21	4
chrAnn_random_3133344	chrA01_16320	novel	--	21	uccuggacgacuuucaaguaa	gguagacgauguaugagaaaguugucugagauaagcaagguuugaccagaaucuaggaaauaaaucuagacgacuuuguuuauccuggacgacuuucaaguaagucgucuuac	0	25	25	21	4
chrAnn_random_3133343	chrA01_16321	novel	--	21	uccuggacgacuuucaaguaa	aucuaggaaauaaaucuagacgacuuuguuuauccuggacgacuuucaaguaagucgucuuacuagacgacuuccgcguaagucguuuggaaaaaguuaaauauuuaaguuuu	0	27	25	21	4
chrC07_2133535	chrA01_16322	novel	--	21	uccuggacgacuuucaaguaa	uacgaguacgacguacgagaaagucgucugagauaagcaaggugugaccagaaucuaggaaauaaaucuggacgacuuuguuuauccuggacgacuuucaaguaaguugucuua	0	31	25	21	4
chrCnn_random_3321266	chrA01_16323	novel	--	22	ucggccaaaagcauccugacgg	aaaugcugcccucaugugcacaauucucggccaaaagcauccugacgggagcauuaacucccgaaagugcuuuuguuaacaguuguguccaaggguaccauggcagcuggcuug	0	78	78	28	50
chrC02_1176026	chrA01_16324	novel	--	24	acgacuuucugacgaauaccgaga	gaaaaaaaguauucgucggaauuucgucagaccuuucgacgacuuucugacgaauaccgagaaacgucauucuaacgaacuuccgacgauauuccgaugcggacacacg	0	148	142	31	111
chrC03_random_2852771	chrA01_16325	novel	--	24	acgacuuucugacgaauaccgaga	cgucuguauaauuugguuggaaaaaaaggauucgucggaauuucguuagaccuucugacgacuuucugacgaauaccgagaaacguuauucugacgaacuuucgacgauauuc	0	123	122	23	99
chrCnn_random_3260720	chrA01_16326	novel	--	21	caaaaggcuuuggaugacucu	ucgucuggauuguuccgugucaaaaggcuuuggaugacucugguuuuaaguuuggaucagauucauucuguggagcugguugguucggggucuagaaucccagcuauuucu	0	32	32	30	2
chrC05_1813554	chrA01_16327	novel	--	24	aaccaucgaggaacauuaggaaug	uauauagauauuuauuuguuauuucgcuguaguuauuucaugcuaauguuacuuugaacuuuccauugcuagauauggccucaacaaccaucgaggaacauuaggaaugaauag	0	21	19	9	10
chrA09_806149	chrA01_16328	novel	--	25	uuucaaaugagcuucuuucugauuc	gaauguuucuuggugcagcagcuuuuaacucugcuaugccgaaucuuccggauacucagucugagugacuuuucaaaugagcuucuuucugauucagucaucuucuacuucccuu	0	14	13	7	6
chrA09_804543	chrA01_16329	novel	--	24	auuauguguagacuuccgaaggau	gaguguagacuacaaaauaagucuauaagguagacuucguaugaagucuauauauauguagauuucuuuuauuauguguagacuuccgaaggauauaaacguaaaauacauucu	0	55	55	30	25
chrC01_1082945	chrA01_16330	novel	--	21	cucgaugcuggaaucuucaca	gcucuuguugguguuguguaacagaaccgagacauggaggauagacgagcgaugucggagcugccucucuucaacaucccucgaugcuggaaucuucacaacccaccagagau	0	33	29	12	17
chrC07_2173958	chrA01_16331	novel	--	21	cucgaugcuggaaucuucaca	gcucuuguugguguuguguaacagaaccgagacauggaggauagacgagcgauguuggagcugacucucuucaacaucccucgaugcuggaaucuucacaacccaccagagau	0	33	29	12	17
chrC07_2173972	chrA01_16332	novel	--	21	cucgaugcuggaaucuucaca	gcucuuguugguguuguguaacagaaccgagacauggaggauagacgagcgauguuggagcugacucucuucaacaucccucgaugcuggaaucuucacaacccaccagagau	0	33	29	12	17
chrA02_143808	chrA01_16333	novel	--	22	uuuucaccgaucucuggaaggc	agucuggucucugauuccuuuuuucaccgaucucuggaaggcaaauacuaaaccggucggaucugagcuaggaaacggaauguuccaguuucaguuugauaaugaagagga	0	168	167	52	115
chrAnn_random_3138734	chrA01_16334	novel	--	22	ccugugugugcugacggacagc	acguccugugugugcugacggacagccagagacagccacggacguccugugugugcuggcagacacccacguauguccugugugugcugugagacacccacgugggcu	0	581	317	41	276
chrC04_1733273	chrA01_16335	novel	--	22	agacuucccgaagacuucguga	ccacuuuggacagaagacuucccgaagacuucgugagaagucuucuagcauaaaauacauuagaagacuucucaagaaguaugucaagagucuuccgagaguuuucca	0	48	47	41	6
chrC09_2579870	chrA01_16336	novel	--	23	cccguucggguauuucuguacuu	guaucuuuaaaagguaggggugggcguucgaguacccguucggguuccuaucggguauuucggguuuucggguauuucgguauagaacccguucggguauuucuguacuucgg	0	38	36	18	18
chrC09_2654334	chrA01_16337	novel	--	24	aucgaucgaucacuuuguuacgcu	ucgauuggauacucgcauugaucgauggaauacacuaaucgaucgaucacuuuguuacgcuuuugaccaucuuagugaucgaucgauucaauuccggauugaucgaug	0	71	25	7	18
chrAnn_random_3097477	chrA01_16338	novel	--	22	uccgccagcacacacaggacgu	cgucugcggcuguccguggcuguccgugugucuccguguguguccguguguguccgucagcacacacaggacauccgugaguguccgccagcacacacaggacguccgugu	0	393	98	9	89
chrC07_2153912	chrA01_16339	novel	--	23	auaaggauuacaagaugaagaua	uagaaacugaauauuuuuguauuuuuauuauugaucaaggaaguucauuuauauaaggauuacaagaugaagauaaauggaaaguauccaaaccuaaacucacuaggauuagga	0	113	112	24	88
chrC03_random_2831842	chrA01_16340	novel	--	24	ggaguaucgaucgaugguagacgu	aguuuagguuuagaaugagaaucgaucgaugaugauacuggaguaucgaucgaugaugauacaggaguaucgaucgaugaugauacuggaguaucgaucgaugguagacguuug	0	57	56	27	29
chrA03_281032	chrA01_16341	novel	--	20	ucuucgaucuguaaaugucc	uuccucggaaauuuacagaucgaaaacauuuuguuuuaauuaucuucauuuguucuucaaaaccaaaugucuucgaucuguaaauguccaaggaaagggaaauagaagg	0	43	41	21	20
chrUnn_random_3570806	chrA01_16342	novel	--	24	agcucuugccagacugucagacgc	cgcauuugaauccuuccaaugagagucuccacauguguaaggcaucuuugaauaugccuuuaccuuuccagcucuugccagacugucagacgcguuccuccuuauccucucaa	0	27	22	7	15
chrC01_975061	chrA01_16343	novel	--	24	gaggucggcuguucgacucgcgga	uauuaugcaugcacccaggaucucguaguccagacuaccuacucuuuggggaggagaggucggcuguucgacucgcggagagggggaggcgugcccaggacccuaaccgguac	0	76	76	39	37
chrC05_random_2886203	chrA01_16344	novel	--	24	aagaaaacagggggauucugaugg	ccgcuuaguauguccaaugguccaaaguccccaucuuguugcuuccucuccccuuuuuauaguucugcugcccuugcacuacaagaaaacagggggauucugauggccgaaa	0	83	82	28	54
chrC09_2529320	chrA01_16345	novel	--	22	uucguccggacuccgauugcgg	acucacgcgcgcgcagaggcaaaacuuccggaggcucuagcggcuucguccggacuccgauugcggcguggucgguggcuacggcuucguaucgacgagggaaacacgauggu	0	36	35	12	23
chrC04_1730601	chrA01_16346	novel	--	24	augcggcgcugcguuuuagacacg	ucagagagcuucucucuccaugcggcgcugcguuuuagacacgugucaucucaauuuguggugaggcuucaugcauaucaagaugaagacgcguggcagagauuuucuucuua	0	17	16	15	1
chrCnn_random_3455139	chrA01_16347	novel	--	24	auuuagaggugaaauugcuccaac	ugcuagaggaucuccaaccuauuguuauuuccaccucuauaauaguauuuauauuuagaggugaaauugcuccaacacaccucuauuucuucuucuauaauagaaaucucuauu	0	14	12	11	1
chrA06_528626	chrA01_16348	novel	--	24	gagaagucgucuauggcuuggguu	uuggcguuugaguaucugacgagaagucgucuauggcuuggguuuggauccucagugucuguuaccugcuugucccccucuggucauggcguuuccccuuagcgcucaugcugg	0	33	33	30	3
chrCnn_random_3359647	chrA01_16349	novel	--	24	gagaagucgucuauggcuuggguu	ugacgauugggccuccgacgagaagucgucuauggcuuggguucgaaaccucuuugcgggcuacuugcuugucccccucuggucauggcguuccccuuugcgcucguaaagga	0	23	23	20	3
chrC01_1110443	chrA01_16350	novel	--	24	uuccuggaagucgucuggaagacu	accccgucagaagacuuccuggaagucgucgggaagacuucuuugaauccgucuggaagacuucuuugaagucgucuggaaaacuuccuggaagucgucuggaagacuuccu	0	35	31	20	11
chrC02_1254082	chrA01_16351	bna-miR397b,bna-miR397a	--	22	ucauugagugcagcguugaugu	gaacaucauugagugcagcguugaugugauuuacuuuuuuuauuguugaauggauuaaagcaauuuacaucaauguuggcucaauuauguuuuuucugauuuucaggauc	0	25	21	7	14
chrA08_random_2753265	chrA01_16352	novel	--	24	ucagucgguuccaaagaagaaggg	uucagucgguuccaaagaagaagggacguauggucgguuugggucgucgcucccggucggcugcuccuucuucugcaccaccggcauauguugauccagaaguucuuacggc	0	60	53	22	31
chrA05_random_2717786	chrA01_16353	novel	--	22	ugccuuaaucguggucugcagc	auucaggccguggacugaugcggauuaugguggugaccuaagcccgggcuuuuguuacgcccgcggagacgucacugccuuaaucguggucugcagcacgcaccucacg	0	245	193	80	113
chrC06_1959620	chrA01_16354	novel	--	24	acuuccgacgacauuccgauuaac	gacauuccgauaaaacauauaaucguuguagucgucggaaauucgucggaauauaccgauaaacuuccgacgacauuccgauuaacagauauaaccguuaccgucaucgguau	0	109	48	17	31
chrC04_1667014	chrA01_16355	novel	--	24	aaauguggacguggacaccaaagc	cauaauaaacuauaaauaaaauucucuaucuuuuaagauccauguucauauauauauauuauauauauuaauguguaaauaaaauguggacguggacaccaaagcguggauaac	0	129	124	40	84
chrC04_random_2857844	chrA01_16356	novel	--	24	aggaugugguucuuagcggaaguu	aagguaagaacaugauuaacccgugguuauuaggaugugguucuuagcggaaguuaacuuucguuaucccacucuaaaaauuccggguuaauauaguaugaacccaaua	0	29	29	13	16
chrC05_1817370	chrA01_16357	novel	--	20	cagaagacuuccugaagacu	aauacauauccaaaauuuguaucauuuuggacugaagauuuccugaagacuucggaagacuucuugaagacuccagaaaacuucagaagacuuccugaagacuucaugggaagu	0	20	20	12	8
chrC05_1888333	chrA01_16358	novel	--	20	cagaagacuuccugaagacu	uccaaaauuuguaccauuauggacagaagacuuccugaagacuuuggaaaaaugcauuauaagacuugccuaaagucuuccuagagucuucugagaagucuuucaaagucuguc	0	27	22	13	9
chrC03_random_2840332	chrA01_16359	novel	--	21	ccagacgacuuaacugaaagu	guccagacgacuuaacugaaagucgucuguuuagacgacuugaaaauaagucguccagacgacuuaacagaaagucgucuagacaguuagucuuaaacauaauuuaaaaauuu	0	40	24	14	10
chrC01_1064348	chrA01_16360	novel	--	24	agagaccgaagugagcauggacgc	cuagagaccgaagugagcauggacgcugccagggccucaccauguggcucaccguguaacgguauucggucucggguguugcagccaacauguaaauuccgcaguggccaaagc	0	128	124	48	76
chrA03_266922	chrA01_16361	conserve	--	21	acgguaucucuccuacguagc	cacauauagauuugcuucgcaggagagauagcgccaucacauuuucuaagaguuuagcugauggugaugacgguaucucuccuacguagcuauccuuauaugugcaucua	0	22	16	8	8
chrA10_925211	chrA01_16362	conserve	--	21	acgguaucucuccuacguagc	cugcaaauaaagguucgcuucgcaggagagauagcgccaucacuucuucuuaagaguuuagaagauggugacgguaucucuccuacguagcaauccuuauauaugcau	0	23	16	8	8
chrCnn_random_3435782	chrA01_16363	conserve	--	21	acgguaucucuccuacguagc	ugcaaauaaagguucgcuucgcaggagagauagcgccaucacuucuucuuaagaguuuagaagauggugacgguaucucuccuacguagcaauccuuauauaaugcgucu	0	23	16	8	8
chrC05_1854308	chrA01_16364	novel	--	22	cgaacucgugauggcgggcacc	acggaagagauguuaaauccacugugaccgggguucgaacucgugauggcgggcaccucaaccgagguuccuauaccaccagaucacgaggcccgguugauaacaaugu	0	70	70	34	36
chrC01_random_2790999	chrA01_16365	novel	--	22	ucaggcagacugcuucaucuca	agcugagaugaagccuccgacugagaagaagcaaaccauaaccaggagauccauuggcgguugcuccaucucaggcagacugcuucaucucaugugggugcucggcuuu	0	48	42	6	36
chrC06_2010752	chrA01_16366	conserve	--	24	acggucucuuaacuuuuaacuaaa	uagguugagguucuuagcuuaauauaacauacggucucuuaacuuuuaacuaaaaaaacuaaaagacgucucuuagcuuuuuuaguuaaaagcuaagagaccguauuuuauauu	0	118	96	23	73
chrC01_1071530	chrA01_16367	novel	--	24	aaaugaacuguuuauuuuugaucc	ggguugacccaacccaaaugaacuguuuauuuuugauccaacagguuaauggguuaacaaguuaauggguuaacaguuuaaauaggucuauugguuugggucaaaucugaccca	0	56	44	22	22
chrC01_1005977	chrA01_16368	novel	--	24	ucuggaugaagaugagaguuuugu	uguuuguuucacuauccagaugaguuaucuggaugaagaugagaguuuuguuuguuuagauuuaaaauugcaacucaucugaaugacucaucuggaugaguuuuagaaauuuau	0	36	36	17	19
chrA08_742019	chrA01_16369	novel	--	24	ucuggaugaagaugagaguuuugu	ggccuauucguuuuuccauccggaugaguuaucuggaugaagaugagaguuuuguucguuuagacaauaaaaguacaauucaucuagaugaaucauccguaugacuuucaaa	0	31	31	17	14
chrAnn_random_2972319	chrA01_16370	novel	--	22	acacaagacgucuguggcuguc	uuggguguccaccagcauacacaagacgucuguggcuguccuuggcuguccgucagcacacacaggacauuuguggcuguccguguguguucguauguguccgucagcac	0	201	156	26	130
chrA01_14644	chrA01_16371	conserve	--	22	ucuugcuuaaaugaguauucca	ccuuccgcuuucccaauguuucuugcuuaaaugaguauuccaugaaagugauucucacucacucuucaugagaugcucauuugagcaagcaacguuuggaaguggaacua	0	12	12	4	8
chrC01_998536	chrA01_16372	conserve	--	22	ucuugcuuaaaugaguauucca	ccuuccgcuuucccaauguuucuugcuuaaaugaguauuccaugaaagugauucugacucacgcaugagcuggucucucucuucaugagaugcucauuugagcaagcaac	0	12	12	4	8
chrC07_2210317	chrA01_16373	novel	--	24	ucucgauuuguuuacuauugacuc	uuaaguuuugcgguugcacaaaucaccaaagccaguuaggcaguauugauuguaaaaugacgaaagaagauuagguuuucugaucucgauuuguuuacuauugacucugc	0	21	20	14	6
chrC06_1943036	chrA01_16374	novel	--	24	gaccggcuaaaaguacucuaaggu	gaugugagaggaagaguauacgggccugggcaaaguucucuccaagccggguacuucgggucggcuuagucgaccggcuaaaaguacucuaaggucgagcuaacgucuuua	0	29	29	10	19
chrC09_2607895	chrA01_16375	novel	--	22	uccggauuuuaugcccaggccu	ucagguuuuucgguucgaguucgguucggauaucggguuccggauuuuaugcccaggccuaauauaaauauugcauauaucucuuugugugauccacaucauuuauauuucg	0	45	36	25	11
chrCnn_random_3319156	chrA01_16376	novel	--	21	uaucucggacgacuuucuugu	cuugcuuaucucggacgacuuucuuguuugucgucugccuggacgacuuuuaaguaagucgucuggguaaaguuaaauauauaaguuucuuuuucgaauugcaaacuaaccu	0	38	38	5	33
chrA09_random_2765861	chrA01_16377	novel	--	24	gaacagaucuggguagaacaccuc	aacaauauaaaagaucauagaacagaucuggguagaacaccucaccuuagccuagaucgggaucuggaucugagauuaggagguaagagaaaacgggaucugcgaucuaugac	0	38	34	16	18
chrCnn_random_3193180	chrA01_16378	novel	--	23	cggaaagguccucggaauauacu	cgaggacacuccgaggaccaccaauucgucggaaagguccucggaauauacugagggagaacuuccucgggauauuucgauguccgacgaaauguuccucggaaguuc	0	63	63	32	31
chrA03_288587	chrA01_16379	novel	--	24	agaaggucucggcuuuggaacgug	auuuacccagucaagaagguagaaggucucggcuuuggaacgugcgcucguguugcuucuuccaugaacgaucucuagagccacgacgccaaagcuguagacgucugcuuuauc	0	54	14	0	14
chrC03_1479013	chrA01_16380	novel	--	24	agaaggucucggcuuuggaacgug	auuuacccagucaagaagguagaaggucucggcuuuggaacgugcgcucguguugccucuuccaugaacgaucucuagagccacgacgccaaagcuguagacgucugcuuuauc	0	55	14	0	14
chrC08_2344058	chrA01_16381	novel	--	24	cggggcggaauuuuuagaugguuu	gcuuagcgcuuaaagagaaaaucggggauuaaucguaaaucaugcggggcggaauuuuuagaugguuuauuauguuauaaaacauguuaaucuuuaauuguguauaacauuaau	0	38	37	16	21
chrAnn_random_2989216	chrA01_16382	novel	--	24	cuagguugcacggguacgucacuu	uaaacaagugugagccuagguugcacggguacgucacuucacugacgucucgcguaccggaagcgcucccgagacggggauggcuugggaacguccaggaaacguuucc	0	26	26	26	0
chrAnn_random_2989206	chrA01_16383	novel	--	24	cuagguugcacggguacgucacuu	uaaacaagugugagccuagguugcacggguacgucacuucacugacgucucgcguaccggaagcgcucccgagacggggauggcuugggaacguccaggaaacguuucc	0	26	26	26	0
chrC09_2547825	chrA01_16384	novel	--	19	auggagcuucuggugaugc	uaaauccguuauguaauaaguauaauuuugcaugaucgaaucauauucacuccugacagcuucguuccagaauggagcuucuggugaugccauggcuucugccaaauu	0	11	10	5	5
chrC06_random_2895823	chrA01_16385	novel	--	18	ggaauauuccgagggacc	cuuccucggaauauaccgagggaccccguucuucggaauauaccgagggacauguuccucagaauauuccgagggaccacguuucucggaauauuccgagggaccacguuucuc	0	33	7	4	3
chrA09_773127	chrA01_16386	novel	--	24	agccguggugagcagaacaaugug	cguauuugcagccguggugagcagaacaaugugauuaguuuccgcagcaggaggaucgacccagaauguauuugcauccaaggcccgcucauaguacaucauuuucagcuaaa	0	41	39	12	27
chrC09_2479501	chrA01_16387	novel	--	24	agccguggugagcagaacaaugug	cguauuugcagccguggugagcagaacaaugugauuaguuuccgcagcaggaggaucgacccagaauguauuugcauccaaggcccgcucauaguacaucauuuucagcuaaa	0	41	39	12	27
chrUnn_random_3585533	chrA01_16388	novel	--	24	uuaacuaaaaaaacuaagagacgu	uuuuuaacguaauauaagauacggauuuuuaguuuuuaacuaaaaaaacuaagagacgucucuuaaauaagagauauaagaaaugucucuuaauuuuuuuaguuaaaaaguaa	0	23	23	12	11
chrC01_1057249	chrA01_16389	novel	--	24	uuaacuaaaaaaacuaagagacgu	uuuuuaacguaauauaagauacggauuuuuaguuuuuaacuaaaaaaacuaagagacgucucuuaaauaagagauauaagaaaugucucuuaauuuuuuuaguuaaaaaguaa	0	23	23	12	11
chrC09_2547510	chrA01_16390	novel	--	24	agacuuuccagacgacuuaauuau	acuuuccagacgacuuaauuauaggucgucuacuaagucguccugcuggaagacuuuccagacgacuuaauuauaagucgucugcgaagucuuuucuuuuaaucuuucuua	0	72	71	30	41
chrC05_1922080	chrA01_16391	novel	--	24	agacuuuccagacgacuuaauuau	cuuaauuauaagucuucuacuaagucuuccaacuggaagacuuucuagacaacuuaauuagaagucgucuacuaagucgucuaacuggaagacuuuccagacgacuuaauuauaa	0	65	63	28	35
chrC09_2551492	chrA01_16392	conserve	--	22	acucauuaccaucagagccaca	gauaauaagguaaugagacuacucauuaccaucagagccacaugccauguucuguuuaaaacgaauaaaauacguggcacugguaguaaugaguguucccgcuagcguauu	0	21	14	8	6
chrCnn_random_3366946	chrA01_16393	novel	--	24	cgguugcgcggaucgagaucuagu	gcgguugcgcggaucgagaucuagucuuauauauucaaacauaaguuacaaccuugauucaugcguaauuuuuuuuaaaauagacucucacuaaaaaucaguuaucauucau	0	46	45	14	31
chrC08_2424484	chrA01_16394	novel	--	21	ucccuuuggaugucgucuugu	gagauaagagacaguccguuugggaacgcggcgcuucuugcugauguuggcaaguacgaaacaaugcgaucccuuuggaugucgucuugugaaguaacgcucgguggaug	0	22	21	11	10
chrC03_1421586	chrA01_16395	novel	--	24	aaauaguccagacuagucacgugu	aggauauucuggccccacugaaauaguccagacuagucacguguugccacguaucgauuuccuguuucuggugacgccgaaauguuaauucuccaguagccgagauucaaauc	0	39	36	11	25
chrA09_765556	chrA01_16396	novel	--	22	uccuccgccuugccugagcucu	cgucuccucccuccuccgccuugccugagcucuggaagaaggucguccuucguggaucugguucugguguaaaagcgcggucguggcgagaaaggugcggugaaucgcuuucug	0	26	26	12	14
chrC09_2513625	chrA01_16397	novel	--	24	ucgcuacguagugaccgagcucuu	acguagugacugagcgagcgcucggucgcuacguagugaccgagcucuugcucgagcccggucgcuacguaucgaccgagcuuuggcucgaacuuggucgcuacguag	0	20	20	18	2
chrAnn_random_3127320	chrA01_16398	novel	--	22	uaacuggacgaaguagacgagu	aagacgguaacuggacgaaguagacgaguaccucggccagcucaacgaagcuagguuuaguucacuccagcucacucccuacuaagucagcuccacuagcuggacuac	0	61	59	14	45
chrA02_98572	chrA01_16399	novel	--	24	aagaucuaaccucucugaaagauu	gucucucccacucucaagacaagaucuaaccucucugaaagauuuuuuugaggauaagagaggaagauuuuuugagagagaacucucucucuaggagaggagagagaccgcuga	0	23	23	7	16
chrC01_1081970	chrA01_16400	novel	--	24	acacaugucacauguagagagcuu	ugucacguguaaaagcauuguaauaaauauguucacacuaaaauugacacaugucacauguagagagcuuuucagccaaacuccacauaaauauguucacacuauauauuuua	0	65	64	25	39
chrCnn_random_3498648	chrA01_16401	novel	--	23	gcgagauuucucggacuuggaug	acgguuccucgguuuaugauucauguccgguuuaguuucgucuugcccccgugcuguuugugaagcuuugcgagauuucucggacuuggaugaaggacuagacacgagguga	0	14	9	9	0
chrC09_2495476	chrA01_16402	novel	--	24	uuucaaggcggaagaaaaugaugg	uuuucaaggcggaagaaaaugauggcuagccgguugaugaucucgcccuaaugaagagggcguauaccaacaagaagaccagccagauugaugacggucuugugaggaaagug	0	73	29	17	12
chrC02_1201453	chrA01_16403	novel	--	24	aucaguucgucguaaauuuacaug	gacgaaaucaguucgucguaaauuuacaugguguuuacgacgaaaguuagauuccucguaauuucguuguaaagacuauguaaauuuacgacgaaauauuuucguaguaaauguu	0	46	43	8	35
chrC04_1729820	chrA01_16404	novel	--	20	cgcagagaacggagagcucu	agaccuggagcuacaaaacucgaagagcuuuccgguggaagagaagacgaugagggcaacaucagcgucgcagagaacggagagcucuucagcuuuuuugaaaagacc	0	46	46	28	18
chrAnn_random_3112341	chrA01_16405	novel	--	21	aacggaacuaaaguugagggu	ucuucaauuuuaauuccguuaacguaugucacccucugucacgguacuuuagacggagggugacaaacauuaacggaacuaaaguugaggguuuuuuucgucgaauuuuaguug	0	48	42	16	26
chrCnn_random_3402539	chrA01_16406	conserve	--	24	acaggugguggaacaaauaugagu	gaagauuaaguguguauuaacaggugguggaacaaauaugaguuugcauaguagucaaacaaaaugaaacucauauuaguucuaccuccuguugaagcccacauuaaucugaa	0	138	138	4	134
chrA09_836359	chrA01_16407	conserve	--	24	acaggugguggaacaaauaugagu	gaagauuaaguguguauugacaggugguggaacaaauaugaguuuguauaguagucgaacaaaaugaaacucauauuaguucuaccuccuguugaagcccacauuaaucugaa	0	138	138	4	134
chrC07_2275757	chrA01_16408	conserve	--	24	acaggugguggaacaaauaugagu	uaagcuuaaguguguauugacaggugguggaacaaauaugaguuuuugaacauuagucaaacaaaauuaaacucauauuaguucuaccuccugcugaagcccacauuaaucug	0	139	138	4	134
chrA06_528202	chrA01_16409	conserve	--	24	acaggugguggaacaaauaugagu	uuaagcuuaaguguguauugacaggugguggaacaaauaugaguuuuugaacauuagucaaacaaaauuaaacucauauuaguucuaccuccugcugaagcccacauuaaucu	0	139	138	4	134
chrCnn_random_3328621	chrA01_16410	novel	--	24	acuaggauaagacccgcgccuugc	uacuaggauaagacccgcgccuugcgcagaauuaaguuauuauuuuuauuauauuuuggagaaugaaacaauaguuuggcgucauuuggauuagggguguucaauccagauauc	0	51	16	12	4
chrC04_1740034	chrA01_16411	novel	--	24	agacuuuaaucugacgggacgugu	uuguuguaucugauauuaguuugucuaagcuaacacaacguuagauugggguacggguugcgaagccuuagacuuuaaucugacgggacguguuaguggaugguauggccuag	0	11	10	4	6
chrC04_1661300	chrA01_16412	novel	--	24	aaaagguacuuguaaauuuucggu	cgguuccuuuucgguuccgguucuuacggguaaaaaaauuuagacccaaaagguacuuguaaauuuucgguccgguuccgggucgaguauuuugggucgguuccgguuuggguc	0	45	45	9	36
chrC08_2308083	chrA01_16413	novel	--	24	uuuuauauucgugacguguugaau	uucgacugcguccauggaccauauguauaauauuuugggcuugucaacuucauguuuuauggacuaaaguguguuuuauauucgugacguguugaauggauauucuggguua	0	20	18	11	7
chrCnn_random_3535970	chrA01_16414	novel	--	24	auccacgguuucuuaggacgaagu	cuuauauuucguuaaaaacuucgcucuaagaauucccccauuaaucaugcucuuaagagcaucauuauccacgguuucuuaggacgaaguucuuaggaaaauauaagaaacann	0	19	19	8	11
chrA08_744916	chrA01_16415	novel	--	24	aaauccgauccagacaccgaacug	ggcgacucucgccgguuucggguuugagugggucucucuucuacauguauuacaaaaaugcaauauuuuuaaauccgauccagacaccgaacuggaugacuucuugagucaccg	0	13	13	4	9
chrC01_1006687	chrA01_16416	novel	--	22	auaugacaauuaaugauuuuga	uaaauaaaaguuacggaauugucuaauguaccuaaaguauauaugacaauuaaugauuuugaaccaucuucuaaaacucggcggagcuccaccguggcgaguauauuguaaucg	0	25	22	11	11
chrA09_839527	chrA01_16417	novel	--	24	uggaguccgagugguguguaacuc	ucgaggccgaggaacaguggaguccgagugguguguaacucguacugcugcucugauugaaccgagaugacaccugguuggaccaugagugagucggcuucuucgggaguaa	0	20	20	12	8
chrA10_939191	chrA01_16418	novel	--	23	cugcugcaggaggcauucucgca	aaaacaggaacagucagcugcugcaggaggcauucucgcagaugagauggggaugggaaaaaccauacaagccaucucucuuguucuugccagacgugaagcagugggguu	0	17	17	10	7
chrC04_1620872	chrA01_16419	novel	--	24	aaacugaccaaucgcggaccgcca	uuuucguucgaaaaaaaaaaacugaccaaucgcggaccgccacgcgaaguggggcccgcgagcaguaacgaacuugcgcaugaaugaguccuuaugcaagagguuuauggggc	0	22	22	10	12
chrC05_random_2885509	chrA01_16420	novel	--	21	uggcuguagacgacuuaccug	guucguccagacgacuucccagguaagucguuuggcuguagacgacuuaccuggaagucguuuggcuguagacgacuuaccuggaagucguuuggucaaugcagagguuauuuu	0	50	47	41	6
chrC01_1093551	chrA01_16421	novel	--	21	uggcuguagacgacuuaccug	cgacuuaccugguaagucgucuggauguaagucgucuggacgaacagauauggcuguagacgacuuaccuggaggucgucuggucaaugcagagguuauuuuugcaauugacuu	0	24	24	22	2
chrA01_56963	chrA01_16422	novel	--	24	uucucaauuggugaagaugguuuc	aauuauucucaauuggugaagaugguuucugaacuagacgaauggccagcuuuugcaaguuauuuagaugauguuaaagucuugaaagaaaguuuuucccgaucagagauuguc	0	38	37	21	16
chrC07_2298350	chrA01_16423	novel	--	24	ucuagcggucuaggcgguggaucg	aaaaggaggaaacgcgauugaugcgucggucgcugcugcucuauguuugggcguugugaguccagcaucuagcggucuaggcgguggaucguuugcagugguuaagauagc	0	106	106	14	92
chrC07_2298349	chrA01_16424	novel	--	24	ucuagcggucuaggcgguggaucg	gcguugugaguccagcaucuagcggucuaggcgguggaucguuugcagugguuaagauagcuggugggaaggaaguugcuuaugacucuagagagguugcuccucuacgcg	0	106	106	14	92
chrA06_random_2737938	chrA01_16425	novel	--	24	ucuagcggucuaggcgguggaucg	aaaaggaggaaacgccauugaugcgucggucgcugcugcucuauguuugggcguugugaguccagcaucuagcggucuaggcgguggaucguuugcagugguuaagauaag	0	106	106	14	92
chrC05_1836235	chrA01_16426	novel	--	22	aaaagauugagccgaguuuauc	uagauuaguaauucacguccguuuuauuaguuuaauugcaauuaaacucggcucaauccuuuuaguaaaaaaaagauugagccgaguuuaucuaguguauauacuguuuuu	0	67	59	18	41
chrC09_2523417	chrA01_16427	novel	--	22	aaaagauugagccgaguuuauc	uagauuaguaauucacguccguuuuauuaguuuaauugcaauuaaacucggcucaauccuuuuaguaaaaaaaagauugagccgaguuuaucuaguguauauacuguuuuu	0	67	59	18	41
chrA10_926177	chrA01_16428	novel	--	22	aaaagauugagccgaguuuauc	uagauuaguaauucacguccguuuuauuaguuuaauugcaauuaaacucggcucaauccuuuuaguaaaaaaaagauugagccgaguuuaucuaguguauauacuguuuuu	0	67	59	18	41
chrA01_46199	chrA01_16429	novel	--	22	aaaagauugagccgaguuuauc	uagauuaguaauucacguccguuuuauuaguuuaauugcaauuaaacucggcucaauccuuuuaguaaaaaaaagauugagccgaguuuaucuaguguauauacuguuuuu	0	67	59	18	41
chrC01_1020227	chrA01_16430	novel	--	22	aaaagauugagccgaguuuauc	uagauuaguaauucacguccguuuuauuaguuuaauugcaauuaaacucggcucaauccuuuuaguaaaaaaaagauugagccgaguuuaucuaguguauauacuguuuuu	0	67	59	18	41
chrC03_random_2834892	chrA01_16431	novel	--	24	aacggaccgaccgucggaugggau	uucagaaguuaacggaccgaccgucggaugggauggaacccacgggccgagagagcgggcgugggugacccauuagcugugggcggucggagcguuauaauuuucugaugcaaa	0	22	16	7	9
chrCnn_random_3450287	chrA01_16432	novel	--	24	aucuaagaaaaacuaagaaccguc	ugacauuuuuuuaacauuuuucggccucguguuuaagagacgguuuuuagacuuucuuaguuaaaaucuaagaaaaacuaagaaccgucucuuauucgaagcuaaaaacccc	0	41	39	13	26
chrC06_1949391	chrA01_16433	novel	--	20	auucgguuuggacggaucca	ggauuuagauucgguuuggacggauccaagaguuuacuauccggauucggauccggacaccccggauauccuauuuucggaguggauccguggauccggaguggaucucgga	0	10	5	4	1
chrC09_random_2950489	chrA01_16434	novel	--	24	aaggauauccgugaucugauccgc	uacagaaguauccauguaaauugcauaucucacgaauaggggagggcagggagcggauauccagaauuuuaaggauauccgugaucugauccgcuccucacggauaaucgauu	0	14	14	7	7
chrC07_2186609	chrA01_16435	novel	--	24	cggcgggagagguuuuggagucuc	gggagaucggaagauucuagcugucauguaagggaccucggggacggaaggaucuuguguggcggcgggagagguuuuggagucuccggaggaagagaagagcuugga	0	27	27	11	16
chrC06_1975265	chrA01_16436	novel	--	24	aagccauuugaacguuuuuggaua	uuuugaagccauuugaacguuuuuggauaugaaaguuuuucagaucuggguuuggauauacaaguuucucagaucugguucagacucccgaagacauuucggaaggcuucuaaa	0	12	12	6	6
chrA09_812406	chrA01_16437	conserve	--	23	acucgucucuuaacuuuuaacua	aaacucgucucuuaacuuuuaacuaaaagaaccaagaaccggcaccuaaauaucuuauugaauagucgguucuuaacuuuuuuaguuaacaguuaagagauguguucuuauauu	0	47	40	19	21
chrA07_598903	chrA01_16438	conserve	--	24	uugcggaccccacugacacguggc	gggggcccacaaaaagggaaaaaucgguuacaggaaagccaaaauaaagaucgcuguucgguggguuuuugauauguuugcggaccccacugacacguggcggcccacgauugg	0	89	88	17	71
chrA07_598904	chrA01_16439	conserve	--	24	uugcggaccccacugacacguggc	ucgcuguucgguggguuuuugauauguuugcggaccccacugacacguggcggcccacgauugguuggucuuuaaauuuuuuuuuuacuacacaaaaaaaaauaauauauauau	0	89	88	17	71
chrC01_1006921	chrA01_16440	novel	--	24	uuuuuagaucuaggguuuuccucu	ccaguuuauagauaaggaagauuggcuuauucgcugaagaagcauauauggaaaguuuccauuagauagcuuuuuagaucuaggguuuuccucuaaaaauauaaaguggaguc	0	24	22	9	13
chrCnn_random_3527909	chrA01_16441	novel	--	24	augggaaaaauaguaaacugaauu	uucugauauuuuuggcaauucuagacauguuuuacccuucuuuuaugggaaaaauaguaaacugaauuuuaaaaauguaaaacaauauuaaaacuacuggaaacauaaguau	0	27	21	10	11
chrC02_1174818	chrA01_16442	novel	--	24	aaugugucuuaggguuggagacgu	cauaacuccggccguuucaucgaagaagaaggaaucgaagacgucacgcgucgacggcgcagaaaagaguuaugcgagagcaaugugucuuaggguuggagacgucgugacau	0	18	18	5	13
chrA07_678676	chrA01_16443	novel	--	25	uacuucuuuauauuaccugagccua	uacuaggcagugaugaugaaaaaagauuaccaucaaacuuugagagauucacagcucguugaugcauacuucuuuauauuaccugagccuaguuauguuuuuguucugcuu	0	53	40	15	25
chrC06_2108861	chrA01_16444	novel	--	25	uacuucuuuauauuaccugagccua	uuuucuucuuugauuuacuaggcagugaugaugaaaaaagauuaccaucaaacuuugagagauucacagcucguugaugcauacuucuuuauauuaccugagccuaguuaugu	0	53	40	15	25
chrA03_random_2692801	chrA01_16445	novel	--	24	aguugaggacaucgaucgacgggu	guaugcagacaacgagagagugucgaucgaugggcuaguaagacgucgaccgauaaaccuuugccaacaucgaucaauugucaguugaggacaucgaucgacggguucuagcca	0	11	11	5	6
chrC07_2222606	chrA01_16446	novel	--	24	aggguuuagaguugauguuucggg	ugguuuaggguuuaaaguugaaguuuaggguuuagaguuuauguuuuaggguuuagaguugaagguuuagggauuaggguuuagaguugauguuucgggauuuaggguuuag	0	48	27	13	14
chrC03_1404754	chrA01_16447	novel	--	23	ucuuggcaaaggaggcuuuggua	acuaaaaacuuugagagaguucuuggcaaaggaggcuuugguacaguguauuauggaaacuuggaugauacucaaguggcuguuaaaaugcucucucacucaucagcucaag	0	15	14	3	11
chrCnn_random_3523360	chrA01_16448	novel	--	24	aaaauuccgacgaaauucugacga	aauuucgcgaauuuucuucccggguaaagugaaaaauuccgacgaaauucugacgaaaccuguucgucacauauaucucgucggaauguuucgagaauaucgccaaaggaagcc	0	27	26	11	15
chrC09_2531099	chrA01_16449	novel	--	22	ggaaauuccgaggaaauagggu	ccucggaaauuccgaggaaauaggguuuccucggaauuccgucggaaauuuccgagggauuuucgaggaaagaugaaauuccgaggaauuauuuccgaggauuuuuuu	0	98	40	24	16
chrA10_943616	chrA01_16450	novel	--	23	cuuuggcucgagcucggucgcua	cguaucgacguuucggaagugcucggucgcugcguagcgaccgagcuuggcucgggcucggucgcuacguaucgaccgagcuuuggcucgagcucggucgcuacguag	0	22	21	17	4
chrCnn_random_3198867	chrA01_16451	novel	--	24	uuuccgacggaauuccgacgacuu	cacgcgguuugguuuucccggguaaauugcaauuccgacggaauugguguccgucauuauauuccgacggaauacugacgaucuuuuccgacggaauuccgacgacuuagug	0	99	95	36	59
chrC02_1129539	chrA01_16452	novel	--	24	cgggucgggucuuagauaguuaga	ccgauaggguaauuucaaauuuucgguuccgggucgggucgggucuuagauaguuagacccauucggguaacuagaauuuaucaguucggauucgguucgguuucgggucgggu	0	57	56	41	15
chrUnn_random_3553504	chrA01_16453	novel	--	24	auuauggagugagauaugaaguug	auuucauuauggagugagauaugaaguuggguugaagcauuugcuacuccauauucacuuuuacuccauuuugaaggaaaaaauggaguggggauagagaugcccuaaccuc	0	55	53	16	37
chrC03_1358836	chrA01_16454	novel	--	24	auuucgauggacuuuccgaugguc	cgaggaaacucggaggaucaccaauucgucggaaagguccucggaauauaucgagggagaacuuccucgggauauuucgauggacuuuccgaugguccaauccucgga	0	48	14	6	8
chrC02_1139620	chrA01_16455	novel	--	24	aauaacaguggauuugucauuuug	uggauuucagaguauuuuauaaaaugucgaguucaaaaacacuggauuuuaaaugaguuuuuaaaauucauguuuuaauaacaguggauuugucauuuugacacaaaucaccua	0	74	73	28	45
chrC08_2324612	chrA01_16456	novel	--	22	cuuuugcgguugguagcgguua	uuuucaccacucgauucaauaaaaguugaauaagggccugagugguuuuccccgcuacuacccgcaaauacaacuuuugcgguugguagcgguuaaaaacguuucgaaaca	0	13	13	11	2
chrC05_1865432	chrA01_16457	novel	--	24	agacgguucuuaguuuuucuuagu	uauauauuuuauuuagacgguucuuaguuuuucuuaguuaaaauuuaagaaaagauaagaaccgucuuuuauccgaaguuaagaaauccaguuaagagacuggaguuaauccag	0	27	26	11	15
chrA02_128683	chrA01_16458	novel	--	22	cgucuggacuuccaggaagucg	augcgcuagacgacuuucaggaagucuuccagacgacuuucaggaagucuuccagaagacuuccaggacgccgucuggacuuccaggaagucgucagucgucugacaaagucu	0	18	18	7	11
chrA07_634513	chrA01_16459	novel	--	20	cgacagaagagagugagcac	uauaauacaauaaggaaggcgacagaagagagugagcacacauggcucccuuuuuucuagcaugcucaugcaagaaagcucugcgugcucacccucuucuugucuccuu	0	40	40	6	34
chrA02_184673	chrA01_16460	novel	--	24	cuucuauaaguagugagcucuugu	gcguauuggacgaaguuuacuuuaaacuccguggaagauaauucucgggaaaguauauauuaaaaauauauaaaauuccgagcccauacuucuauaaguagugagcucuuguca	0	14	12	5	7
chrC01_1105894	chrA01_16461	novel	--	24	aguuuaggguuuagaguuuagagu	auugucuuuuaugguuuuaggguuuaggguuuaaaguaauuucgaaaaaauauaagguuuaggguuuagaguugagaguuuaggguuuagaguuuagaguugaagguuuggg	0	32	18	9	9
chrCnn_random_3230358	chrA01_16462	novel	--	23	auccguuuagaacuccagaguua	ucaccaaagucgacuuauuuuuuccgucacgcauccguuuagaacuccagaguuaaaaguguuuaagcuagaguaguggaaggaugugugacuuaucgggaagugauuuucg	0	25	22	7	15
chrC07_2272418	chrA01_16463	novel	--	24	aauccgauuguaaauuagaaauuu	uuaccugcaauuuggacagugggguaggagcuggguucuccauuccguugauauugagaaccuuagauucaauccgauuguaaauuagaaauuuguaauagguauaacaauuug	0	13	11	3	8
chrA10_943534	chrA01_16464	novel	--	24	aguaccgguugaguggcucugaua	aacagacaaguaccgguugaguggcucugauaccaacugaaaaacccuaggaaaaugcuacucgaccgguaagggggauauggacucagauccgguaggauugagaacuggugg	0	16	16	6	10
chrC02_random_2815799	chrA01_16465	novel	--	21	uuacucuauauuucacucuau	aauagaauuucucuauaauauaguggaauauagaguaauauuguuguuuuacucuauauuuggaauagaaaaaaacauuacucuauauuucacucuauuauagaguuaag	0	44	43	17	26
chrC06_1959498	chrA01_16466	novel	--	21	uuacucuauauuucacucuau	uaauagaauuucucuauaauauaguggaauauagaguaauauuguuguuuuacucuauauuuggaauagaaaaaaacauuacucuauauuucacucuauuauagaguuaa	0	44	43	17	26
chrA03_292148	chrA01_16467	novel	--	21	auacucuauauuucacucuau	cuauauaauagaguuacucuauaauagagugaaauauagaauaaucuuuuuuuuuacucuaaauauauaguaaaaaaacaagaauacucuauauuucacucuauuauagag	0	78	76	17	59
chrAnn_random_3115334	chrA01_16468	novel	--	19	cguagcgaccgagcgggac	acguagcgaccgagcgggacggacguuugguuguuacguggcgaccgagcuuugucuuugacuugguugcuacguagcgacuggauagcgugcaugugcgguaguuucacaau	0	30	27	25	2
chrC03_1417339	chrA01_16469	novel	--	21	uucuggaguaaagacgcgguc	cugcuucuccuucgucuccucucaccuuccgccuugucugagcucuauuucagucccuauuuuucguuguggcucgguucuggaguaaagacgcggucgcgaggaggacuucg	0	28	25	11	14
chrC08_2352535	chrA01_16470	novel	--	21	uucuggaguaaagacgcgguc	cugcuucuccuucgucuccucucaccuuccgccuugucugagcucuauuucagucccuauucuucguuguggcucgguucuggaguaaagacgcggucgcggggaggacuucg	0	28	25	11	14
chrC04_1585028	chrA01_16471	novel	--	24	augggaaccauaaggaauugaaug	uucucuuaaaaaaaggaaugauaaggaauagaaaugaaaauuaauuccuuaugaaugguguauuuuuaugggaaccauaaggaauugaauguuccuuuucauucccuuaguc	0	10	9	3	6
chrC05_1785696	chrA01_16472	novel	--	24	auaaauuagaagcucugaccgugu	gaugaagaguuagacgaaucauaaauuagaagcucugaccgugucuuccauggcgucguuucgucuaugguucuaaaaaucugaaccgucacgaugguuugauucaucgcuuu	0	5	4	4	0
chrC01_1038278	chrA01_16473	conserve	--	20	aaggcaguacgucacugggc	uauuuuaucgccuugauaacaaggcaguacgucacugggcgcuugagaaaguggugcuucaguccuuuuagcugccaaaauagacgggagcacuaaugcuuucguuugc	0	23	23	5	18
chrAnn_random_3153785	chrA01_16474	conserve	--	20	aaggcaguacgucacugggc	uauuuuaucgaguugauacaaggcaguacgucacugggcgcuugagaaaguggugcuucaguccuuuuagcugccaaaauagacgggagcacuaaugcuuucguuugcc	0	23	23	5	18
chrC04_1583187	chrA01_16475	novel	--	18	cauguaagucgucagacg	gucguccguccgacgacuuauauugaagucguccaugauuuuauuccgagauucuggucaaaccuuguuuaucuuggacgacuaacauguaagucgucagacggacgacuuccg	0	17	8	4	4
chrC03_1413212	chrA01_16476	novel	--	22	ggguugauggaucuuaguuagu	gaggugagggcuuaggagauaaggguugauggaucuuaguuaguggguuuuuaucagcuaagugauaggucaaacccaaacaaauuaagucauagacacucuugugccaggccc	0	12	12	4	8
chrC03_random_2838361	chrA01_16477	novel	--	22	aacuuccgaggauuggaccauc	auaccgagggacuccauccucggaauuuuccgaggguuccguuccucggaaauucccgaugaaaauucugaggaacauuucguuggaacuuccgaggauuggaccaucggaa	0	19	19	7	12
chrA08_734400	chrA01_16478	novel	--	24	guuuagaucuaggguuuucugccu	cgcccgugacggggagagguaaagauucaaaucaaggcggcgggguugcuagaggacagcucucugucguuuagaucuaggguuuucugccuaaccgguuuaaucugguuua	0	31	31	10	21
chrC04_1660350	chrA01_16479	novel	--	24	guuuagaucuaggguuuucugccu	cgcccgugacggggagagguaaagauucaaaucaaggcggcgggguugcuagaggacagcucucugucguuuagaucuaggguuuucugccuaaccgguuuaaucugguuua	0	31	31	10	21
chrCnn_random_3469278	chrA01_16480	novel	--	24	agcguuucgucguaaaguggaugu	aagcguuucgucguaaaguggauguaguauuugacgaguauuuuacgaggaaauauuauuuccucguaaauacgacuuaaacuuugcguguuauuuacgaggaaauaauuua	0	32	31	5	26
chrC02_1270042	chrA01_16481	novel	--	24	aggauuuauccaaggauuuaggau	ccuaaacccuaaauaccuaacccuaaacuuuuggguaaaccauaaacccuaggguuuaggauuuauccaaggauuuaggauuuagguuuaaggguuuaguauuuuuaagauuu	0	10	10	5	5
chrA10_929055	chrA01_16482	novel	--	24	aagggcuucaaccuaauggacacc	uuggugucccuuugaagcuuuuaagcguauccuuaacguuuuuaguuaaaaguuaagggauccuauauuuaagggcuucaaccuaauggacaccaauaauaaugcccuaaug	0	20	14	5	9
chrC05_1846646	chrA01_16483	novel	--	24	agggauguuaacuacaggguuagg	guaagacuuguggaugcacuugagguuccuuugguccgugucaaugcuagggauguuaacuacaggguuagggcccagcccucuuuuguuuauuauaagcccagcccuauuu	0	22	19	6	13
chrUnn_random_3562560	chrA01_16484	novel	--	24	agaguguuucguagaguuuauagu	auacgagaguguuucguagaguuuauaguucgauagggcaaucacgagugaggcgugauucgucugccaugguuguaucaugagacucuauauucguacagucucgucuca	0	43	29	13	16
chrC06_1959619	chrA01_16485	novel	--	24	guuguagucgucggaaauucgucg	gaauauccgaggaaacauggcucgucggaauuuucugaugacuuuuccacgacauuccgauaaaacauauaaucguuguagucgucggaaauucgucggaauauaccgauaaa	0	66	66	21	45
chrC01_1097073	chrA01_16486	novel	--	24	auaaacuagaucucgauccgcgca	cuaaaauaguuuaacuuuaaauaauaaacuagaucucgauccgcgcaacagcgcggauuuuuguuuucauuuauuuuuauauaaacauuuuguuuucaauucuaaauuggua	0	49	45	14	31
chrC07_2115334	chrA01_16487	novel	--	24	uggucuagaaucgcuucacugagu	ccuuaauagcuagucaagaaaugaguguagugacuagucgguuaucguuucgcauugagcaguauaaaagcucaugggggaagcuggucuagaaucgcuucacugagua	0	12	11	5	6
chrC09_2635797	chrA01_16488	novel	--	24	auccggcggauccguaauuuuacu	uauuaaucucaguauuugccauaacccguaggucugugacggaucggguauccggacaauuuuaagauauccggauccggauccuuauccggcggauccguaauuuuacuaucc	0	33	15	5	10
chrC03_random_2826320	chrA01_16489	novel	--	24	uuugcgggugguagcggggaaacc	ucgaaacgcuuucaaccgcuaccaaucgcaaaagcuacguuugcgggugguagcggggaaaccagucagacuuuuagcuuuagucuuaaucauuuguugauuaagauuaauaua	0	29	28	21	7
chrAnn_random_3141730	chrA01_16490	novel	--	22	acacaugacguccguggcuguc	cuguuuguucaguacacacaugacguccguggcuguccgucaucacacacaggacguucguggcugucuguguguguccgugugucuccguguguguccguguguguccgu	0	420	130	15	115
chrAnn_random_3002608	chrA01_16491	novel	--	23	acuagauuuugacccgcgcuuug	aacuagauuuugacccgcgcuuugaaagcgcgggauaacuuuugauucaauuauuucaauuuaaaagcaaagaaugaguauucggguuugauuuugacuuauucgguuuuga	0	25	24	11	13
chrA01_76276	chrA01_16492	novel	--	23	acuagauuuugacccgcgcuuug	nnnnnnnnnnnnnnnnnnnnnnnnnnnnnnnnnnnnnnnnnnnnnnacuagauuuugacccgcgcuuugaaagcgcggguuauuuuagauuauaaauaaauuuugauagaaaau	0	21	20	9	11
chrC07_2124437	chrA01_16493	novel	--	24	aauggagugaugaacaaacaaaaa	aaauggagugaugaacaaacaaaaaacccauuacuccauuuuuauggaguaaugguuuuuucuuuguucauuacuccauuucucuuagaagacuuccgaaaagacuugc	0	31	31	10	21
chrA03_276196	chrA01_16494	novel	--	24	aguguguuuagauagaauuucuua	aauacuuugaaaucuauuguuauugaaaacauuuuaaguuauaaguuuuuuuuuaaaaaugagugauuuuaguguguuuagauagaauuucuuaguuaaaaauuuuaaaauuua	0	20	18	9	9
chrC05_1797151	chrA01_16495	novel	--	23	aaaguacucugaaauccacuguu	uaaaguacucugaaauccacuguuauugaaaauauuuuaauuuguggaauuuuaaaguuuucaagugauuuaagaguguuuggguggaguuucuuaguuaaaaaaauuaaaa	0	57	51	25	26
chrC08_2386559	chrA01_16496	novel	--	24	gaugugugagcuuccugaacgugc	ugaugugugagcuuccugaacgugcaagucggaagugcuuuggugaacaggucggcugaguugucacuggaacguacuuggaccacuuggaccucuccagccuuuugcaucucg	0	29	23	6	17
chrC05_1867431	chrA01_16497	novel	--	21	auugguuguagcaugucuagu	uuauauccuuaugaggaaaugcgguaugcuaucaucacauugguuguagcaugucuaguccacuggacauauauugauuguucugugugguguaauagguaccgugauugu	0	27	27	13	14
chrC09_2652674	chrA01_16498	novel	--	24	gaggaacgaauaggaaaagaacgu	aggaauaauuuuuccuucucguucccuaucguuccuuuuauguagauaaugguccgacuggugacuauuuuggaaauaagaggaacgaauaggaaaagaacguagagaaau	0	32	29	13	16
chrC02_1243568	chrA01_16499	novel	--	24	aggagagcccguuaggacugcagc	aauguaacggcccgguuccuggccaaaaaauuucuuaaggagagcccguuaggacugcagcccauuaagguuaaugaccuaggguuuccuccuuuuccuauaaaugaagcugc	0	36	35	17	18
chrC09_2484003	chrA01_16500	novel	--	19	gggacuuuuauccgagauc	uaauauuuaucaauaaauaaauauuaaugggacuuuuauccgagaucuggaucugauccgaaauccgauucggaucugauccgaaauccgauucggauccgguccgaaaauc	0	14	13	5	8
chrC04_1569220	chrA01_16501	novel	--	24	auuuaaucacaggaaacaagucug	agauucaaaaagucucaucgauuuaaucacaggaaacaagucugugguggcacuacgaggguuacuccaugacauuggcguguugaguaaauccuugacuucuaucuccuu	0	14	13	11	2
chrC09_2464920	chrA01_16502	novel	--	24	auuuaaucacaggaaacaagucug	agauucaaaaagucucaucgauuuaaucacaggaaacaagucugugguggcacugcgaggguuacuccaugacauuggcguguugaguaaauccuucacuucuaucucuuu	0	14	13	11	2
chrA02_122684	chrA01_16503	novel	--	21	aguuggucggggaagacgggu	agaauguugaguuggucggggaagacggguugugguucgguugguuuggucgucuggacgugguuccagccgaagcucuaaucaggacgcacgcgggacggcucagucagu	0	18	16	7	9
chrC01_1001948	chrA01_16504	novel	--	24	aggaggcuguccccgagacucagu	agcucccgguucuuugggucaggaggcuguccccgagacucagucuucucagagagucucucggucgccuucuucuagugcacuaucgguucgucaugugccuccuccgau	0	4	3	3	0
chrA06_491639	chrA01_16505	conserve	--	24	agagcaucuccaauguauuacucc	ggauuggagaugguuuuacugcaaaauggaguuugaagugaguuuuggaguagcguuggcgaugcccuuuaauguauuagagcaucuccaauguauuacuccauuuucuac	0	46	46	13	33
chrA06_495712	chrA01_16506	novel	--	24	caaaguuggcccaucgauccuugc	aguccaaaguuggcccaucgauccuugcccgaauauuccgagauugaugcucaaagagccaucaucucgaggaggcguauuagggauaaaugucccacaucggauauugaaaa	0	15	4	3	1
chrAnn_random_2969865	chrA01_16507	novel	--	23	caaccggcuauuguacauucauu	uuguaauggaagcacugaagugguuggguauugugaugcugauugggcuggugauagagcagacagaagaucaacaaccggcuauuguacauucauuggaggcaacuugguu	0	14	4	3	1
chrC03_1413800	chrA01_16508	novel	--	24	gcaucaaucgcggaccgcuacgug	ucuuaaaaaaauuaaaaggugcaucaaucgcggaccgcuacgugucgguaggguccgcgaacagugcaaaaauccauacaaauucgguucuuauuuugggcuuucuaaaaccg	0	22	21	13	8
chrC06_1945140	chrA01_16509	novel	--	24	cuucgugggaaguuuucuagcaua	ccuuuguaccacuuuggcagaagacuuuggaaggcuucccgaagacuucgugggaaguuuucuagcauaaaauacauuagaauacuucucaagaagucugccaaaagucuucu	0	44	44	10	34
chrC06_2025371	chrA01_16510	novel	--	24	auuucugugugaacuucccccgug	gggguucagccgaaaaagcuuuaggagagagggguucaugugauugaauuauuuuauuauuuuuuuauuuuauuucugugugaacuucccccgugaacccuuaaugggaugcuc	0	10	8	7	1
chrA07_631645	chrA01_16511	novel	--	24	auuucugugugaacuucccccgug	gggguucagccgaaaaagcuuuaggagagagggguucaugugauugaauuauuuuauuauuuuuuuauuuuauuucugugugaacuucccccgugaacccuuaaugggaugcuc	0	10	8	7	1
chrA09_random_2760348	chrA01_16512	novel	--	23	uuacggauuaggcuguugaaagg	ccacgggagucaagaagucguuacggauuaggcuguugaaaggcaauaagagacggcucugugccgggucgacaucuguacuggucagcuucuucucaaagaugagccacg	0	12	12	5	7
chrC08_2317429	chrA01_16513	novel	--	24	aauggaaugcuugaacaaugacgu	ucuauguugacaaggaucacauuguuuaugguuccaggauuuacaagguuggaaggaucuauaaagauauaauggaaugcuugaacaaugacgucacucaaacggauucucuuu	0	14	11	2	9
chrA01_34930	chrA01_16514	novel	--	24	aucggcuuggcucugcuugacggc	uccuucgugaacuguucuucaucggcuuggcucugcuugacggcggaguuccgucgagucucuccccaaaucgccgguggaagguggucugcucucuccuugacgcguguc	0	13	13	7	6
chrA09_762714	chrA01_16515	novel	--	24	aucggcuuggcucugcuugacggc	uccuucgugaacuguucuucaucggcuuggcucugcuugacggcggaguuccgucgagucucuccccaaaucgccgguggaagguggucugcucucuccuugacgcguguc	0	13	13	7	6
chrCnn_random_3232753	chrA01_16516	novel	--	24	cuugucagacgacuuaauuauaag	guuggcuuuaaaauguucuacuggaagucuuggaagacuuauaauuaagucgucugcaaagucuuccagcuggaagacuugucagacgacuuaauuauaagucuuugauug	0	76	76	12	64
chrA09_812936	chrA01_16517	novel	--	23	auggacuucugauaaauuuguuc	uauauauuuuaggauugguuuuugugacuauauucuauaauugucuuaaaaaauuguuugucccauauagacauccacauauuauggacuucugauaaauuuguucauugaga	0	33	32	12	20
chrC09_2510061	chrA01_16518	novel	--	23	ugagcuggaguaguggaaggaug	ccuuuucgggcacacauccgguuagaacuccauaguuaacaguacuugagcuggaguaguggaaggaugagugaucuaccggaaagucauucgcgguauguaugagugaggcc	0	21	21	9	12
chrC04_1741938	chrA01_16519	novel	--	24	aguuuuuccgaugaacucuggucu	uuauauuccgacgcccacaguucgucggaagaguccgaugaacguucuccgucgguauaaaguuuuuccgaugaacucuggucucauguguccgcaucggaauaucgucg	0	41	41	14	27
chrC05_1820363	chrA01_16520	novel	--	24	ugaccggguugaccuuugaccagc	uccaauugaaaucgaacucgguuaaagaaaaccgggugguucaauucgauuucaauuuagucaaggguugaccggcuugggucagaauugaccggguugaccuuugaccagcgg	0	26	23	8	15
chrA05_random_2727006	chrA01_16521	novel	--	22	ucggaaaaguccucggaauaua	cuccgaggaccaccaguucgucggaaaaguccucggaauauacugagggaggacuuccucggaauauuuugauggacuuuccuaugguccaauccuuggaaguuccga	0	37	33	11	22
chrC04_1557336	chrA01_16522	novel	--	21	ugugaaugaugcgggagaugu	uagaacaagaggguagaaauaucugucgacucauucauccaaacacacugguaaaaacaagagaucuaaaccacagugacugugugaaugaugcgggagauguuuuucgu	0	12	8	2	6
chrC08_2451069	chrA01_16523	novel	--	23	uuagguuuguaauuugugaauua	uuagcacgagaaaaaguguuuuuguaguuuuguuaguuuucguuugugacaaaaaugauauuaucuuuagguuuguaauuugugaauuacauuagaaguauaauagacauuaua	0	29	28	10	18
chrUnn_random_3556895	chrA01_16524	novel	--	24	uacuuucgucguaaacuuacaugg	guacuuucgucguaaacuuacauggauuuuacgacgaagauuauucgucguaaauuuacauggcguuuacgacgaaaguuggauuucucauaacugcguuguaaacacc	0	32	23	10	13
chrC08_2385085	chrA01_16525	novel	--	23	accggucgguggcgaauagccuc	ugagccguccacuagggaaccggucgguggcgaauagccucggugggaggcggugguccgguugguuguuaccugaaacaaagugaaacaaacagaauuuaguuuugacgga	0	13	13	4	9
chrAnn_random_3060450	chrA01_16526	conserve	--	24	aauauuaauauaguuggugagaga	gagucugucaucaauuauauuaauauuuaauugaggaauuucucauaaaagcugagagauuuuucgauuaaauauuaauauaguuggugagagauucuggugaaaaacucaccg	0	10	10	2	8
chrC06_1978649	chrA01_16527	novel	--	22	cgaccugcgacaugcgaccugc	gcgaccugcgacaugcgaccugcgaucgcagguuguuguucguuuugcugucgcguaacaugcgaccugcgauuggucgcaggucgcaagucgcaguuguuguucguuuugaug	0	30	6	0	6
chrC05_1855118	chrA01_16528	novel	--	24	guuaaccaaaacacauuucgcaac	uagguuaaccaaaacacauuucgcaacaauuaggguuugauuuggcucauugcuugauugauugcuugcgucugugugcuuuugguuagguacaaugggaggcgcgauuuu	0	8	3	2	1
chrC08_2350117	chrA01_16529	novel	--	24	guuuugaugucgcgcgacugaucg	aguuguuguuuguuuugaugucgcgcgacugaucgcacgaccaaucacgaguucccauucaagucggagaaaacagcgacugaucgcgcgacacguaaacgaauagagccgu	0	42	39	8	31
chrA09_863384	chrA01_16530	conserve	--	21	agccaagcucggucgcuacgu	uagcgaccaaucucgagccaagcucggucgcuacguagcgaccgauccgcguacuacucggucgcuauguagcgaccgagcucggaaccaagcuuggucacuacguugugaccg	0	18	16	14	2
chrC04_1635644	chrA01_16531	novel	--	19	cggaauauaccgacggaca	gucggaauauaccgacggacacugguucgucgguauauuccgaggaauucuuuccaucgguauuguccgaggaacuguuguccgucgguauauuccgacgcccugaauuugu	0	39	25	3	22
chrC03_1357538	chrA01_16532	novel	--	19	cggaauauaccgacggaca	ucuggacgucggaauauaccgacggacacgguuccucggacaauaccgacgaaccaauauccgucgguauauuccgacgaaccaauguccgccgguauauuucgacgaaccaau	0	30	25	3	22
chrC02_1217076	chrA01_16533	novel	--	19	cggaauauaccgacggaca	aauuacccacggacuaugguucgucggaauauaccgacggacaaugguucgucgguauuuuucgaggaauccucuccgucgguauuuuucgacgaaucauaguccgucggu	0	27	27	2	25
chrC05_1846419	chrA01_16534	novel	--	23	uuucccgcuaccacccgcaaacg	guuuuauugcuagcaaaguaaacuaaggggaugaccgguuuucccgcuaccacccgcaaacgcagcauuugcgguuggucgcgguugucagugauccgcaacaaucauccaaac	0	16	13	4	9
chrA10_939138	chrA01_16535	novel	--	24	ucaacucacggugggagggacuau	ugcgacguauaauuaauaucuuuuuaccaacguugaguugaccuagugguaaagggguugcggcuguaacuucugcuacuuggauucaacucacggugggagggacuauuuaca	0	111	51	21	30
chrC06_2078069	chrA01_16536	novel	--	24	ucugauuuggacauuacugaaggu	aguacaacacacauuacuccaucugauuuggacauuacugaagguccuuuggaccucuccaauuuucuacaaucugugggugaugaagauuuuuggcagaauauguuucguccu	0	29	28	10	18
chrC04_random_2856032	chrA01_16537	novel	--	22	uaaauccgcuguggccgggacu	uuuuuuuuuuuaauuuuguuaucuggacagccacauuuccaacuaucuuuucguaggggguccagcgccccaacagaaaugauauuaaauccgcuguggccgggacucgaacu	0	25	15	4	11
chrCnn_random_3524484	chrA01_16538	novel	--	19	aaaaaaucgucggaauuuc	uuccgaaucauuuucgacaaaaaucgucggucgaaaaaaaucgucggaauuucuucagguuuucugaugaauuucugacaaaauuccgacggagaaauuuccgacggaugaa	0	14	13	4	9
chrA02_169198	chrA01_16539	novel	--	24	ugucaaaugggccguagagaagcc	gcaucucuuuuuauaguaaagggaaggggaagcccuaggguuuugucaaaugggccguagagaagcccauauucuuugggaaauuuuuaugggccaggaaccgggccguuacag	0	46	29	10	19
chrC08_2419099	chrA01_16540	novel	--	25	acaauuuuuguggaaccccauaggu	cacaauuuuuguggaaccccauagguaaagauucuuaaaagaggguuuuaagaaucccuaaaaaccuuuauuuauggguuuccacaauaauuauagaccccacaauuauuuaca	0	20	20	4	16
chrC01_random_2800392	chrA01_16541	novel	--	24	aacuguccgacguauuuuguucau	uggagaucggagggugaccuugaaacggugccuuggacggugugccagagaaaaaaagucucuagggcgaacuguccgacguauuuuguucauacuucauuuuuaguuuuuac	0	13	12	8	4
chrAnn_random_3107980	chrA01_16542	novel	--	20	aauuugaggcucggaaugua	cucguucagaaggcuaaccgauucucgagacgauuccgacgaaccgaugccggagucuucuccggagaauuugaggcucggaauguaaucguggagcauaucggcgacg	0	31	31	7	24
chrC05_1801588	chrA01_16543	novel	--	24	aagaucuugaacucccuuuguuuc	acuauucuagagagagagugcuuaggauuagagagagagagaucuuuacaccuugagagagggaagaucuugaacucccuuuguuucuuuacucuauucuguguauuuau	0	18	18	7	11
chrAnn_random_2964000	chrA01_16544	novel	--	24	auuaaaagcguggcuauagauagu	cucuuuuagccacgguauuaauuaaaagcguggcuauagauaguggcuaauauagccacgguauuaauuaaaagcguggcuauaaauguuacgguuguguaguguauauauauu	0	20	20	5	15
chrCnn_random_3332951	chrA01_16545	novel	--	24	auagagcuguaaacuggguuagcc	gguauauauauauauauaugcagguuaagccagauaugcagccaauaguuguuucacuaccccucugccauuuugaugguuagcuauagagcuguaaacuggguuagcccac	0	12	12	7	5
chrC09_2539619	chrA01_16546	novel	--	23	guucuuugguuguuggucuaagg	ucggguugaaaagccuagaguaauauccgauaggagugucaauguucuuugguuguuggucuaaggcgaucggauuuaucuugagaaccucgggucgaccaucagggaacaucg	0	20	14	9	5
chrC03_1471457	chrA01_16547	novel	--	20	agcuucggauaagagacggu	uagcuucggauaagagacgguuuuuagcuucagauaagagacgguucuuaacuuuucuuagaaccgucuuuuaaauaugagauauaagauucaucucuuagccgaaaaguguaa	0	32	20	5	15
chrA02_121780	chrA01_16548	novel	--	24	auguaacugcuugaccgcgacgug	cccagauaucucggcugguuauguaacugcuugaccgcgacguggccagaucuugguuguuaucgguagacucggagcucacuacagcggcaaaguagucuuuugggccggaau	0	11	8	3	5
chrC08_2358406	chrA01_16549	novel	--	24	uagcgggagaucugcaugcaguuu	uguuuuugguuuuauauuacagauagcgggagaucugcaugcaguuuaauuuuucuugucuuucguugaaaaagcaggagauuugcaugcagaucucacccgcuauacauuuga	0	10	9	5	4
chrAnn_random_3127816	chrA01_16550	novel	--	22	aaaucauaguccgucgguauuu	cggaauuuaccgacgaaucauaguccgucgguauuuaccgacgaaucauaguccgucaguauuuaccgacaaaucauaguccgucgguauuuaccgaggccucaguucgucg	0	13	13	6	7
chrAnn_random_2979341	chrA01_16551	novel	--	24	aggggaugucagacgugaauugau	uagaggggaugucagacgugaauugaugaguuguguuauguuagaaaugguugcuaagauaggauauugcauacugugcuucugugauuaagacuuuuagaugugguugcaaaa	0	32	31	7	24
chrA08_701106	chrA01_16552	novel	--	21	ugccuggcucccuguauacca	aacguauggaauaauagucgugccuggcucccuguauaccacaagcaaacaccgaucucauuaugaaaucgaucgcuagugguguauagaguagucaagcaugaccaa	0	20	20	6	14
chrC08_2333576	chrA01_16553	novel	--	21	ugccuggcucccuguauacca	uacguauggaauaauagucgugccuggcucccuguauaccacaagaaaacaccgaucucauuaugaaaucgaucgcuagugguguauagaguagucaagcaugaccaa	0	20	20	6	14
chrC09_2498827	chrA01_16554	novel	--	24	gaacauggaucucauaggacggcu	aaaaaaaaguuaaagcauaucuucagcauggugcagggcguaccauugaacauggaucucauaggacggcucggauuugugcagucagacguguauuuucauguggugguaga	0	37	31	13	18
chrC05_1886953	chrA01_16555	novel	--	24	aacccggaguucuuagaguggagu	auacguguauuagaccaugacuaacccggaguucuuagaguggaguuguuaauuuccgcuaauaacucauccuaagaaccccgaguuaaucguaaguguuugacuucauuauau	0	19	19	6	13
chrC09_2615467	chrA01_16556	novel	--	24	aggcuuuggucugaugggacgugu	uuugcuuguccgagcuaacacaacguuagauugggguacgggcugagaagccuuaggcuuuggucugaugggacguguuauugggcggacuggccuaguuacaaauugcacuu	0	12	12	4	8
chrUnn_random_3562999	chrA01_16557	novel	--	23	aucgaucgaugguacaggaugua	gacaucgaucgaugguacaggauguagaucggucaaucauaaucuucaaucgucgaggcuucucuucuguaucgaucgacgucacuagaugugcaucgaucgauuguuucuuc	0	28	8	3	5
chrCnn_random_3338913	chrA01_16558	novel	--	20	ugacgaaauuccgacggaca	ugacgaauuuucgacgacaaaagucgucgguucuauuuuguuggaaaaaaaaauuugucggaauuuuuucauauuuucugacgaauuucugacgaaauuccgacggacaaauu	0	36	36	10	26
chrC05_1799319	chrA01_16559	novel	--	20	ugacgaaauuccgacggaca	ugacgaauuuucgacgacaaaagucgucgguucuauuuuguuggaaaaaaaaauuugucggaauuuuuucauauuuucugacgaauuucugacgaaauuccgacggacaaauu	0	36	36	10	26
chrC03_random_2854895	chrA01_16560	novel	--	24	ucucuugaggauuugcuagacgug	acucucuugaggauuugcuagacgugauggucgugggaaacccgguuauacagagaaugcugagugagagacgagccgcucuuggguugccaguacgagauccccaagagucc	0	58	58	16	42
chrC09_random_2950717	chrA01_16561	novel	--	23	aucagaagacuuacuagacgacu	uaugucuucuagagaagacuuaucagacgauuuacgcuuaagucguaugguaaguauucucuagaagacuuaucagaagacuuacuagacgacuuaagcguaagucgucugaua	0	15	15	7	8
chrC02_random_2808249	chrA01_16562	novel	--	24	aguguagauguaguauuugagauu	aacuugauacacuaaaauugugucuuuuacuacugcaagcuaauaguguagauguaguauuugagauucaauuucagaggacuauuuuacacuuuauuucugugggaucaauau	0	10	9	3	6
chrA08_717099	chrA01_16563	novel	--	23	uuaauuuuuugguuguagcuuua	uuuuugacuguaacauuaauuuuuugguuguagcuuuaaaaauuuauauaaaauauaauugguaguuuuuaagacuguaaauaaaaauuaaagcuaaagucacuugcuacagc	0	27	26	8	18
chrC07_2148251	chrA01_16564	conserve	--	24	aaaaugagauccucggaauauucc	cuuggaaugcacuuauuccucuuuuuuuaagucauaacacuacaagaaaacaacguaauucugacgggcauucugacgaaaaaugagauccucggaauauuccaacuaauuucu	0	34	26	14	12
chrC02_1190245	chrA01_16565	novel	--	21	gaugaaucugaaucuggaucu	aaaaauaguuuuaaugauaauuaaaauaguuaaauaauauaguaauuauauuauauauauauauaagucuguuuccgagucaucauccccagaugaaucugaaucuggaucuu	0	29	21	11	10
chrA02_112866	chrA01_16566	novel	--	24	agggccugacugguucaaacgcag	aauauguggaguauauaucuauguggauucuaaugaauaaauuaaccuuuaauuuugugauuugauaaguuuagaacccuuuuuagggccugacugguucaaacgcagcgguug	0	18	16	6	10
chrCnn_random_3238853	chrA01_16567	novel	--	19	ucggaauuucgucggaaua	cgaaauccgacggccauauucgucggaauuucgucggaauagccauauuccgacgacauuccgacgaaaaccgccgucggaaauaucuggucggaaaaaaaaaaguucgucgga	0	11	11	6	5
chrCnn_random_3340631	chrA01_16568	novel	--	24	auggaccgggccgguuauggacau	nnnnnnnnnnnnnnnnnnnnnnnnnnnnnnnnncucucucuccagccaccggcucucucucucucucucuagguauggaccgauuauggaccgggccgguuauggacauccaca	0	48	46	12	34
chrC05_random_2881552	chrA01_16569	novel	--	24	gucgagcgacagaauaugaacagu	gugucgagcgacagaauaugaacagugucgaucaacagaagaugaauagugucgaccgacacgggaugaacagugucgaucgacggguaugaauagugucgaccgacacgggau	0	45	16	5	11
chrC03_random_2825340	chrA01_16570	novel	--	24	auaggagaaaauauauagauauga	auaauagaguuucucuauuuauaggagaaaauauauagauaugauauuucuaccucuaaaaauagaggcaaaaaauaacuuuccucuauauuuuucucuaaaauagaggaacuc	0	3	2	2	0
chrCnn_random_3538909	chrA01_16571	novel	--	24	agggggauucugauggccgaaauc	cagggggauucugauggccgaaaucuucaaaaauucgucggaauagaccgauuccgacgaauuucugacgaacauauccgucgguaucguuuugucggaaaaaaaaaauucguc	0	89	20	1	19
chrCnn_random_3348950	chrA01_16572	novel	--	24	aaacacguuucgucguuacucguu	auaagcauuacaagaaaacauaagauuaacgacggugguauuccucgugaauuugucuguaaaagaggcuuuacgaggaauuagcgaggaaacacguuucgucguuacucguuu	0	16	5	3	2
chrCnn_random_3424959	chrA01_16573	novel	--	22	uauauuccgacgaauuuccgac	uaacgguuauauauuuaaucggaaugucguuggaauugcgucgguauauaccgacgcacacucuuuggucggaaagucgucgguauauuccgacgaauuuccgacgaaguaaua	0	17	14	3	11
chrC01_1111665	chrA01_16574	novel	--	24	aacuaagaaaaacuaagaacugau	uuaacuuuuaacuaagaaaaacuaagaacugauuuuuaaauaagaguuuuaagaaacgguucuuaguuuuuuuuaguuaaaguuaaaagacgguucuuauauuacguuaaga	0	7	5	4	1
chrC03_1406992	chrA01_16575	novel	--	22	cuuagcuucggauaagagacga	cuuagcuaggguucuuagcuucggauaagagacgauucuuagauuuucuuagauuuuaacuaagaaaaguuaagaaccuucucuuaaauaagaaauauaagagccguuucuua	0	37	37	6	31
chrC03_1441008	chrA01_16576	novel	--	24	agcuccggaugcucucugacaacu	ucaccucuaguagcggaagcgcuggcgcuccgugcuggacugaucgacgcagugaagcucgagcucccuaagcuccggaugcucucugacaacucaacgcucauuagagcaauc	0	11	10	4	6
chrC02_1128198	chrA01_16577	novel	--	24	agggacaagggaccgacacguggc	auuaacauuucagcauggccagggacaagggaccgacacguggcuacacgugacuagucuggaccaguuccguagggccaaauucaaaaaaaaaaaagucaagugcaaauguua	0	12	7	6	1
chrA02_191911	chrA01_16578	novel	--	24	ucggguauuuauaaauuuugguuc	ggauacccauuuggguuuggcuuggauugaaucuauucggguuuugguuuuaggguuuaaauuuuuuagcccuauucggguauuuauaaauuuugguucagaucuuugugggu	0	5	4	2	2
chrAnn_random_3108883	chrA01_16579	novel	--	24	ucggguauuuauaaauuuugguuc	ggauacccauuuggguuuggcuuggauugaaucuauucggguuuugguuuuaggguuuaaauuuuuuagcccuauucggguauuuauaaauuuugguucagaucuuugugggu	0	5	4	2	2
chrCnn_random_3326602	chrA01_16580	novel	--	24	auacggacgaacuuccgacgacag	agaaauucgucgauauauacggacgaacuuccgacgacagcgacgguuauauuauugaucgcaaugucgucggaaagucgucgguauauacugaugaauuuccgacga	0	17	17	3	14
chrCnn_random_3435259	chrA01_16581	novel	--	24	aacuaagaaaaacuaagaaccguc	uauuagaccaucauuaacucauucucuuaacuggaguucuuagcuucagauaagaaacgguucuuacauuuucuuaguuuuuuaacuaagaaaaacuaagaaccgucucuuaaa	0	59	59	12	47
chrC01_985450	chrA01_16582	novel	--	24	gugguccauugcaagucucuuauu	uuaguaggaaaagugaguuuaagagacuuuauuaauagauggauauauuagugugguccauugcaagucucuuauuuaaaaacuaauuuaguaaaaugcuuuuuuuacuaaaau	0	10	8	5	3
chrA09_863591	chrA01_16583	novel	--	23	aguaaaugaugcgggagacuuau	auguugugauuugauccaauuagcuccagacucauucacucacuuaccgagucacuaaaauaggaaugaacucguuacaugaguaaaugaugcgggagacuuauuggaucuu	0	7	5	2	3
chrCnn_random_3363466	chrA01_16584	novel	--	22	cugcgaacuaaauuaucacuuu	guggugguagucuaguggcaaucucuuggggcuugguguguacccacaucaguccuggguucgauucucccugcgaacuaaauuaucacuuuuuggccagucugggcuuggg	0	18	9	2	7
chrCnn_random_3205128	chrA01_16585	novel	--	24	aaagagcgacuaaaguaagacuau	uugguugcaaauuagucccaaaagagcgacuaaaguaagacuauauaguuagugguauauuagcaacuccuuuguaacuaaggucgcaguugcaaaaauaauucgagaccacgg	0	8	6	2	4
chrC08_random_2925119	chrA01_16586	novel	--	24	auugacagugcgaauuucgguucc	uuuaaacgaaaauugacagugcgaauuucgguucccacaggguuuagaccgucgugagacagguuaguuuuacccuaccgaugcccgcaucgcaauaguaauucaacc	0	20	15	8	7
chrCnn_random_3264385	chrA01_16587	novel	--	20	cguacucgucuucuucuucg	gucaacucuuccacguacucgucuucuucuucguucuguggcuuuggugaauccgggucuucggauacggagucagaucuaagggagcuugugguuggagugaagaaaguu	0	9	8	4	4
chrA04_355424	chrA01_16588	conserve	--	21	aucugccgacucauccaucca	aacaagaagaggguagaaacaucugccgacucauccauccaaacacuucugguaaaagaaaagagauuuuauaccacaguggcugugugaaugaugcgggagauguuuuca	0	18	10	4	6
chrC04_1651284	chrA01_16589	conserve	--	21	aucugccgacucauccaucca	aacaagaagaggguagaaacaucugccgacucauccauccaaacacuucugguaaaagaaaagagauuuuauaccacaguggcugugugaaugaugcgggagauguuuuca	0	18	10	4	6
chrC04_1651288	chrA01_16590	conserve	--	21	aucugccgacucauccaucca	aacaagaagaggguagaaacaucugccgacucauccauccaaacacuucugguaaaaagaaaauagauuuuauaccacaguggcugugugaaugaugcgggagauguuuuc	0	18	10	4	6
chrA05_400558	chrA01_16591	novel	--	21	ugugaaugaugcgggagaugu	uagaacaagaggguagaaauaucugccgacucauucauccaaacacucugguaaaaacaagagaucuaaaccacagugacugugugaaugaugcgggagauguuuuucgu	0	11	8	2	6
chrA03_219170	chrA01_16592	conserve	--	21	aucugccgacucauccaucca	aacaagaagagaguagaaauaucugccgacucauccauccaaacaccggugguaaaaaagacaagaaauuuuaggccacagugacugugugaaugaugcgggagauguuuu	0	17	9	3	6
chrC06_random_2902909	chrA01_16593	novel	--	23	cggagguuucgucguaaacgacu	cguuguaaauucguaguaaacgggguuguuacgacgaauuaacuucgaaagacguuucguuguuaaacgaccgucguaacggagguuucgucguaaacgacucauuacguuuac	0	13	12	6	6
chrUnn_random_3545545	chrA01_16594	novel	--	24	agcauugcauucggagguagaagc	gugaaucagcauugcauucggagguagaagcucugcgaugggcgauggagaauaugcuucaacacucgccaugccagagcuuugagacugacugcaaggaacugauug	0	25	12	3	9
chrA10_905376	chrA01_16595	novel	--	22	augcguuuuuuggaccuccagg	ccaccgcuuggaaagggcaauauucacgugguucggcuaaacccacaaucguauuagaggcgguugcuucguacgaucuauggauauggcaugcguuuuuuggaccuccaggua	0	43	29	1	28
chrC02_1177238	chrA01_16596	novel	--	22	cauuguccgucgguauauaccc	cgucgguauauuccgacggaaaugggguuugucgguaaauuccgacggauauaugucugucgguauauuccgacgaccauuguccgucgguauauacccauuuuuuuuuuac	0	66	53	8	45
chrC03_1526870	chrA01_16597	novel	--	20	uuugacggauccaacauuuu	ggcuuugacggauccaacauuuuauuauccggaucuggauucggccucuccggauauccagauuuucggaucagaucuggaucgaaucucggauaaaagucucagaccuac	0	23	8	3	5
chrC03_1532536	chrA01_16598	novel	--	24	aaucuaguguuauucaauugugga	aauuaaaucuaguguuauucaauuguggauuugcuaaaagugaauuaaaauccacuguuauucaauguccaucagauuuuauuagaacuaggucguuuugcgcacuacgcgcgg	0	9	5	3	2
chrC05_1832819	chrA01_16599	novel	--	22	uccgaaccgaucgcguaauugu	gaacucgcagaagguguuuucaucauauccuugauugcgaguccacguauuacccgugguucggcccugguccgaaccgaucgcguaauugugugcuccuuggaguucuucu	0	3	2	2	0
chrC01_1087436	chrA01_16600	novel	--	22	uccgaaccgaucgcguaauugu	gaacucguagaagguguuuucaucauauccuugauugcgaguccacguauuacccgugguucggcccugguccgaaccgaucgcguaauugugcgcuccuuggaguucuucc	0	4	3	3	0
chrC07_2240681	chrA01_16601	novel	--	24	aacgugcuauggaacuuaagccuu	aggcugcaaggcuggguacgucucaggcggaacugaaggacgguacaacuagagcgccuauuguccggcuuuugucgugccaacgugcuauggaacuuaagccuucauaggaga	0	23	22	5	17
chrC07_2190521	chrA01_16602	novel	--	24	uccggacugguugaauccuaaacc	ucggauauaaccaaucggguaccauauccggacugguugaauccuaaaccuguucggguuuuuuuuaacuucgguucgguuuuugguucggguuuuucgggucgguucggguu	0	17	17	4	13
chrA02_95168	chrA01_16603	novel	--	21	auguucguuucggaucucagu	acaucaaacacaagagucugauguucguuucggaucucagucacaucuccgucaaguuuugagcagguauauggagacgggcaagggaacgggucgaacucagaagcguau	0	6	3	2	1
chrAnn_random_3097010	chrA01_16604	novel	--	22	cggagaaagcagaacgagaucu	gcagggccucaacuugcuuuguucggccauugaagcgagccagggaagcuaugguuuaucguuuuaaggcggagaaagcagaacgagaucuugcucgcgugcaaggcgaga	0	12	12	5	7
chrA04_370563	chrA01_16605	novel	--	24	agcugucgaggagaugaaagacug	gcaucauguagcagagguuaagccuguuuuacugaagagugguuagucugccucgcgagagcuaggaagcugucgaggagaugaaagacugucaaucaacggugcacccu	0	12	12	3	9
chrCnn_random_3219447	chrA01_16606	novel	--	24	ugaaaucuuucggguucuaucggg	aucauguuuugaaaucuuucggguucuaucggguauccauuuauguucggauucgguuuggauaauacccguaacccgaaauaccguagaacaagauccauucgguauuuacg	0	6	5	3	2
chrA02_199434	chrA01_16607	novel	--	18	ugugggagcuaguccaga	guuauuggguguccuuccgguaacggugugugggagcuaguccagagccauagucgguaagcuuggucucuggucgcucugguggucgcacguuugguuagaacauucucuu	0	3	2	2	0
chrA04_361161	chrA01_16608	novel	--	21	uuugugcguccagguccugug	aguucggauggcguugagguuugugcguccagguccuguggaaauggggagcgacuccgagcccgaugaucagagucccgacgcugccuccacuguugcgacggggugga	0	18	18	4	14
chrCnn_random_3460195	chrA01_16609	novel	--	24	aagguacccggaucuggaucuuua	ucggguauccggauaauuuuaagguacccggaucuggaucuuuauccggugaauccauaauuuuacuaucuuuauucggauccggaguucucggaaauccggguguuggauauc	0	14	12	5	7
chrC03_1328701	chrA01_16610	novel	--	21	uaugaaugaugcgggagaugu	gaaauaucugccgacucauccauccaaacacuugugguacaaagaauaaaauuuuaagccacagugacuguaugaaugaugcgggagauguuuuuaccucuuuaucugug	0	22	13	0	13
chrC04_1672744	chrA01_16611	novel	--	18	gaccggaauagaacaacc	auccauaguuuuuuuuuuuugacgucgaacggccauauuauuacucaagcuugaggugguuuggguaacccgaccggaauagaacaaccaaugauaaauaacucccuacgaa	0	32	23	6	17
chrAnn_random_2999963	chrA01_16612	conserve	--	24	acacaggaacaauacuaacucauu	auauauugguuuugauaagugaguuaucauuggucuugugucaagauauacauuguuccgguauaucuugacacaggaacaauacuaacucauuuaucaauaaaaauguau	0	26	11	1	10
chrAnn_random_3000011	chrA01_16613	conserve	--	24	acacaggaacaauacuaacucauu	auauauugguuuugauaagugaguuaucauuggucuugugucaagauauacauuguuccgguauaucuugacacaggaacaauacuaacucauuuaucaauaaaaauguau	0	26	11	1	10
chrC03_1544940	chrA01_16614	novel	--	24	auggucucugucgguaguucgacc	gugaggcgaauuccgaugcaugaucccugcuuggacgaggauccgucgacguggaggagccaaguggaauuuuguuccucguugguuauggucucugucgguaguucgacca	0	11	3	1	2
chrA03_236012	chrA01_16615	novel	--	25	ugugguauauccugaucaucugacu	acugacgcaauauugauuagguugugguauauccugaucaucugacuuuuuucuauguuaguugauccuggaaaugccucacacauugauucauaaacuuucaguucuguguu	0	5	4	1	3
chrC05_1874261	chrA01_16616	novel	--	18	cgucgguauauuccgaug	guucaucgguauauucugacggaaguugguucgucgguaaauuccgacggauauugguccgucgguauauuccgaugcccagaguuugucggaauauaccaauuuuaaaaacga	0	11	8	2	6
chrC02_1251261	chrA01_16617	novel	--	24	agguugauugaaugcugaagagug	uccacgguuucaaaccuuucucauucaaacuuuggggaucugauuagguugauugaaugcugaagaguggaggagugaguuaauuacgcagaagcugugaacaaauugggaauc	0	4	3	0	3
chrC05_1769613	chrA01_16618	novel	--	23	uugaaagcugagcauccggguuu	ugcgaaaccgaggugcuguucuauggacaagugcgaguucucugggacuuauucucagcugaagacucacuugaaagcugagcauccggguuucacaccuccgaagauggacc	0	3	1	0	1
chrC01_974221	chrA01_16619	novel	--	18	accaggcggagaucuccc	acacacacguccccaccgugaucauccgcaacauccuggagaaccccgccugguacacucaguacacuccuuaccaggcggagaucucccaggggaggcucgagucucucc	0	4	3	2	1
chrA01_2583	chrA01_16620	novel	--	18	accaggcggagaucuccc	acacacguucccaccgugaucauccgcaacauccuggagaaccccgccugguacacucaguacacuccguaccaggcggagaucucccaggggaggcucgagucucuc	0	3	2	2	0
chrC06_2053168	chrA01_16621	novel	--	24	uuuagugaguuggauuaauauugg	gguuuuuauggguuaaugaguuuagugaguuggauuaauauugguuuagaucaaaauggguuuauggauuauccaauccaacccacuuuuucucacauaauuuuuuaguaucuc	0	8	7	3	4
chrCnn_random_3364289	chrA01_16622	novel	--	24	auuuaaucaauuucgguucggauu	guauauaaaucuauuuuggauucgguucggauuggauuagguuucaguucuucaaauaccaaaauuuugaauaauuuggauauuuaaucaauuucgguucggauuugauacua	0	15	9	1	8
chrCnn_random_3464755	chrA01_16623	novel	--	24	auuuaaucaauuucgguucggauu	ucuauuuuggauacccaaaauacuucgguucagauuggauuagguuucaguuuuucaaauaccaaaauuuugaauaauucagauauuuaaucaauuucgguucggauuugguac	0	12	10	2	8
chrA02_199685	chrA01_16624	novel	--	21	cuggauugucuccucugucca	ccaggucuuccccaagcuucuggauugucuccucuguccauaggugaacaggaaucccuugaaccuuaauccaaaaaggcaggagagaugggaaguuuuuggagacugu	0	36	36	6	30
chrA07_647010	chrA01_16625	novel	--	24	uuuuuacucuaaacucuauuuuag	uucacucuauuauagagugaaaaauagaguacucuuggaguauuuuuacucuaaacucuauuuuagaaugaaaauagaguggauuggagaugccuuuaaaagaacaguaaaau	0	19	16	7	9
chrC03_1336202	chrA01_16626	novel	--	22	ugucgaucgauaauggccaguu	gcgucgaucggcacaguuaaguggcaaucgaucgauacucgugaugcuuugucgaucgauaauggccaguugucgucaaucguugcugguauaucaacuccucuuccuuggau	0	2	1	0	1
chrA06_576292	chrA01_16627	novel	--	24	agacgguucuuaguuuuucuuaga	uuaacugagguuuuuaccugcagcuaagagacgguucuuaguuuuucuuagauuuuaaccaagaaaagcuaagaaccgucuuucaaauaagaaauauaagagccguuucuuag	0	22	20	7	13
chrAnn_random_3077354	chrA01_16628	novel	--	24	guacgcagaucaggguuggaugau	uaucaccgcaagguacgcagaucaggguuggaugaucacccugacauccuuccuaggcauuucaaacgguuaucuuaccgucugcguacucacgcaaacaccaaagagaacuua	0	5	1	1	0
chrC04_1604807	chrA01_16629	novel	--	23	uuuaauaucugauaugugggcua	gguuauaagcuucauacuuuucucggccuuuuggcuaagaucaaguguaguauguguucuuaucaguuuaauaucugauaugugggcuaucuguccacaagauauuaacucuau	0	22	22	10	12
chrA10_903655	chrA01_16630	novel	--	25	uucgaguuuagaccggacgguaagc	agaagaaaacgaguucuaccugcgguacuaugucgggcacaaggggaaauuuggacacgaguuccuggaguucgaguuuagaccggacgguaagcuccgauacgccaauaacuca	0	3	1	0	1
chrCnn_random_3365904	chrA01_16631	novel	--	25	uucgaguuuagaccggacgguaagc	agaaggaaacgaguucuaccugcgguacuaugucgggcacaaggggaaauuuggacacgaguuccuggaguucgaguuuagaccggacgguaagcuccgauacgccaauaacuca	0	3	1	0	1
chrC05_1807179	chrA01_16632	novel	--	22	uguacuguuuucuauugugauu	ggagaugauguauacuauggaaacauacgggagauuauggaaaucaaguauccgggcaugguuggauugugauguacuguuuucuauugugauugguacgacaacacucca	0	27	23	5	18
chrAnn_random_3157487	chrA01_16633	novel	--	21	auaugugugcucuuuuucccu	naugaucaucaaaugagcaaguagcauaugugugcucuuuuucccugucuuugguuuuaucccacuggguuuuccaaagauagguuuuuaaugaggccauauguuacuuucaca	0	12	11	2	9
chrC04_1645854	chrA01_16634	novel	--	24	agcgacugcgagagaacgaucugc	ugaucugagcgacugcgagagaacgaucugcgccgaauaacugcaagauagaucgauccgagcgacugcuagagagcgaucaacgccgaguaacugcgagagagcgagacgaau	0	18	15	4	11
chrAnn_random_2964007	chrA01_16635	novel	--	22	auaauagagugaaauauagagu	ucuauaauaggguuacucuauaauagagugaaauauagaguauucuuguuuuuucacucuauauuuggaguaaaaaaacaagaauacucuacauuucacucuauuauagag	0	17	15	4	11
chrC07_2119910	chrA01_16636	conserve	--	24	agcuuguguaagaucguccauauc	gucaccagagcuuagaucguauggggagauugugcgacgagucucaguacgagcuuguguaagaucguccauaucgaaaaaugacagagauuaagaguuuuugaagcagaaagu	0	3	2	1	1
chrC09_random_2958593	chrA01_16637	novel	--	24	uuaauugaaccgagagccauagug	ggaacucugugauuuuuucuaugguuccggcuuuaacugugagguuaauugaaccgagagccauagugguuuccccugagaguccuacuagcaggcuaggguuuuccgcgauuu	0	2	1	1	0
chrC05_1936254	chrA01_16638	novel	--	24	aaucugacgcgucugguguagggu	gaacgccauguccacgguuccgguccucgcguuaccagacuucucggagguguuugucaucgaaucugacgcgucugguguaggguugggggcaguauugaugcagaggca	0	31	31	4	27
chrC07_2135132	chrA01_16639	novel	--	24	guuccgacggauuucagacagauu	uuuccgacggauauagcaauguuccgacggauuucagacagauugagcauauauccugcaugauuucugauugguuggugugugggucgucggauauucgucaaauuauuccga	0	3	1	1	0
chrA05_406772	chrA01_16640	novel	--	19	gaaguucggagaagcgguu	cucuuggcucguaauggagugaaguucggagaagcgguuugguucaaggccgguucgcagaucuucagcgaaggagggcuugacuacuugggcaacccgagcuuggucc	0	2	1	1	0
chrC06_2080552	chrA01_16641	novel	--	21	guucgucagacgacuuacaug	gccguucgucagacgacuuacauguaagucguucaggauuuacgagguuugaccagaaucucggaauaaaaucccggacgacuuacaaguaagucgucucguggacgacugaau	0	20	1	0	1
chrC08_2444326	chrA01_16642	novel	--	21	cgauucaagaucuguuggagc	agaaucgaauggugguggcggcgacgucuggaucugggaaucaaggcggcgaugacgacgacgacgagccgauucaagaucuguuggagccguuuucgaaggaacagcug	0	2	1	1	0
chrA06_492839	chrA01_16643	novel	--	24	uuacuccauauucacuuuuacucu	aaaaauagauuacuccauuuauggaguaaauuucauuauagagugagauauagaauuggauuggagcauuauuuacuccauauucacuuuuacucuauuuuagaggaaaaaau	0	10	7	3	4
chrC02_1186894	chrA01_16644	novel	--	21	aauauuuugggucacgguuca	caguuuaaaccaguguuuuuaaaaccggacuggaaguugaaccgaaaauauuuugggucacgguucaauaugauuugaucgggucaaacuugguucaauaauaugguuuaau	0	12	9	2	7
chrA10_random_2776020	chrA01_16645	novel	--	24	auuaccggacuugagcuuaguuuu	gagcccgggcccuaaagauuaccggacuugagcuuaguuuuauaagcccauaaaaaauugagccuuucggcuagggccggcccgaaacccguuuagguauuuugggcc	0	14	14	3	11
chrC09_random_2951640	chrA01_16646	novel	--	24	aaacuacccugccucuucuggaca	aaauguccggaauagguaguccaaguagcaggacggaccuaugguggcaaucacuauccggguucgauucccuccccaugcugaaacuacccugccucuucuggacaccaaag	0	28	27	9	18
chrC05_1911666	chrA01_16647	novel	--	24	aaaaauaaacggguuuauacgggu	gauccgugacccguuuauuaugauauaaaaauaaacggguuuauacggguccgcccguuuagguccgucucguuaacggauauacccgcuaaauaaaagcccguuuaugagu	0	5	4	1	3
chrC01_1046332	chrA01_16648	novel	--	24	aucaguauccgaagguaguggacc	ggacguuaagagugcgucgcaucaguauccgaagguaguggaccgagugaugguuccucucggguuaugaaguuucaggcuuuugguucuuuggacguuaucgauuggcaggcg	0	3	2	1	1
chrC04_1741334	chrA01_16649	novel	--	24	aggagacuguccccgagacucagu	ggucaggagacuguccccgagacucagucuucucagagagucucucggucuccuucuucuagugcaccaucgguuucucaucugcaucaucugauggcuccuccgacgaugccu	0	13	13	6	7
chrC03_1529791	chrA01_16650	novel	--	18	guccgucgguauauuccg	ccgucggaauuuaccgacgaaccaacuuccgucggaauauaccgacgaaaaaauauaugucgguauauuccgacgacuaauguccgucgguauauuccgacgaccaauguucg	0	12	11	2	9
chrC06_2050529	chrA01_16651	novel	--	22	uaagagcugauagacuuuaggu	cgaucuauaagcuuaaggaccugagguuagucuuuguucuaguuuuucuguugucgcuuccauugugaaugauaagagcugauagacuuuagguuuacauugcuuaacgaggc	0	3	2	0	2
chrCnn_random_3278191	chrA01_16652	novel	--	24	aaagcugauuuuacgacgaacuua	cguaaagcugauuuuacgacgaacuuacuacgaauuccgccgucguuaauguuguguuuucuuguaguguuuuggucugugaauugcuuauagguuguaucucacaacaucg	0	20	8	1	7
chrC06_1983292	chrA01_16653	novel	--	24	gaaggcuuauaucgcucguuuuua	guuccguuuuauagaaaaaaacgagcgauauaagccuucuuuugaaggcuuauaucgcucguuuuuaauauuacuaaacuaggucuagacuaacacuaaagaauuaucc	0	31	30	6	24
chrA10_967996	chrA01_16654	novel	--	24	gaaggcuuauaucgcucguuuuua	auuauauaaaaaaaaugauuuguuccguuuuauagaaaaaaacgagcgauauaagccuucuuuugaaggcuuauaucgcucguuuuuaauauuacuaaacuaggucua	0	31	30	6	24
chrCnn_random_3477059	chrA01_16655	novel	--	24	auuuauguagaguuuggcugagaa	aaucuggagauugugaguuuuguuggaacuuuacaugugacuuuuauauuuaaaaacaaaacguaaauuauauagugugaaaaacauuuauguagaguuuggcugagaaacu	0	20	19	8	11
chrC09_random_2959770	chrA01_16656	novel	--	24	aaucgacgaucugaaagguguaug	ucaaaccuguuuaccuguucgcuaaagcuugcuagaaggaucgucgaucgacaacucuguaguuuuaucaaucgacgaucugaaagguguauggaucgacaguugauagcguc	0	3	2	2	0
chrA03_random_2694764	chrA01_16657	novel	--	24	gguugguagcgguugacaacauuu	acuaauaguggucugacugguuuccccgcuaccaccugcaaacgcaacuuuuuucgguugguagcgguugacaacauuucaaaucacuauaaaucgcuucaaaccaaucugaa	0	4	3	3	0
chrA01_34516	chrA01_16658	novel	--	19	uagaguaaaaaauagagua	cuuauuucuuuuuguucaucacuuuauuugcuacucuagaauagaguacuguuggaauaaacucaaacucuauuauagaguaaaaaauagaguaaaccauccgagaugguuau	0	4	1	0	1
chrAnn_random_3063525	chrA01_16659	novel	--	21	uugguuuaacuuggauuuuga	ugguuuggugaauguugucuugguuuaacuuggauuuugaugaaaugaauuauauauuaacuuauauaauuuauuucaucaaaauccaaguuaaaccaaacaaaauucac	0	50	50	1	49
chrC04_1569843	chrA01_16660	novel	--	24	gugagccguuggaugagacucuag	cgccgccgccaacacuccccgacaucagcggcgcagaaucaaacucauuccgaucggcucaacacucucugugagccguuggaugagacucuaggccacucuuacugcuacguc	0	2	1	1	0
chrA01_84314	chrA01_16661	novel	--	24	aucggguccggugacuggcggcgc	ggggaucuguaaucggguccggugacuggcggcgcgugagcgcgcgugccgucaccggagcccucuagccaccagcaaagcuguugauuucugcuucggucuugucuccuuucc	0	19	19	3	16
chrC04_random_2855858	chrA01_16662	novel	--	24	gacggacuguacacuaaguuguac	gaguguacacuguguuguacgacggacuguacacuaaguuguacaaaggaauguacccaauuguauagcuugauguacauuacuuuguacaccuuaguauacacuacguugua	0	21	20	1	19
chrC03_1545569	chrA01_16663	novel	--	24	aacauauguuacccuccaucuaaa	acuucaauuuuaauuuuguuaacauauguuacccuccaucuaaaaaaucgugacggagggugacauauguuaacgguuuauaaauucaggguuuacaauguugaaaacuuaguu	0	18	2	0	2
chrC03_1484919	chrA01_16664	novel	--	24	gagagggauuggaaggacucaauc	uagcuagggaucaauccuucgagagggauuggaaggacucaauccuuaacacaugugucucucucgaucucuccucgcuccaucaucucccaccauggcuccuucauaaucuuc	0	7	6	3	3
chrC06_1960688	chrA01_16665	novel	--	22	gaucuguuguccucuugcuuac	agaagcagaucaauggauugacaggauauggcaaaacuuuaagucgaucuguuguccucuugcuuacaagaaggacauuguuguccacuacuuggauggugaugcgcaccucug	0	4	2	1	1
chrC03_1387597	chrA01_16666	novel	--	20	gguggacgagaucuucucuc	uuaucauaauuaagguuuuugcuuacaguggaugaugguuucagacggaugucgaucgaugauggagggugguggacgagaucuucucucggggucaucauggguacuga	0	5	2	1	1
chrC05_1836106	chrA01_16667	novel	--	24	auggagugagaaauugaguagggu	gaaucuauuuuuugguuguuaauggagugagaaauugaguaggguuggagcauuauuacuucauauucacuuuuacucuauuuugaaagaaaaaauagaguuuuaauguucauc	0	6	4	1	3
chrA02_106870	chrA01_16668	novel	--	24	acauccguuuagaauuccagaguc	ugcacuuaucuuucuaggcauacauccguuuagaauuccagagucaaguauguuugagcuggaguagugaaaggauagaugaccuaucaaaaaguaauuugcgauaucgugcaag	0	17	14	2	12
chrCnn_random_3249328	chrA01_16669	novel	--	24	gauaccucuuuucucucggaaugu	cggauacacuuucucggaauauucugacggcaaauguuucucggaauauuccgacggccaaaguucgucggaauauuccgauaccucuuuucucucggaauguuuccgagga	0	10	2	0	2
chrC02_1184991	chrA01_16670	novel	--	22	uucuucugaggcguggccaguc	cguucuucugaggcguggccagucuuggaaucgcggcgaggcuuggugauucggugggguuugagguuccucggucggguguagagguggaaguguagaucuggaguccagauc	0	2	1	1	0
chrCnn_random_3350095	chrA01_16671	novel	--	24	cuuugcacgcuucgcugucgaucg	ggcugggaaccaagucgggcuuugcacgcuucgcugucgaucgacaacaagagcuguccaucgaucgacgguugacucugaaugucgaauuuggacugguucgauuggcagcu	0	8	1	0	1
chrC04_1660063	chrA01_16672	novel	--	24	agacuguuuugcaggcuccacgac	uuuucguuccguuguuuagacuguuuugcaggcuccacgacacguggcggcccgcgauugguccuuuuuuuuuauuuuuuuuaucggcaaaaaaaaauuaaaaaaaauaaaauu	0	12	11	3	8
chrAnn_random_3146395	chrA01_16673	novel	--	20	ggcuacgcugcugaauccgc	cuuguuuugacuaguucagcggauuuuagcugcguagcuaaugaaaaaucauucaaaggaaugaagggugauuguucauuggcuacgcugcugaauccgcugcgaaguuaa	0	4	1	0	1
chrC09_random_2955305	chrA01_16674	novel	--	24	aucccuugggauauuccgacgaca	ggaauauucugaggaaguguaucccuugggauauuccgacgacaauuuccucggaauauuccgagggacauauguccucggaauaucccgacggauacacuuccucagaaucuu	0	10	1	0	1
chrC01_random_2784817	chrA01_16675	novel	--	23	ucuugugggaauguuguuaaagg	cacccuuuaacaacauuccucuagagcgaguugucaccaauugaucugcaguucaguuggugacaacucgucuugugggaauguuguuaaagggugagguauuagauucgaau	0	9	3	0	3
chrC06_random_2898633	chrA01_16676	conserve	--	22	acucauuaccaucaaagccacg	auaagauaaugggaccacucauuaccaucaaagccacguaccauguuccguuucaaacuaauacaauauguggcauugguaguaacgaguguucccgcuaccauauugcg	0	62	46	1	45
chrCnn_random_3498258	chrA01_16677	novel	--	21	uugaaagucguccaugauaag	uuacuugaaagucguccaugauaagcaaagucguccagauuuauuuccuagauuuuggucaaaccuugcuuaucucgaacgacuuucucguaagucgucuaccuggacga	0	17	13	1	12
chrC09_random_2958401	chrA01_16678	novel	--	18	guccgucgguauauuccg	ucggaauuuaccgacgaaccaauauccgucugaauauaccgacggacaaauauccgucgauauguuccgacgaccaauguccgucgguauauuccgacgcccagacuucg	0	14	11	2	9
chrC02_1226545	chrA01_16679	novel	--	18	guccgucgguauauuccg	gucgguauauaccgacggacaauagucgucggaauauaccgacggucaauguucgucgguauauuccgacgacaauuguccgucgguauauuccgacgacnnnnnnnnnnn	0	15	11	3	8
chrC06_1974628	chrA01_16680	novel	--	24	aaauguguccgacgacuuuguugu	ggucggaaagucgucgguauauuccgacgaacuuccgacgaaguaguauuuuuuguuuucgucggaaugccgucggaaaaucgucaaauguguccgacgacuuuguuguca	0	20	13	3	10
chrA01_37994	chrA01_16681	novel	--	23	caugacccauuuugacaccccua	ggaucaaaaauaaacaguucaucuggguuaaugggucaauuuggguugggucaaccuaugguucaugacccauuuugacaccccuauauguacuaaucauuuauuuauug	0	9	8	4	4
chrC08_2438927	chrA01_16682	novel	--	24	uuuuuaaauaagagauauaagaac	cacucucuucaccgugguucuuagguucaaguucggcugacuguucuuaguuuuuuuuagauuuuaacuaagaaaagcuaauaacguuuuuuaaauaagagauauaagaacg	0	5	4	2	2
chrA07_592666	chrA01_16683	novel	--	22	uuuauguguagauuuugaguug	cacuugaauaauauaaauuuauguguagauuuugaguugggucuuucuggaucuggaugagcuuucugauguauaagaaccuaaaaauaucuaaguaacaaauguauu	0	32	29	2	27
chrC02_1281535	chrA01_16684	novel	--	22	uuuauguguagauuuugaguug	acuugaauaauauaaauuuauguguagauuuugaguugggucuuucuggaucuggaugagcuuucugauguauaagaaccuaaaaauaucuaaguaacaaauguauuugaaac	0	32	29	2	27
chrAnn_random_3051854	chrA01_16685	novel	--	22	caaacgaucuugguaagaaccu	caucgcucuuccagccguuccaaacgaucuugguaagaaccuaaccuuggaaacgaggccaguucgaaucauagauaggauggaaaaagcaccaaggaagaagacggucca	0	14	14	5	9
chrCnn_random_3169435	chrA01_16686	novel	--	24	guuaguuggagcuguuaucagacc	guuuguaggagauucaaaagaguuaguuggagcuguuaucagaccgccugcuuggccaucguuuagguggaugucgaacagaauccuaucuucucuccaguauauuucugagu	0	4	2	1	1
chrC06_random_2896679	chrA01_16687	novel	--	18	cgugaaggaauucuaugc	uauaugaguauaaucaagaaagggcaacuggagaagacugucacaggucuaggagguuacauuucugagaucgugaaggaauucuaugcagccuugccuggugagaugacuag	0	3	2	2	0
chrC05_1912733	chrA01_16688	novel	--	24	auuuagggucugggacgacuuacu	aauuuagggucugggacgacuuacuaguaagucgccugauguacaguauucaacagacgaguuacuaguaagucguccaaaccagaccgaaccuuuaauuuuucaauguacu	0	19	19	5	14
chrCnn_random_3402917	chrA01_16689	novel	--	24	agaucgguucuuggaauucugacu	uaucaugguauuugaggauauuuaucugauugaucucgagauggucaagguggccgguggggcuguucuaggucgagauccauaggaucgagaucgguucuuggaauucugacuu	0	22	13	5	8
chrC02_1179245	chrA01_16690	novel	--	24	uggucacgugacuugugcuuuagu	uaaaaauacauuuuaauuuuguuuuuaaaaauauaaugaagcacaagucaugugucagcaauuaauuggucacgugacuugugcuuuaguauagaagagacuacaaaauagau	0	21	21	6	15
chrC04_1588876	chrA01_16691	novel	--	24	uagugaugcucugucgaucgauga	guuaaguggugaucgaccgauacuagugaugcucugucgaucgaugaugugcagccaucgucgaucaucgugcaaacucaucuuccacggaucuuuucuuuuuaccuaacauaa	0	12	11	5	6
chrA02_random_2684017	chrA01_16692	novel	--	24	aucggguccggugacuggcggcgc	guagguugaaagcagaucuguuaucggguccggugacuggcggcgcgugagcgcgcgugccgucaccggagcccuccagucaccaguaaagcugucguuuccagccucgguuuc	0	17	17	2	15
chrA01_89350	chrA01_16693	novel	--	23	ucauuuccucucucucucucucu	ggaaaguggggggugguggagagagacgauaagaguuggaaacgcgucucucugaggcucauauuccauucauuuccucucucucucucucucucucucucucucucucucu	0	13	13	7	6
chrCnn_random_3439448	chrA01_16694	novel	--	24	guuaacgguuuacaaguugagggu	aacccucaacuuuaauuccguuaacguauguuacccuccgucuaaaaaaccguaacggagggugacauacguuaacgguuuacaaguugaggguuuauaauguugaaauuaaac	0	10	1	1	0
chrA09_848786	chrA01_16695	novel	--	24	aucagauaguucgucguggugagu	gguguuguuaucaucaauaaagugaugaaguucaugacccucaagaagcgcacggaucuggcgacuccacaucagauaguucgucguggugaguuuggucacgcucgacauguu	0	5	4	1	3
chrC06_random_2904273	chrA01_16696	novel	--	24	aggcaucgugaucuggaaggaggg	uuccucuuuauuaucucguuuucaguuugcuucucugcuuucuccgguucugugagccgguggugguucuugaauucgguggaggcaucgugaucuggaaggagggcgagguu	0	2	1	0	1
chrC08_2446524	chrA01_16697	conserve	--	24	acgauuuccguaaagcuuagaacc	uaacuuugggguucuaaaauuuacggaaaacguaaccaaaaauaucaccauaacuaguuuuuuugguuuacgauuuccguaaagcuuagaaccccgcauuugcauacacauaa	0	13	13	5	8
chrC05_1879022	chrA01_16698	novel	--	24	aauauacuaggaucggcccgggcu	cuucaugagagugaaucaaacacucuuauauauaaauaaauaaauauacuaggaucggcccgggcuacacccgggguuuaucuauaauauuuauuuaauucuauuuucuauuua	0	5	4	2	2
chrC03_1316826	chrA01_16699	novel	--	24	auuagccguggacggucgggucgu	uucgggccuugaaaaauuaaugcaccgaccguugaaacauuaugggcccacgggccgagaaagcgggcguggguggccuauuagccguggacggucgggucguauauuuuccca	0	2	1	0	1
chrC01_988803	chrA01_16700	novel	--	24	ucggaauauaccgagggacuaguu	acccucggaauauaccgagggacuaguuccucggaauuuuccgaggguucaaauuccgaggaaaugaacccucagaauauacugagggacauguuccucggaauauaccgaggg	0	15	6	0	6
chrC01_1116431	chrA01_16701	novel	--	24	uuccaccgggaugaaauggcgagc	agagcgaccuggaguggucgcucugauagaucgcuccgggucaguuuuuggcuuccaccgggaugaaauggcgagcgacuucucggggucgcuccagcgaggucgcucugagag	0	3	2	0	2
chrCnn_random_3343994	chrA01_16702	novel	--	24	uuccaccgggaugaaauggcgagc	ggagcgaccuggaguggucgcucugauagaucgcuccgggucaguuuucggcuuccaccgggaugaaauggcgagcaacuucucggggucgcuccagcgaggucgcucugagag	0	3	2	0	2
chrCnn_random_3176374	chrA01_16703	novel	--	24	uuccaccgggaugaaauggcgagc	ggagcgaccuggaguggucgcucugauagaucgcuccgggucaguuuccggcuuccaccgggaugaaauggcgagcgacuucucggggucgcuccagcgaggucgcucugagag	0	3	2	0	2
chrC08_2421776	chrA01_16704	novel	--	24	ggccgacuuagacuuaugauguuu	aggcccaauccguggccaauggaggagagagagacgaacguccgaggagagagagucggccuauccuuuggccgacuuagacuuaugauguuuuuccuuuucucuguuuuaga	0	11	7	0	7
chrA03_random_2706548	chrA01_16705	novel	--	24	aucaugugaucgauacucccaagg	uugcaucaugugaucgauacucccaaggucaauccuacacuuuuauuuaugaaagaaaggagguugguagaggggauuguuagacaugauuugcaaaguuguugacuaggugaa	0	6	5	4	1
chrC07_2186150	chrA01_16706	novel	--	24	aaguuagucguucaguagaaaauu	acuuuuccucgaugacuuacaaguuagucguucaguagaaaauuuuaaaaaaauauuuuuauuuucuagacgacuuacauguaagucgucccagguuaguuuuccaauugaaau	0	2	1	0	1
chrC02_random_2812337	chrA01_16707	novel	--	24	aaaaaguucgguucucauuuggau	gaauaguaaauguaggaaccggaaaauaucaggaaaaaguucgguucucauuuggauccgguucagauaguuuggguaguucgaauaauuuggauaaaauaucgguuauuuag	0	12	8	2	6
chrC03_1360137	chrA01_16708	novel	--	24	aggaacaugucccucgguauauuc	gaggaacaugucccucgguauauuccgaggaacaucucccucgguauauuccgagggauaucuuccucgguauauuccgaggaaccugucccucuguauagcccgaacgu	0	12	7	2	5
chrC01_1023865	chrA01_16709	novel	--	24	aggaacaugucccucgguauauuc	gaggaacaugucccucgguauauuccgaggaacaucucccucgguauauuccgagggauaucuuccucgguauauuccgaggaaccugucccucuguauagcccgaacgu	0	12	7	2	5
chrC03_1371375	chrA01_16710	novel	--	24	aggaacaugucccucgguauauuc	gaggaacaugucccucgguauauuccgaggaacaucucccucgguauauuccgagggauaucuuccucgguauauuccgaggaaccugucccucuguauagcccgaacgu	0	12	7	2	5
chrA01_61766	chrA01_16711	novel	--	21	uugauagcuccucccgcggcu	gcugagcaacgcgcacgccgcguucugcuucgaagucuccguccccgucuugagaacccacacgagagacuugauagcuccucccgcggcuaucacagcuuuguucugguc	0	2	1	0	1
chrCnn_random_3472734	chrA01_16712	novel	--	21	uugauagcuccucccgcggcu	gcugagcaacgcgcacgccgcguucugcuucgaagucuccguccccgucuugagaacccacacgagagacuugauagcuccucccgcggcuaucacagcuuuguucugguc	0	2	1	0	1
chrCnn_random_3453544	chrA01_16713	novel	--	24	ggauucggauccggacaccucaga	ggacucaaaaauuaagauauccggauccggauucgguuuacacggauccaagauuuuacuauccggauucggauccggacaccucagauaucuuauuuucggaacgga	0	27	19	9	10
chrAnn_random_3038656	chrA01_16714	novel	--	24	gucuggucaacgcagagguuauuu	guaugaaaucgaauuuuuuuccagaucuguucgucaaacgacuuacacgggaaguugucuggcaguagacgacuuaccugaaagucgucuggucaacgcagagguuauuuuugc	0	11	3	3	0
chrA05_430842	chrA01_16715	novel	--	23	acggcuuguugugacgcucaacu	aguagaggagauucuauuaccaaaggcucgcccgugucgguccaagcguuguuggaacggcuuguugugacgcucaacugguucucuuguuucucuggcuuuuggcugagg	0	3	2	0	2
chrA05_random_2727850	chrA01_16716	novel	--	24	augcugauggaucuauaaacaagc	ggcagcuaguggacagaccaucagacagaaagauaguagggguuaaauggguuuauaggacuaaauucaaugcugauggaucuauaaacaagcacaaagccagauugguggcg	0	7	6	1	5
chrA03_243762	chrA01_16717	novel	--	24	aaacgaucgagaccuugaacaagc	aagaggacuaagaagagagcuguucuuguggauuaugaugggacgauggugcagccgggguccauuaggacgacgccuagcauccaaacgaucgagaccuugaacaagcugucu	0	2	1	1	0
chrC02_1188069	chrA01_16718	novel	--	24	aaacggguuaguuuugcauuugac	acgacuuccauguaagucguuuaagguaaacggguuaguuuugcauuugacugaauuaugucaaaaauuugacuuuuccuguacgacuuacauguaagucguccaguagaaaau	0	11	11	1	10
chrA02_174062	chrA01_16719	novel	--	23	aggcugucaccggcugaacggcg	uuaugauagagaagugaaaggagaagaggaagagagagacagccggugacgacagcgauggacucgccggaggcugucaccggcugaacggcgucaauuaaguuugucacuug	0	2	1	1	0
chrC04_random_2855864	chrA01_16720	novel	--	24	acgcuccaguguagacucacgugu	cgcuguuuacguucauguguacgcuccaguguagacucacguguacacuacaguguacguuccuauauacacccuaguguacacuacgguguacacacuacugugcgcuacau	0	16	15	3	12
chrC04_1728927	chrA01_16721	novel	--	24	agacgguucuuaguuuuucuuaga	ggguucuuagcuucagcuaauagacgguucuuaguuuuucuuagauuuuaacuaagaaaagccaagaacugucucuuagauaagagaaauaagagucgucucuuaggcgaaaa	0	23	23	8	15
chrC09_2549315	chrA01_16722	bna-miR397b,bna-miR397a	--	22	ucauugagugcagcguugaugu	ugaacaucauugagugcagcguugaugugauuuacuuuuuucauuguugaauggauuaaagcaauuuacaucaauguuggcucaauuaugcuuuucugauuuucaggauc	0	10	6	2	4
chrA10_random_2782189	chrA01_16723	bna-miR397b,bna-miR397a	--	22	ucauugagugcagcguugaugu	uccuggauuugcacgaacaucauugagugcagcguugaugugauuuacuuaucuuuuucauuguugaauggauuaaagcaauuuacaucaacguuggcucaauuauguuuu	0	5	4	1	3
chrC09_2549210	chrA01_16724	bna-miR397b,bna-miR397a	--	22	ucauugagugcagcguugaugu	uuccuggauuuguacgaacaucauugagugcagcguugaugugauuuacuucucuuuuucauuguugaauggauuaaagcaauuuacaucaacguuggcucaauuauguuu	0	5	4	1	3
chrA07_601629	chrA01_16725	novel	--	24	cuggaauuauauguggcgagacuu	cucauaguauaaaaacuaguaaaaaaagaaaaaaagaaagauucuggaauuauauguggcgagacuuacgucucguccacauaaguuccaaaaucuucuucucuucuuuuuuuu	0	4	3	2	1
chrAnn_random_3145070	chrA01_16726	novel	--	24	cuggaauuauauguggcgagacuu	cucauaguauaaaaacuaguaaaaaaagaaaaaaagaaagauucuggaauuauauguggcgagacuuacgucucguccacauaaguuccaaaaucuucnnnnnnnnnnnnnnnn	0	4	3	2	1
chrC02_random_2807145	chrA01_16727	novel	--	19	auuucgucggaauaucguc	uuauaauuuugaaaaucuaaaauaauauucaucggaauuccguugguaauuuccgaugauauuccgacgaaacucuagauuucgucggaauaucgucgaaaauuaccgacggaa	0	11	11	1	10
chrC07_2288107	chrA01_16728	novel	--	24	ggcgauuuuggcgauugaaacuga	aguuucugcgacuccuuuggcgauuuuggcgauugaaacugaguuccaucggagaaagugucuccggucgucucuccguucuccagucuccgacucuccauucaucuucucuug	0	9	6	1	5
chrA06_532432	chrA01_16729	novel	--	20	aauaucaccauucacgagga	uuaauucuuuuuuauguguuccuaggguaugaauggugaccauggaacagugagaaauaauacauucucuaacguucuuaaaaaauaucaccauucacgaggaaugaauuu	0	5	2	2	0
chrC03_1359400	chrA01_16730	novel	--	23	ggacuccggauaaacaugcucua	cguacuaagaaccucguuaaggacuccggauaaacaugcucuaagaccaugauuaauccggaguuuuuaaagugggguucuuagcgagaguuaagaaauuguuuguuaacuu	0	4	3	2	1
chrC03_1485517	chrA01_16731	novel	--	23	ggacuccggauaaacaugcucua	guacuaagaaccucguuaaggacuccggauaaacaugcucuaagaccaugauuaauccggaguuuuuaaagugggguucuuagcgagaguuaagaaauuguuuguuaacuuc	0	4	3	2	1
chrA07_672834	chrA01_16732	novel	--	24	auaccgacgacauuccgacgaacu	agaaacacauguccucgguaauucaucggaauauaccgacgacauuccgacgaacuugcacauguccucgguaauucgucgguaaauucugacgaauuaccgaggacauu	0	33	30	4	26
chrC09_2584319	chrA01_16733	novel	--	24	cauggcgugugauguagauucugc	gaugcuucaucaaagauuacauggcgugugauguagauucugccuguaguagguagaagacaucuauauccuuugaauuuuucauuauaccccaagaaaauacacuugaguga	0	9	8	4	4
chrC02_1283463	chrA01_16734	novel	--	24	cauggcgugugauguagauucugc	gaugcuucaucaaagauuacauggcgugugauguagauucugccuguaguagguagaagacaucuauauccuuugaauuuuucauuauaccccaagaaaauacacuugaguga	0	9	8	4	4
chrA03_random_2698515	chrA01_16735	novel	--	21	cgucgaucgaugcgauuaugu	acucggcgucgaucgaugcgauuaugugugcgucagucgaucucggugacuuaccaucgagcgauuucgcucgcuuccugucgaccgaugcugauaucuggugcugagcugcg	0	4	3	3	0
chrC03_1518160	chrA01_16736	novel	--	24	ucgucuggaagacuuccuggaagu	gucgucuggaagacuuccuggaagucaucuggaauacuuccuggaaguagucuggaauacuuccuggaagucgucuggaauacuuccuagaagucgucuggaaguuuucu	0	11	6	3	3
chrC06_2090232	chrA01_16737	novel	--	24	aacggucucuugauguuuuucuuc	auccaaaacggucucuugauguuuuucuucuuccguugauagaagagcuaaagcaauuguggucagaaggggugaggacguacgacuguuccuugaaaaacaauuuuac	0	10	6	2	4
chrC05_1877110	chrA01_16738	novel	--	25	aauggaagacgguccgagggagagg	aaauaccacaauauggaauggaagacgguccgagggagagguaagcgaggucgacguggccgaaguuccucucauuagguuauguuuucauaccauuacuggucuauguuc	0	5	1	0	1
chrC09_2564988	chrA01_16739	novel	--	21	ucuacaucggccuugaucauc	gcgaucuuagaugucucgguuaaggccagaaaggaaccuagccauaguggcguccacgggcucgucuacaucggccuugaucaucaaaguuuccaucuccuggugguagucu	0	12	9	2	7
chrC01_1057034	chrA01_16740	novel	--	23	aaugcguuuuugggauuuuggca	uuugugguguuggcgggaaaacauguuuuuguguuuuggcggaaaaaugcguuuuggguuuuggcgugaaaaugcguuuuugggauuuuggcaugaaaacacguuuuugcga	0	4	3	2	1
chrA09_836115	chrA01_16741	novel	--	24	aaccgaaccgaacuaaacuaaaau	aguuagggcugagauuuuuuaaccgaaccgaacuaaacuaaaauuucgguuaguuuggugagaaguucgguuugauucggcagguguacaaaaaaaauuugguuucugguucug	0	6	5	3	2
chrC02_1224860	chrA01_16742	novel	--	24	ggauauugguucgucgguauauuc	ccgacggauauugguucgucgguauauuccgacggauauugguucgucgguauauuccgacggauauugguucgucgguauauucugagaaaccguuguccgucgguaua	0	10	3	1	2
chrA01_18542	chrA01_16743	novel	--	24	cuuugguacgacggugguucugcu	cagagaccguuuugcuuagucuuugguacgacggugguucugcuacugaauuacucucggcgguguugauugagguuuccggugguugaagguccgguguugaagauuaauua	0	6	5	1	4
chrA01_64877	chrA01_16744	novel	--	24	cuuugguacgacggugguucugcu	agagaccguuuugcuuagucuuugguacgacggugguucugcuacugaauuacucucggcgguguugauugagguuuccggugguugaagguccgguguugaagauuaauuaa	0	6	5	1	4
chrC09_2621684	chrA01_16745	novel	--	24	ucaacuugcauaggcucuggugca	guucgucccacaguagcaugaucaacuugcauaggcucuggugcauuaucagauugcucacugauauugucuguuuaugucucugaagguugagauggguuucugagugcau	0	8	7	1	6
chrC05_1790088	chrA01_16746	novel	--	24	cuggcugugucgcucugaagacgu	ucguuucuucgcgaccgaccuggcugggucgcuccgaagacguugcucccgggucgucuccucgcgagcgaccuggcugugucgcucugaagacgucgguccccgcuugcucg	0	20	20	4	16
chrA05_424109	chrA01_16747	novel	--	22	aaaauggagugaugaacaauca	ggagugaaaaauggagugaugaacaaucaaaaaauccauuucuccauuuaugcauuaaucacuuuuuuguuuguucaucauucuguuucccacucuauuuugcaguaaauuaug	0	6	5	2	3
chrA03_243775	chrA01_16748	novel	--	19	auccggauuuggauccuua	cuauucuuauccggauccgggguuuacggauauucggaugucggauaucuuucuaaaaauuguaauauccggcgaauauucggauccggauuuggauccuuaaaauaaauaaaaa	0	16	4	1	3
chrC04_1668371	chrA01_16749	novel	--	21	aaggagcuuggaaucaccgca	aagauguugcucagcgaugcaaggagcuuggaaucaccgcaaugcacgugaagcuccgugccacugguggaaacaagaccaagacaccuggucccggugcucaguccgcuc	0	2	1	1	0
chrCnn_random_3503460	chrA01_16750	novel	--	24	auaguauugauuggcaaagauuug	auuucauuggcaaagauuuguaaauacuauuaaaacagaagggcaccuaaaauauggaucuucuguuuuaauaguauugauuggcaaagauuuguaaauacuguuaaaacagaa	0	2	1	0	1
chrC06_1982808	chrA01_16751	novel	--	24	cgcggucacgauucuaguaacauu	aauauauuauccgcgcguagcgcggucacgauucuaguaacauuaaauguuaauaaauuuuacauagaaaaccgaaaacuacgcgcggucacgauucuaguaauauuaaaugu	0	4	3	1	2
chrC03_1460011	chrA01_16752	novel	--	23	cucugcagagauuuagagagacu	uuucucauauucugagaucuaaaacggagcucugcagagauuuagagagacuaagaaacccuagcagucaagcuucucuuaucuucucucucucucugucagaucucuuu	0	15	15	6	9
chrC05_1919420	chrA01_16753	novel	--	24	ggucaucaugguagccuuccgagu	uguuuggagggaauaaccccucgguuuuucuucuuacuccuucgggauugaacccugaugaaguuuucguggucaucaugguagccuuccgaguccucugaguaggugucagaa	0	2	1	1	0
chrA07_651667	chrA01_16754	novel	--	24	gacgugaggaagaucguuaggauc	ucuccauaggggggaaacgcgacgugaggaagaucguuaggaucagagaggccgagcaaguuuccggugucggcaauugaaucgccgaaacugaugaucgacuugaaacgugau	0	5	3	1	2
chrCnn_random_3315588	chrA01_16755	novel	--	22	aggauuucacaagggcugugca	ggcccggaugacuacacgggugaguucuaccgucgagccuggccuauuauaggacaggauuucacaagggcugugcaagaguucuucuccucgggccacauccuaaaaaaaug	0	2	1	1	0
chrA03_289774	chrA01_16756	novel	--	24	auuaaauauuagaacgucgucgua	cuugaaaggaaaaauaaaaaauaauuaaauauuagaacgucgucguauuguuucuuucgucuaucaaugcgacgacauucuaauauuuaauauuuaauauugaauucguagcca	0	2	1	1	0
chrC09_2548776	chrA01_16757	novel	--	24	guagccacugcaagagaacucaug	ucucccccuucggguguagaguagccacugcaagagaacucauggucguguccgugaacuuuguggccaccuuguuguguucgguguaggcggcguuucugggccaguuguuga	0	4	3	3	0
chrA07_662247	chrA01_16758	novel	--	21	ccucggcgguucucagcuuuc	cugcagcccgucuugucugaaggcgaugagucgucgagucugucuucagguccucggcgguucucagcuuuccuugucccggcgguuucagaggcuccgauacuucccucuagg	0	2	1	1	0
chrA09_825457	chrA01_16759	novel	--	23	aaccccggauccggauaaggaua	uuauuuauuuuaaggauucaaaucuggauccgaauauccgccggauauuacaguuuuuagaaagauauccgacauccggauaucuaagaaccccggauccggauaaggauag	0	11	9	4	5
chrC07_2175567	chrA01_16760	conserve	--	22	acucauuaccaucaaagccacg	auaagguaaugggacuacucauuaccaucaaagccacguaccauguucuguuuuaaacgaauacaauacgugguauugguaguaaugaguguucccgcuaccauauugaggu	0	57	46	1	45
chrC03_1335701	chrA01_16761	novel	--	24	gaacugaggaguaaaagggcuugc	ggcuaucagugacgguguccaugguaagcuuucccuccggugcugaauugcuuagagugacaacuagugugucccagcucuccggcagugaacugaggaguaaaagggcuugca	0	3	1	0	1
chrA09_884500	chrA01_16762	novel	--	24	cuauuagccguggacggucggggc	uuggaaaaauuaacgcacgcccgucaaacgggaugggaucuacgggccgagagagcggacguggguggucuauuagccguggacggucggggcguuacaagaagacacaagua	0	11	6	0	6
chrC09_2634870	chrA01_16763	novel	--	24	gagaguguguguugcugacguggc	uuauuagcuauagccguggggaagagaguguguguugcugacguggcguuuggaucgacgaggaaagagacgacgucugguuuucaaacuccuuuuccagcguggcaacuca	0	2	1	1	0
chrCnn_random_3412638	chrA01_16764	novel	--	24	guucgguuuuugguuugaauuuuu	aucgaucggguacggauauccggacugauucaauccuaaacucggucuggauuuuuuuaacuucgguucgguuuuugguuugaauuuuucgggucgguucgggcuuggguuucg	0	3	2	1	1
chrAnn_random_2965608	chrA01_16765	novel	--	21	uugguuuaacuuggauuuuga	ucugguuuggugaauuuuguuugguuuaacuuggauuuugaugaaauaaauuauauaaguuaauauauaauucauuucaucaaaauccaaguuaaaccaagacaacau	0	68	66	1	65
chrC01_1014173	chrA01_16766	novel	--	24	ucagaucuguggaaauucuuucuc	acggcgugacgacggugaagagggucggcguuuaggacugaagggcuucaucagaucugguuuuucccuuucagaucuguggaaauucuuucucggcgaccgcucgaaucacgu	0	12	11	3	8
chrA07_618899	chrA01_16767	novel	--	24	ucagaucuguggaaauucuuucuc	acggcgugacgacagugaggagggucggcguuuaggacugaaaggcuucgucagaucugguuuuucccuuucagaucuguggaaauucuuucucggcgaccgcucgaaucacgu	0	11	11	3	8
chrAnn_random_2962742	chrA01_16768	novel	--	24	cauuggccagguguagucuuuugg	cuccaucagaaagugcucgucauuggccagguguagucuuuuggguuuggauaaugaccuucugugccuaaaucucuggacuggguuuuugauuggagcuaguucaucgaugcc	0	3	2	1	1
chrC08_2302894	chrA01_16769	novel	--	24	agggauguaaccacuugagagaug	uccaggacaagccccagccaccuccagagggucgucucccugaugcuacaaagggauguaaccacuugagagaugucuuugcgaagcagauggguuugacugacuaugacauug	0	2	1	0	1
chrCnn_random_3382746	chrA01_16770	novel	--	24	aagcacauacggacgaaagacuga	gcaguuucuuucgugugauuggcuuuuguuuaguucucgauuucgugugggcuuuuuaagcaaacauuucaagcacauacggacgaaagacugaccgucuuccccguuacccuu	0	13	7	0	7
chrA04_372393	chrA01_16771	novel	--	24	uacguagcgacugaacuucgguuc	cgaccgagcgcucgaucgcuacguagcgacugaacuucgguucgagcucggucgcuacguagugaccgagcggagcacguguucggucgcugcguagcgauccuuuucgagcu	0	9	6	2	4
chrC04_random_2873105	chrA01_16772	novel	--	24	uacguagcgacugaacuucgguuc	cgaccgagcgcucgaucgcuacguagcgacugaacuucgguucgagcucggucgcuacguagugaccgagcggagcacguguucggucgcugcguagcgauccuuuucgagcu	0	9	6	2	4
chrC03_1544213	chrA01_16773	conserve	--	24	gaugcggccgaguuuuagaacaag	cacgcuccaucucugauuaccguuuucucggccguguaaucggugaugcggccgaguuuuagaacaaggguuucuaguaacaagaacaaaaaaauauuagagagcaggauua	0	2	1	1	0
chrA05_414464	chrA01_16774	novel	--	24	cucgucggugacucggucaacucg	gacucgucggugacucggucaacucggucgagucaacucagcgaguuaacucgguugacucgguaaaccgguugguugacugguuugauugguuuaaauugauuucgguuu	0	26	20	1	19
chrCnn_random_3453549	chrA01_16775	novel	--	24	cuuuguagaugcagcguggaaugc	agaggaagucauugcuuuguagaugcagcguggaaugcagccgcaagaggcgguggauuugguugcaucuucaaagaaaauaacaaaaagcuuugucaaacgucuucaa	0	30	30	0	30
chrC02_1145615	chrA01_16776	novel	--	21	cgaaccauaguccgucgguau	ccucgaaaaauuccgacgaaccauuguccguuuguauuuuccgacgaaccauaguccgucgguauuuuaugaggacuacguucaucgguauaguccgaggaacguucuccgucg	0	25	25	1	24
chrC03_random_2837454	chrA01_16777	novel	--	21	cgaaccauaguccgucgguau	cucggaaaauaccgacggagaagguuccucggaaaauuccgacgaaccauaguccgucgguauuuuccgaggacuagguucgucgguauaguccgaggaacgugcuccgucgg	0	27	26	1	25
chrA01_66309	chrA01_16778	novel	--	24	ucaaugaagucugcuuaaacuuug	aguuauauuuuuguaaacuuucaaugaagucugcuuaaacuuugugguuuaguaaacuucauaugaagucuacuaguuuuagauuauaagcagacuucuuuagauguuuacacu	0	6	5	3	2
chrC04_1571022	chrA01_16779	novel	--	22	gcaaaggagucacuuauccgga	ucaaagccgucgaaguggcguccaggucaguuugaagcugagauagacaggucucuucgucuuccuucugaguuucgaucaggcugagcaaaggagucacuuauccggagccca	0	11	11	2	9
chrC04_1683796	chrA01_16780	novel	--	24	acucaaugucggccaguaauacgu	uuguagugccauugaauggcuucuugaaaguuaauugguucgucauugagugcaagaaguagaaacucacacucaaugucggccaguaauacguagucuucaagauagcuagga	0	2	1	1	0
chrC03_1419065	chrA01_16781	novel	--	18	uuugguucuggaacuggu	ucgucuuggggagcaguuguuggcgaaggagcgguuucuucagcagucugcugcuuuugguucuggaacugguuguguugcgccuggcucaggacauauguucuuccuuggu	0	2	1	1	0
chrA09_859076	chrA01_16782	novel	--	24	aaaucggaucgaccaaagaugugg	auaaccgaaccgaaacuguuguaggcacaggaaggguaccccacgaauugguugaaugguggaaccaagguuuaaaucggaucgaccaaagauguggccgauuggucgauaugg	0	25	22	2	20
chrA02_99971	chrA01_16783	novel	--	24	guucugauuccgguguguuccggc	guuguaucugguggugugguucugauuccgguguguuccggcgaaccucguggucguauuucguccuugccgguaguuucuucgcggucgggccgcgaucguuggaggugugu	0	2	1	1	0
chrCnn_random_3235225	chrA01_16784	novel	--	24	cgcggauaaacgcagacguugugc	gaacagagaacgguuagccccacaauuuugucuugaacuaggcggccgcguuucauauuuacgcggacaacgcggauaaacgcagacguugugcgguccaccgauuugaauca	0	12	12	2	10
chrA06_531149	chrA01_16785	novel	--	24	cgcggauaaacgcagacguugugc	gaacagagaacgguuagccccacaauuuugucuugaacuaggcggccgcguuucauauuuacgcggacaacgcggauaaacgcagacguugugcgguccaccgauuugaauca	0	12	12	2	10
chrA03_243347	chrA01_16786	novel	--	24	cgcggauaaacgcagacguugugc	gaacagagaacgguuagccccacaauuuugucuugaacuaggcggccgcguuucauauuuacgcggacaacgcggauaaacgcagacguugugcgguccaccgauuugaauca	0	12	12	2	10
chrC04_1580937	chrA01_16787	novel	--	24	cgcggauaaacgcagacguugugc	gaacagagaacgguuagccccacaauuuugucuugaacuaggcggccgcguuucauauuuacgcggacaacgcggauaaacgcagacguugugcgguccaccgauuugaauca	0	12	12	2	10
chrA01_90044	chrA01_16788	novel	--	18	uuugugcgguugaagacg	ugucggugugugguugguuugucguauaugugaggauuuugugcgguugaagacgcggugugggcugcguuuuggcugucgcuaguucuucauuuguuuuuucuuuuuagau	0	3	2	1	1
chrC04_1695276	chrA01_16789	novel	--	22	cgagaucuuggucguuauugug	uugguuaguuuggcgacgaauauagcaacggaucuggcucgagccaagcugauagugagagcgguuugggcgagaucuuggucguuauugugucgaaucuugguggcguaag	0	2	1	1	0
chrC02_1275280	chrA01_16790	novel	--	24	agccgaucgcuuugcuaaaggagc	uuccgagccgaucgcuuugcuaaaggagcucgaucucgagguauauguuugucccauguaaacucucagcucccaagcuggaugguucuagaggccacucucuuggcaguuuc	0	8	7	0	7
chrC02_1290312	chrA01_16791	novel	--	24	aaucggaucguaucaggagagugu	auaucguugaggagagaugcaaucucaagaugucguccuuuugcauucacaagauugaugaggucuugugaaucggaucguaucaggagaguguuaaucccacgaugaagagca	0	12	12	3	9
chrA07_613364	chrA01_16792	novel	--	23	gauccggcgaccgaagucaaccg	auugguuucgguuaauucgguuugguuccgguucaguuuuuuugguuuuguuuuuuugcccagggcuaaucguagggauccggcgaccgaagucaaccgacuaauaccacga	0	4	3	1	2
chrC01_1113776	chrA01_16793	novel	--	23	aucgaacgcucggucuccgcuca	cgccaauuucgguuugucgguucucgacggcuacgggcauguggugguucucgugucuuugaucgccacaucgaacgcucggucuccgcucacaucccagcaccucguaggu	0	2	1	1	0
chrC05_1803175	chrA01_16794	novel	--	24	cagucugagauuggcgaguugucc	gcccaaguugcuucuggcuugaccgucagucugagauuggcgaguuguccgagagagagacgauccgguacggucaguucggcugauaggucgaggauccagucuaagcucc	0	11	10	0	10
chrAnn_random_3051129	chrA01_16795	novel	--	24	cagucugagauuggcgaguugucc	gccuaaguugcuucuggcuugaccgucagucugagauuggcgaguuguccgagagagagacgauccaguacggucaguucggcugauaggucgaggauccagucuaagcucc	0	11	10	0	10
chrC08_2453920	chrA01_16796	novel	--	25	ugcugcacuuguuaggcuguugagu	uacugguucagagagagagcaacaugcugcuauugcugcacuuguuaggcuguugagugauaauccaucucgggcacuggcagucgcagauguggagaugaaugcgguggaugu	0	3	2	0	2
chrC05_1843412	chrA01_16797	novel	--	21	uuucauuauucacaaccucaa	accaaaaaaaaaaauaguuugagguugugaauaaugaaacaucaaaauucaaaauuucauuauucacaaccucaaaauuugaagauuugaaauuggguuggaaauacucuaaug	0	2	1	0	1
chrA08_694262	chrA01_16798	novel	--	24	aauauccggauccggauucguggc	ccagauauacggauauucaggauaccuggauccgugaauuuaauauccggauccggauucguggcuuccggauauccggauuucagauauccguccagauauucuauuacccgc	0	12	12	7	5
chrA07_622710	chrA01_16799	novel	--	24	auuucugucgggaauaauucaugg	ccgacaaauucccaacauauaauuucugucgggaauaauucauggaaaauucgucagaaauuuuccugacggauucccaacggauauauucaugauggaaacuaucugucggga	0	4	3	1	2
chrC03_1539994	chrA01_16800	novel	--	21	cgaggcgccgucggaaaacgu	guucgcccuaauuucaaaaccucucaggcccagguuucgaggcgccgucggaaaacguucaauaugaacgguagccuucgguggucugacuccgaccugggcuccguuccaau	0	2	1	0	1
chrC03_random_2842024	chrA01_16801	novel	--	21	cgaggcgccgucggaaaacgu	auugucuaguaacuugucuuagcauaggcccagguuucgaggcgccgucggaaaacguucaauaugaacgguagccuucgguggucugacuccgaccugggcuccguuccaau	0	2	1	0	1
chrCnn_random_3539432	chrA01_16802	novel	--	21	cgaggcgccgucggaaaacgu	auugucuaguaacuugucuuagcauaggcccagguuucgaggcgccgucggaaaacguucaauaugaacgguagccuucgguggucugacuccgaccugggcuccguuccaau	0	2	1	0	1
chrA03_308665	chrA01_16803	novel	--	21	cguaugagacgguuguggaga	acguaccucgaaggaggcgacuuggcgacgguagcguucuugauuagggagcguaugagacgguuguggagagagagguguugccugccgaugguuuugagacagagcuug	0	3	1	0	1
chrC05_1817982	chrA01_16804	novel	--	24	uaaacauugacguagaagacuucc	auuaaacauugacguagaagacuuccuggaagucguccgccagaaaacuuccaggaagucuuccauuuagguuagauuugcaauugaaaauuuacaaaggaaggcuuccauaga	0	14	14	3	11
chrA09_833195	chrA01_16805	novel	--	21	aaaaaacuaagaaccggcucu	agcaugauuaauugggguuguuaagguagaguucuuaacgaaauauaagaaaccgucucuuaauuuuuaauuaaaaaacuaagaaccggcucucuccauuaaucauguucuaa	0	5	4	2	2
chrAnn_random_3042903	chrA01_16806	novel	--	24	ucagcgccugugaucuuugguaac	cuuuaagagucuagccaccaccuuguagauuguagagcaacaggagacuggccugaacuuggacagcucgucagcgccugugaucuuugguaacaacgcuaccgugguugcauu	0	5	2	0	2
chrA09_828289	chrA01_16807	novel	--	24	gagacgacucucggaugaugaguu	acgauccggaucgguaugauccggaggaaggucgguuucugaugggucugcaguuucaucccgagaggaugagacgacucucggaugaugaguuugauuaugaaggauguguuu	0	2	1	1	0
chrCnn_random_3460604	chrA01_16808	novel	--	24	guaauugaaguuagggcgagaguu	gggggagcccaguaauugaaguuagggcgagaguuguaguugcuucguccucgguagcgguugccucugcgauuuccccgguaauuguuggaguuguuccguguuuucugguuu	0	2	1	1	0
chrC09_2485682	chrA01_16809	novel	--	24	aggcaucugaugcagagaacgugu	ccauugugaaccgaagacagaggcaucugaugcagagaacguguuaccaacaggguguacauaaggguguuggguguuagguuguugacuguuuaaaagguuuugaaagcuac	0	6	5	1	4
chrC01_1094199	chrA01_16810	novel	--	24	aaugaacuagggcugagacagguc	guaauguuuuuuacaugagaaugaacuagggcugagacagguccagauauccgggaauuuuaagguuucccguuuccggauccggaucugucggauccgugauuuuaauauuc	0	3	2	1	1
chrA09_880769	chrA01_16811	novel	--	22	ucaaccaaguuuauccaagagc	aacaaucaugaccccucacucaaccaaguuuauccaagagcaugguaauauggaaagugauuuccauauuaaugagcaaauggaugaauauggaagugugucaagaggggg	0	2	1	1	0
chrA03_313101	chrA01_16812	novel	--	22	ucaaccaaguuuauccaagagc	uacaaucaugaccccucacucaaccaaguuuauccaagagcaugguaauauggaaagugauuuccauauuaaugagcaaauggaugaauauggaagugugucaagaggggg	0	2	1	1	0
chrA01_42066	chrA01_16813	novel	--	22	ucaaccaaguuuauccaagagc	caacaaucaugaccccucacucaaccaaguuuauccaagagcaugguaauauggaaagugauuuccauauuaaugagcaaauggaugaauauggaagugugucaagagggg	0	2	1	1	0
chrA09_764738	chrA01_16814	novel	--	22	ucaaccaaguuuauccaagagc	caacaaucaugaccccucacucaaccaaguuuauccaagagcaugguaauauggaaagugauuuccauauuaaugagcaaauggaugaauauggaagugugucaagagggg	0	2	1	1	0
chrC08_2458316	chrA01_16815	novel	--	18	ucgucgcauauguagauu	gacguacaguaguuaagaguaucucucgcaaaacguacaugugaaaucgaaucggcaagaguucagucauaucggcgccgcgcuuagaaugauucgucgcauauguagauuuuc	0	10	6	0	6
chrCnn_random_3206172	chrA01_16816	novel	--	24	aaauucacauuaucacgaaaugca	gaauuucuuagagugguugcauuucggaucuacuauauuuugauaacuaccaucauguugaugguuaucaaaauucacauuaucacgaaaugcaucauucacuauuuugacau	0	2	1	0	1
chrAnn_random_3150976	chrA01_16817	bna-miR2111d,bna-miR2111a-5p,bna-miR2111b-5p	--	21	uaaucugcauccugagguuua	guaaucugcauccugagguuuaaaaauuuauaggcaauuaaaacaugcaaauguguguaugguuuuuuaauccucgggauacggauuaccucuuccuuacuuguaguaca	0	5	4	0	4
chrA07_630336	chrA01_16818	novel	--	19	uaagucggcugauggugcu	uacaacggaccucgugaagcugcggguauugugacuuaugugaagaagcagaguggaccugcuucugcugagauuaagucggcugauggugcuggugagguuauuggugaga	0	3	2	0	2
chrC01_992840	chrA01_16819	novel	--	24	agcacuaaacgguuggcuuuugac	caagccauuuugaucucauuaaaagucaacuguuaaauauaacuaacagcacuaaacgguuggcuuuugacgaaacugaaaugguuuggucaacgaaaauaugaaauuuauuc	0	3	2	0	2
chrCnn_random_3389368	chrA01_16820	novel	--	24	aggggagggaggggcccucuggcg	aacaacaaagaggaaaggggagggaggggcccucuggcgucggcacgcacucucacgcgccgccggacgccggacgccggggacuuucuucauuuuugauuggaggccgagaga	0	2	1	0	1
chrA08_740298	chrA01_16821	novel	--	24	acuaauagaaaagccguucgacgu	cuaggaccuuucguaaggaguuacuuuucauuaguuguucuauuccgguaugguuacccagaccaccucaacuaauagaaaagccguucgacgucaaaaaaaaagaaaaaaaaa	0	10	4	0	4
chrC08_2405708	chrA01_16822	novel	--	24	acuaauagaaaagccguucgacgu	cuaggaccuuucguaaggaguuacuuuucauuaguuguucuauuccgguaugguuacccagaccaccucaacuaauagaaaagccguucgacgucaaaaaaaaagaaaaaaaaa	0	10	4	0	4
chrA01_55288	chrA01_16823	conserve	--	21	gcaaguuggccuuggcucucu	agaaugagguugagccaaggaugacuugccuauuuuuaccaacgcaucuaaauuuugauucuggugcucggcaaguuggccuuggcucucuuuccuucucuucuuuuc	0	5	4	2	2
chrCnn_random_3383305	chrA01_16824	novel	--	24	agcagaacgugaaugaaacagagc	uuauccucaaaccuccgaagagcagaacgugaaugaaacagagccucuguuucguuccagacccuagcaaccacuucgaggaaccucgggugagagguagugugguuaaaauuu	0	3	2	1	1
chrC03_1412233	chrA01_16825	novel	--	24	aagggguucuuggacuaugggugu	agcgacuaguucguucgcggaccggucgcuacguggugaccuuguuuggauccuuuucugauguuuuaugaagggguucuuggacuauggguguuuaguuucgaugaaucaacc	0	2	1	1	0
chrC07_2195313	chrA01_16826	novel	--	24	aguuaugauuucggcggaggcucg	cgcuggccuugucggaugagcucucgaagagugaugaugcucuccgacggguagauagaguugaaagaacaguuaugauuucggcggaggcucgucagguucugagcuccgacg	0	2	1	1	0
chrA09_799695	chrA01_16827	novel	--	24	aacuguaaacuuucugcucuuuac	gugauuggcggauuuaaagggagcaguuaucaucguuuuauuuucucaccuagggcccgugaaaaggugaaacuguaaacuuucugcucuuuacgguuucuaccucucgaucu	0	14	13	2	11
chrA05_472920	chrA01_16828	novel	--	24	aauggacacgcgucaagacgaugg	gcccaaagaggaaacccguugaagaagaaagccauccgcguccaccacguguucgguugcccagcaaccaauggacacgcgucaagacgauggagagcugucauccuccggcg	0	20	20	1	19
chrC04_1593799	chrA01_16829	novel	--	24	cggaaaggcguacucuguuuucua	ccuuggucuuugguucggucggagggugaguggcguaggguucagggcuuucguuuucuccuuggugucucggaaaggcguacucuguuuucuaugcuccuagagugcuuugga	0	2	1	0	1
chrC04_1645394	chrA01_16830	novel	--	23	ccugaauccauuggucuuuuaaa	uauugugcuauugacuuuucaagaaaucuacuggaaggacaaauuccugaauccauuggucuuuuaaagucgcugauugcacucaaucuaucgagcaacgccuucacaggccaua	0	8	7	1	6
chrA03_224969	chrA01_16831	novel	--	21	cauuuacagaucgaagacauu	ccuuuccuuggacauuuacagaucgaagacauuugguuuugaagaacaaaugaagauaauuaaaacaaaauguuuucgaucuguaaauuuccgaggaaagggaaauagcaa	0	12	2	0	2
chrC09_2622802	chrA01_16832	novel	--	23	cgaccgauguauggauguugaua	agaauuauugucgaccgauguauggauguugauaucggccgcggcagguucagcucugucgguugaugucgacagugucucgucggacgauacucacggaaaucgucuacuc	0	2	1	0	1
chrA09_883293	chrA01_16833	novel	--	21	cgguugcgucugaguuuccuc	cuuuuuagaggcgucggaugcgguugcgucugaguuuccuccauacaccucacggcccauccaaucagugucgaagaggaggaaagggaaccaagcgauccaguucagugc	0	4	3	1	2
chrCnn_random_3473360	chrA01_16834	novel	--	19	cgcaccgaggucgcucgca	accucucagagcgaccuagcuggagcgaccccgugaagucgcucgccauauucaucccguuggaagcccagagcgacuugcccagagugacgcaccgaggucgcucgcaucu	0	31	27	1	26
chrA02_202134	chrA01_16835	bna-miR169n	--	21	cagccaaggaugacuugccgg	augcagccaaggaugacuugccggaacgucguucaucaugcguauagguauuggugaugaauauauuucuggcaaguuguccugcggcuacauuuugcucucuucuacucac	0	6	3	1	2
chrCnn_random_3471401	chrA01_16836	novel	--	18	ggcggauucaucugaugu	cuagaagcccgucuggcacaucgcggucgucucagucugaucuucaggcggauucaucugauguggagucuucugacucugagcuugaagagggugaguucaguaagcauga	0	2	1	1	0
chrC04_random_2859574	chrA01_16837	novel	--	22	gaccgggccggguauggacauc	uaggguuucuccuucucucuaagucuaagccgucucucucucucucucgcggccgccucucucucucucuagguauugggcugcucauggaccgggccggguauggacaucc	0	5	1	0	1
chrC06_random_2898600	chrA01_16838	novel	--	23	auugaacacugaagaagaagaag	gcggagugggaugcagagaaauugaacacugaagaagaagaagauccguaucucucaacgccaugguucccaucuucuucgucggaguucucguaauccuucuccucggcauc	0	2	1	0	1
chrC09_2518911	chrA01_16839	novel	--	22	gguuuggguuguagccagagug	cuuaucaacuuccauaggcucugcugcaucaucugaaugugugcugguggucucuggaggguuagcugaagguuuggguuguagccagaguguguugagacaggcgacuucu	0	3	2	0	2
chrC02_1207432	chrA01_16840	novel	--	23	cuugugcugaggaguugcuuuca	cuugccucuaucaacacaagcccaacuauuccucagcccaagcccaucggccuccaaaagugggucaugggcuugugcugaggaguugcuuucaauguuguugggguuugugu	0	3	2	1	1
chrCnn_random_3529359	chrA01_16841	novel	--	23	ucuuaacgaaggcgguuuuccuc	uccacuacaagaaaacacaaucuuaacgaaggcgguuuuccucguuaauucgucguaaaagaggcuuuacgaugaauuagcgaggaaacgcguuugcucguuacacguccguc	0	11	1	0	1
chrC08_2339445	chrA01_16842	novel	--	19	agguuuuggacuuucgugg	caacgcgacuaagcucgagguuuuggacuuucguggagguuacuuugaaggcuccgugccuucuucuuucaagagucucaagaagcugaaguuccucggucuuucggggaau	0	2	1	0	1
chrAnn_random_3076101	chrA01_16843	novel	--	21	cagcacacacagaacgucugu	gucggucagcacacacagaacgucugugguuguccaucaguacacauauaugcacgcugguccuucccuuggcugauuuuggacaaccguagacugucuguggacugccgau	0	20	13	1	12
chrC06_2037236	chrA01_16844	novel	--	21	gccauggacuucgagauucuu	ggcaagagaagaaggcuggacaugauuuugugagggaagagccauggacuucgagauucuucgguagaggugaucuggagcaugaagcuuuccuuguuuuguggcuuuccu	0	2	1	1	0
chrA02_97002	chrA01_16845	novel	--	24	uauggaaucuggaaguggaaacgg	gacaguauugggucugcucguauggaaucuggaaguggaaacggugacagugagguccaacggacuaugcuugagcuucucaaucaacuugauggauucgaagcgucaaacaa	0	3	1	1	0
chrC07_2145639	chrA01_16846	novel	--	24	uuuuucauugcucuauuucacacu	aguaggaaauagaguagugaagaaacaaaaaaguguuuacuccauaaauggaauaaugauuuuuuuauguuuuuucauugcucuauuucacacuucauuucgcaguaaauuaug	0	2	1	0	1
chrA01_60332	chrA01_16847	novel	--	20	guuuugucccucggaauuuu	aaaauuccgaggaaaauuccgagggaguuuugucccucggaauuuuccgagggaagaaaguuccucggaaaauuccgaggaacaccauucccucggaauuucgaaaaa	0	2	1	1	0
chrA08_711459	chrA01_16848	novel	--	25	ucucgccuuuccguuucucaagaag	uuauccauaaugggagagguccuuaagaaggaggcguacggacuggcuguaaaagacgaaucuggaguuaucucgccuuuccguuucucaagaagguuccaguuuccuuuuaacg	0	4	3	1	2
chrC07_2290868	chrA01_16849	novel	--	22	uugcauugguaguaaugagugu	uaagguaaugggacuacucauuaccaucaaagccacacaucauguuccguuugaaaccaacacaauacguugcauugguaguaaugaguguucccgcuaccauauugaggu	0	37	31	1	30
chrC06_random_2905601	chrA01_16850	novel	--	21	aaugaaugauucuagagacaa	guaauaugugagauuuaacugacucucgacucauucauccacauaccaaaugaaagaauauguuucccauaugguaaaugaaugaaugauucuagagacaaauugaaucuu	0	4	3	1	2
chrA07_661497	chrA01_16851	novel	--	21	aaugaaugauucuagagacaa	guaauaugugagauuuaauugacucucgacucauccauccacauaccaaaugaaagaauauguucccauaugguaaaugaaugaaugauucuagagacaaauugaaucuuu	0	4	3	1	2
chrA09_780201	chrA01_16852	novel	--	23	uuuuggcgggaaaaugcauuuuu	uuuugcguuuuuggcgggaaaaugcauuuuucuguuuuuggcggaaaauauauuuuccggcuucggcggaaaaauauguuuuuucgguucuggcgggaaaauacguuuuuuccg	0	2	1	0	1
chrCnn_random_3189416	chrA01_16853	novel	--	19	uuugagaagucucuaccuu	agacuucuuaggaagucuacaccuaguaaacuucuugagaaaucucgaccuaguagauuuuuugagaagucucuaccuuguagauuuuuugaggaauauaucucaaaaacuugu	0	3	2	0	2
chrC09_random_2941863	chrA01_16854	novel	--	22	uugagaaauaaagcaacuguug	cagucuaccuccugcauccguuacaguugcugcugcugcaaaaggugcauuuguuccgccugaugaucuauugagaaauaaagcaacuguuggcuggagaggaucugcugcc	0	2	1	0	1
chrA03_211769	chrA01_16855	novel	--	22	uaugcgguucauacgguaguuc	agguuguaggggauauucauuaugcgguucauacgguaguucaugguaguguccuucuucuccgccgugacugccggugagaucuucaauuugagaauuucaacacuc	0	3	2	1	1
chrA10_random_2773938	chrA01_16856	novel	--	25	caaacguguuugcuguucgacuagu	ccagaccauuguguagcccccaaacguguuugcuguucgacuaguaaugcucguugucgagccuccgaaacagagcauggaucaaacuguuggagcauguuuuggagcugcgauc	0	3	2	1	1
chrA06_527292	chrA01_16857	novel	--	21	uccccaguuuggauuguuugc	uuauaucucucucucuaugauccccaguuuggauuguuugccuuggcuucauucaccaucuucacuaacguuaccugccaaggcaaacaauccaaacuggggaucuuagaa	0	4	3	1	2
chrA06_575551	chrA01_16858	novel	--	21	uccccaguuuggauuguuugc	ucagaaguuuucuucuaagauccccaguuuggauuguuugccuuggcagguaacguuagugaagauggugaaugaagccaaggcaaacaauccaaacuggggaucauagag	0	4	3	1	2
chrC02_1263642	chrA01_16859	novel	--	24	gauaugguguuauggagacucuac	gccucauaucgcuaagguucacaaggugcguaauaggauaugguguuauggagacucuacugcaaagguagaugucuaugaugugaauccuacuacgaugcgauucaagguguc	0	2	1	1	0
chrA03_311818	chrA01_16860	novel	--	24	ugaugucguugagagauucgagcc	ggaaaucaucagacucuggaccagacagaguguucgaacagaucccguugguauugucaaggaaaccgaugaugucguugagagauucgagccuguggcugaguucaucgagc	0	3	2	1	1
chrC07_2296070	chrA01_16861	novel	--	24	ugaugucguugagagauucgagcc	ggaaaucaucagacucuggaccagacagaguguucgaacagaucccguugguauugucaaggaaaccgaugaugucguugagagauucgagccuguggcugaguucaucgagc	0	3	2	1	1
chrC09_2619998	chrA01_16862	novel	--	24	agugaagucuuccaguggaaauuu	agaagacuugcuggaagacuucacacaugucaccuccuaaauuuaaguagaauuuagguuuuccgccuaaagugaagucuuccaguggaaauuuuuucauguauuagaucuuaa	0	2	1	1	0
chrC09_2485849	chrA01_16863	novel	--	23	cgaagaccucuuuggacaccgug	auaaucucggauguagcggcggcuucccuuuacgguccaccagaggcacgaagagaggcugagaucaccacgaagaccucuuuggacaccguggaagagaggcugagggcac	0	2	1	1	0
chrA02_174870	chrA01_16864	novel	--	24	ucagauguuugucucacuuuuaca	uugagauaucugaagggaucuucagauguuugucucacuuuuacaaaaucugagaaguuugagauugaggaauuuugugacucagauuacucugcagaucuugacagaaaaagg	0	4	1	1	0
chrC03_1462878	chrA01_16865	novel	--	24	guagaugcagcguggaaugcuggc	cacgggagugugguucaaacucggagauucaauguuuuguagaugcagcguggaaugcuggcacaagaugcggaggauuuggcugcaucuuuaaauacaucaacaaucgaacu	0	166	96	0	96
chrC02_1217233	chrA01_16866	novel	--	25	cucuuucggcugcguuguggagacu	uucuccuaauuaccaucaacucuuucggcugcguuguggagacuaucuacauugccauguucuucacuuacgcuaccaaggagaaaaagguaaguuucuuaauucuaccuagcg	0	27	26	0	26
chrC09_2569084	chrA01_16867	novel	--	24	cuuuguagaugcagcguggaaugc	agccuuccccaucucagaagcugcagguaccacucgcauguggaacaguaagaggaagucauugcuuuguagaugcagcguggaaugcagccacaagaggcgguggauu	0	30	30	0	30
chrCnn_random_3453550	chrA01_16868	novel	--	24	cuuuguagaugcagcguggaaugc	agccuuccccaucucagaagcugcagguaccacucgcauguggaacaguaagaggaagucauugcuuuguagaugcagcguggaaugcagccgcaagaggcgguggauu	0	30	30	0	30
chrC03_random_2830531	chrA01_16869	novel	--	23	ucccauaaugacuuguaguuuca	aagaaagagaaaaauaugauauaucaaagccaccggcggcugggagaaaaagaugguauaauuagggcaaaucccauaaugacuuguaguuucauuaaaaaucucugccg	0	25	24	0	24
chrA01_31054	chrA01_16870	novel	--	22	augugguuuucuggcugcguuc	auccuguaggcugcaauuguaugugguuuucuggcugcguucgagcuuguugcauccgaugaggucgaaggcugccagaaaaccacauacaauagcagcccacagcuccacc	0	19	15	0	15
chrA05_414143	chrA01_16871	novel	--	21	acgaaccauaguccgucggua	gacgaaccauguccucggaaaauaccgacggacacugguucgucggaacauaccgacgaaucaauguucgucggaacauuccgacgaaccauaguccgucgguaguuuc	0	12	12	0	12
chrA05_414144	chrA01_16872	novel	--	21	acgaaccauaguccgucggua	uaccgacgaaucaauguucgucggaacauuccgacgaaccauaguccgucgguaguuuccgaggacuugguucgucgguauuuuucgaggacuugguucgucgguauau	0	12	12	0	12
chrCnn_random_3423709	chrA01_16873	novel	--	24	gaggauuggccagcguuugcuaca	augaagacccugcaguuuucagacguaguuuucgcgacggauuguucucaaacuggugaagauggugucgucaccugaggauuggccagcguuugcuacacauauggaa	0	7	6	0	6
chrC02_1292332	chrA01_16874	novel	--	24	guggaucgaccaagcacgaggugu	cagaagcacaagguggaucgaccaagcacgaggugucuccgcgcaugcaacugaagcaugcugaucgacaagugugugcugcugaucgacaagugaguuccagucaugaagccug	0	8	7	0	7
chrC03_random_2844302	chrA01_16875	novel	--	21	aucacuaaacccuaaacccuu	cuaaucacuaaacccuaaacccuuggguaaaccauuaacccucgaauaaaugauaaauucuaggguuuaugguuuauccauggguuuagauuaacauuuaguuuuuaauauu	0	14	14	0	14
chrA08_759096	chrA01_16876	novel	--	21	aucacuaaacccuaaacccuu	cuaaucacuaaacccuaaacccuuggguaaaccauuaacccucgaauaaaugauaaauucuaggguuuaugguuuauccauggguuuagauuaacauuuaguuuuuaauauu	0	14	14	0	14
chrCnn_random_3244182	chrA01_16877	novel	--	24	uacgaucgauaggauuauaccugc	ugagugguaccacuaagagauacgaucgauaggauuauaccugcggugaaaucaauuuguucuucuuguugcucauuuucgcaggagaagaaucuuguugagaaagauauga	0	10	9	0	9
chrA01_9951	chrA01_16878	novel	--	24	aaggaucaagucuuuagugacgug	aggcgaauccagauaaaauaauauuaucaaaauucaauucgguaaggagcaauccuuagacaaaaaguuuaaggaucaagucuuuagugacguggccacgucucauuggaugga	0	6	5	0	5
chrC05_1932617	chrA01_16879	novel	--	24	aacuaugaauuuaauccacuuggc	auauaggaaucugauauccaacuaugaauuuaauccacuuggccgaauauggcuaguguggagaccggaaguucgagucacaucguucuauaaaacugaucaaaugaucacag	0	4	3	0	3
chrC01_1008452	chrA01_16880	novel	--	18	cgggaaagacgagcuuca	agucgcggucugaaucagaauuggcucguccuaaauugauucuggcuugaccaucagccuuagcuugucgaguuguucgggaaagacgagcuucaguucggucaguucgaucau	0	3	2	0	2
chrCnn_random_3276463	chrA01_16881	novel	--	23	uccuaaucgccacgguacucaug	ucgguuaaaaacccgauuaaucaacuuaggcggccgguuuauugugguccgauuaggugauccgauuugguccuaaucgccacgguacucaugcgccgagcgccuaggcgcc	0	4	3	0	3
chrCnn_random_3243896	chrA01_16882	novel	--	23	uuugucggguugucgggucgggu	cgguuugucggguugucgggucgggucaccggguuuaaggguagaaaucauaccugaggggguuuugacgcgucgacgcggguaguagaaacucgugcgaccccgcaugcuucac	0	12	10	0	10
chrUnn_random_3580121	chrA01_16883	novel	--	24	aacucuugaugaagcugugggaua	cguuguuaagucugcacuaagcucaguagcuucacucuggaggccuacggcggauguguuaacucuugaugaagcugugggauacaaaauaucuuggccaauggauagaguuauu	0	4	3	0	3
chrA10_910546	chrA01_16884	novel	--	21	ucgggaauugggaaccauagg	acgguccaacacucggacgaugauuucgggaauugggaaccauaggcgacaacgcacuacgaacgcuucguagcaaguaaaguaacccuccggggggcuauuagcgcacucc	0	4	3	0	3
chrC03_1343762	chrA01_16885	novel	--	24	gacucggaagaaaagcgacagaga	ccucuucucucguguucuucgacucggaagaaaagcgacagagaugcccgcuugaucgccggcauucuguuucucuccggccgccgagucuuucaccuuuuuuuacuaguaaga	0	3	2	0	2
chrC01_random_2798728	chrA01_16886	novel	--	21	cugugggcucugaggguucuc	uugggcaaacacaaaguggcucuuccugguggagcucguugcagcacugcuggaguagcgguggccucugcugugggcucugaggguucuccaugucgucuucaaaaucaa	0	3	2	0	2
chrC01_1074782	chrA01_16887	novel	--	21	cugugggcucugaggguucuc	uugggcaaacacaaaguggcucuuccugguggagcucguugcagcacugcuggaguagcgguggccucugcugugggcucugaggguucuccaugucgucuucaaaaucaa	0	3	2	0	2
chrA07_631734	chrA01_16888	novel	--	24	uuugucaacgaacuuugugaucaa	aggaguuugagacgaauugcuuugucaacgaacuuugugaucaacucaguuguuugcgguuguucuccgugucugcggcgauuucuuucucuccaaauagcgugaacugaggcu	0	4	3	0	3
chrC06_2097293	chrA01_16889	novel	--	23	aaguugugcuugaacgaucauac	agaaguucuacaguuuuaccaaguugugcuugaacgaucauacaauuugguuuaacuagauacaaaguuuuauuaaauuguaccauugucgagguacaacuugguaacacuuu	0	5	3	0	3
chrC09_random_2945026	chrA01_16890	novel	--	24	ugaugguauacgaauacuaacggu	auugcuaauuauacgaauacugaugguauaugaauacugacgguauaugaauacuuacgguauucgaauacugaugguauacgaauacuaacgguauacgaauacagacgguau	0	3	2	0	2
chrA07_646316	chrA01_16891	novel	--	24	aacuccgauaggaucucugcgcug	auugguaucagagccgaucaugccgccuaagcaagauuccaacuccgauaggaucucugcgcuggaagguagcguggcuagcauccuggacgagcugcgagaagcaucaaagaa	0	3	2	0	2
chrC01_999148	chrA01_16892	novel	--	21	aauuuagaguuuugaauagug	gaaucauaaaugugauguauaauuaauuauaaggaccaagauacaaauaaaaagaugaaacuucaaauuuagaguuuugaauagugaaucacuuuuuaaaacucuaaauuugaag	0	4	3	0	3
chrC04_1740230	chrA01_16893	novel	--	23	auagugaucucuauuuuagaaga	uucaccuuuaaauauagaggcaaaaaauaccguuccuccauauuuuucucuaaaauagaaaaacucuauaauagugaucucuauuuuagaagaaauuauagagguguacauug	0	7	1	0	1
chrC09_2588444	chrA01_16894	novel	--	24	uuuccggcggauaaagcauauucc	gaaauucgaauguccaaguuacgaugcauggaauaugcucuauccgucagaauguucauauuccgacagauuuccggcggauaaagcauauucccugcaugauuucuuauuguu	0	2	1	0	1
chrC03_1414498	chrA01_16895	novel	--	24	gucuccgagcuucgaacuggacga	ggccaaaaguggccauuguugucuccgagcuucgaacuggacgacuccgcggcgagcuucgaacuggaagcucggaagagggccgcggcggcgagagcuuugaacuggacgacu	0	5	2	0	2
chrC07_2243240	chrA01_16896	novel	--	23	aauguuccacuggaagacuuccu	uuuucuucagaggucgguuuuaguaauguuccacuggaagacuuccuagaagacugcaccggaaagucuuccaguagaacauuacuaaaauugaucucuuacagaucugaaa	0	2	1	0	1
chrC09_2654895	chrA01_16897	novel	--	24	auauuguagaucaugauaggaugc	agucacccuccggaggaucauauuguagaucaugauaggaugcaugacaugguuacagaugcauuucgugaaacaaccucaguagcugcugcagaaguagaaaauguagagga	0	4	2	0	2
chrC06_2056282	chrA01_16898	novel	--	24	cuggagcauguacacuugagaaug	accaaagcguguacaccgaagagugugcauugaagcauguacacuaaagcauguacacuguugaguguacacuggagcauguacacuggagcauguacacuugagaauguac	0	4	2	0	2
chrA02_195125	chrA01_16899	novel	--	20	guuguugcgaccaaggcugc	cagcacaaauuuggcagcgacccugauagccacgagaagacugaucaccacgggcagagaaguuuuguuguugcgaccaaggcugcuguugguuacgauuguuguuguuguug	0	2	1	0	1
chrA06_523926	chrA01_16900	novel	--	20	guuguugcgaccaaggcugc	acagcgcaaauuuggcagcgacccugauagccacgagaagacugaucaccacgggcagagaaguuuuguuguugcgaccaaggcugcuguugguuacgauuguuguuguuguu	0	2	1	0	1
chrC04_1630211	chrA01_16901	novel	--	24	uuuagauuuacuaaguagagguuu	guuuauagguuucugccuaggguuuagauuuacuaaguagagguuuguguauaguaaaccauauuauauacauucuauuugguuuaugcuuucuugauuaggguuuagcuuuau	0	5	2	0	2
chrC01_1049656	chrA01_16902	novel	--	24	gcguugcagggauaugucgaacuu	accaaguuugccgcguagcuugaaaacgugucuugaggaagggacuucgugaauaugucggcaagcuggagcguugcagggauaugucgaacuuccaguuucuugagagccacu	0	2	1	0	1
chrC09_2569237	chrA01_16903	novel	--	24	agaguagucuguaacucuggcagu	ccgguggcggcgguagcugcugcagaguucuugacgcuugugagacagcugguagaguagguccagaaccuccagaguagucuguaacucuggcaguggcagcugcaacaauau	0	2	1	0	1
chrCnn_random_3518574	chrA01_16904	novel	--	20	gugaaccuaagaaugacucg	cggauuauuuucgguucaugguucaacccgguccgaccgucgguucgguccggguuuaaaaacauuggggugaaccuaagaaugacucguucuuuugguauaaaaaaaa	0	2	1	0	1
chrA06_539714	chrA01_16905	novel	--	22	gcggcccaccuugagaaacccu	auaccagcggcccaccuugagaaacccuagacacuaugcaggagugaagcgcgccgccucgcagauccgucuuuucgucacggggacacgugucaacauccucgacgucgagg	0	4	2	0	2
chrC09_2553125	chrA01_16906	novel	--	24	uccgaauuugauugcccguagacc	caaaccggucuauuucggaucggauccgauuuggguaaacgguuccgguuaaaaguccagcccuacccuuuccgaauuugauugcccguagacccgaauccgcguuuggauccg	0	2	1	0	1
chrC02_1193572	chrA01_16907	novel	--	24	acggaaaauccaacccagaacauu	auuuugaaauucuaaauuuuacggaaaauccaacccagaacauuugaguucggauauuugagguuggauuuuccguaaaguauagaauuccguaauuauauacacauauauaau	0	3	1	0	1
chrC09_2575711	chrA01_16908	novel	--	24	gugucggucgauauuccaaucgaa	acguuaaagcuugacuaaacgugucggucgauauuccaaucgaauaaucgaucgacaguacaacaaguguaucgauugauauuccuauagaaucaucgaucgacacuuauaucu	0	2	1	0	1
chrC01_1016618	chrA01_16909	novel	--	24	guauggcauguuggauucauuacc	caucugaagacaaaauuuguaauaaaugaacuucgccauuacuacauuguaauaaaugaugugguguauggcauguuggauucauuaccuugguugucuucgcagcauguauc	0	2	1	0	1
chrC05_1900490	chrA01_16910	novel	--	22	ugaguuuagagucugaagaauc	ucugucaccgguggcugaguuuagagucugaagaaucaucacuuguucuaagugguggaauguguggagauuuugacagguuucgggggccaucgauugcucuguccucucucc	0	2	1	0	1
chrC03_1344684	chrA01_16911	novel	--	23	cagucgacgccguagacaagaug	agcuguugacgaagcugcuugacguguccucggcucgguuuggcguaggucauagagaauaguccagaucuuugugucacagucgacgccguagacaagauggguugaacggua	0	3	1	0	1
chrA01_46788	chrA01_16912	novel	--	22	gcucauggacuaugcaaucucg	agagccgugucgcggauaagucgauugguccguuggagauacguguggugcagagcgguacguuugaggagcucauggacuaugcaaucucgagaggggcuucgauuaauca	0	2	1	0	1
chrC01_1048914	chrA01_16913	novel	--	22	gcucauggacuaugcaaucucg	agagccgugucgcggauaagucgauugguccguuggagauacguguggugcagagcgguacguuugaggagcucauggacuaugcaaucucgagaggugcuucgauuaauca	0	2	1	0	1
chrC07_2154089	chrA01_16914	novel	--	21	uucggcuucagggcguggacg	auguaguccaguauccuccaguacuccuggauguuuguuuucggguucggcuucagggcguggacgacguccgggaacugaaucccgucgcggaugaagaacaccggaguguugu	0	2	1	0	1
chrA04_358292	chrA01_16915	novel	--	25	ggguccgacgucguccggcgcgugc	caacggaccuuucucucucggccgcaaacaaagaucuaguuuuggguccgacgucguccggcgcgugcgagcgcguucccgacgucggagcuuucaucuuccucuuuuagucuu	0	2	1	0	1
chrC06_2080080	chrA01_16916	novel	--	21	ugagcugucguaucauguugu	uuuucgaagugugaugccgcaauucccuugaucuuguggaggucagugauuaccucgccagaagguaaggugagcugucguaucauguuguaggauguucuacucuggaca	0	2	1	0	1
chrC05_1806215	chrA01_16917	novel	--	21	ugagcugucguaucauguugu	uuuucgaagugugaugccgcaauucccuugaucuuguggaggucagugauuaccucgccagaagguaaggugagcugucguaucauguuguaggauguucuacccuggaca	0	2	1	0	1
chrC02_1179738	chrA01_16918	novel	--	20	gggacgcgggacaauugggu	uugggcacagauuuuaugguccguuuguuagcgggccucgcggguuaugcccgcaaugguauuggaucgaaguggguugggccgaagcgggacgcgggacaauuggguggcccg	0	3	1	0	1
chrA06_528672	chrA01_16919	novel	--	24	aaucgauuuuuagaacauuaauga	gggcaccuaggugccuccuaaaucgauuuuuagaacauuaaugaccauauuuuguguagacauuuugauguugaucauccaaauguguuguguguguucuguagauugguuucu	0	2	1	0	1
chrA03_274830	chrA01_16920	novel	--	21	agguaugguugacucugucuu	ccgauggagacagauggaggggacuugccuacgacacgucugaugaucaacaagacaucaccagaggcaaagguaugguugacucugucuuccaagcucccaugggaaccg	0	2	1	0	1
chrA09_random_2759480	chrA01_16921	novel	--	18	cggaucgaucgaucauug	gaaaguugcuucgcuaugccaccgaucgaucuauccaugugauacggaucgaucgaucauugccaugggucggacgaucucuuguuuacggagcguucaauuucuuuuacauuc	0	2	1	0	1
chrA08_744555	chrA01_16922	novel	--	24	uccgguuuuggcagaaaguauguu	uuuuggcggaaaaagcguuuuccgguuuuggcagaaaguauguuuugcgguuuugacggaaaauuuuguuuuugcggucuugacgggaaggaaaguguguuccugcgauuuugg	0	3	2	0	2
chrC03_1430135	chrA01_16923	novel	--	19	aaucuguaucccgaggauu	uucaguaaaaggaagagguaaucuguaucccgaggauuaaaaacuauaauacacacauuugcaugugccuauguauuuuuaaaccucaggaugcagauuaccaguucc	0	2	1	0	1
chrA03_random_2698673	chrA01_16924	novel	--	19	aaucuguaucccgaggauu	cuuugaguaaggaagagguaaucuguaucccgaggauuaaaaacuauaauacacauuugcaugugccuauguauuuuuaaaccucaggaugcagauuaccaguuccuc	0	2	1	0	1
chrC03_1490719	chrA01_16925	novel	--	19	uuggaucguuggugaugug	ugauagggaggaagucuccauuaccgacgauaacuugaucauuaccaagguagggagcagaggaggugagcugauuuggaucguuggugaugugagcugaugcagcugaaucu	0	2	1	0	1
chrCnn_random_3177492	chrA01_16926	novel	--	24	ccugcagggcaccgaaccuaaccc	cucaaaacccagcucacagcccugcagggcaccgaaccuaaccccucaccgugggaaaaaaugccuccacauccaacgguagguuauuggugcgcuuggcguuacuugugagu	0	2	1	0	1
chrCnn_random_3177496	chrA01_16927	novel	--	24	ccugcagggcaccgaaccuaaccc	cucaaaacccagcucacagcccugcagggcaccgaaccuaaccccucaccgugggaaaaaaugccuccacauccaacgguagguuauuggugcgcuuggcguuacuugugagu	0	2	1	0	1
chrC08_2367008	chrA01_16928	novel	--	24	ccuucgcugcagagaagauccguu	cgcccucucucucgccuugcuagugguuucugugucugaggcuuuccuagaugugccuucgcugcagagaagauccguuauggugugaguccuuuagccauggagucacggcg	0	2	1	0	1
chrA02_135723	chrA01_16929	novel	--	24	ugccuugcaucgcuggcucugguu	uuccgggaggcggaugcuucuuaagcucugcuaucgccggcucuagucuccggggggugaaggcguucugugccuugcaucgcuggcucugguuucccuaguucuguuuuaggg	0	2	1	0	1
chrA03_260104	chrA01_16930	novel	--	24	aauaucuuguucgucgguuuuucg	aaaacaugcuacauuccgauggacaauccgacggacgauaguuucgucgguuuccaucgacgagauaaaacauauaauaucuuguucgucgguuuuucgucagaaauuucugau	0	2	1	0	1
chrAnn_random_2985149	chrA01_16931	novel	--	20	gcgucucaauuguuccaccu	ccuuucuuuuugagcucagagcugaguuuuguuggugcagguggcgucucaauuguuccaccuuaaggggaggaugaaaaacagaagcgcuacuaaggcugaaaggga	0	2	1	0	1
chrC05_1845636	chrA01_16932	novel	--	24	aaacuuacauggaacuagcgaggc	cguuucuucguaacuuccucguaaacuuacauggaacuagcgaggcccgcguuuuguuuccuaguaauuucgucguugguuaacgaggaauuagcgaugccuguguuuucuuuu	0	3	2	0	2
chrCnn_random_3214191	chrA01_16933	novel	--	23	uuuucggacagcccaaaggagag	uuggucauuggacaagggacucaggaugguguucugggccugauuuucggacagcccaaaggagaggaagagcaguugggcgguuuuaccgaaaaggugcaaaaggggcaguuu	0	2	1	0	1
chrA09_882837	chrA01_16934	novel	--	21	uauccacuuuuacuccauuuu	uguuuguuuauuacuccauuauggagugagaaaugaaauggguuggagcauuuuaacuccauauccacuuuuacuccauuuuggaagaaaaaauagaguuuaacauuggagaug	0	2	1	0	1
chrAnn_random_3109904	chrA01_16935	novel	--	22	uuauuuucgaggauuaugcgug	nnnnnnnnnnnnguucggacaauuuguuuagcauuguccucgaauuuuaacuuuuugcgacgucucgcaguuauuuucgaggauuaugcguguuugaaaggugauaaucuuu	0	2	1	0	1
chrC09_random_2948639	chrA01_16936	novel	--	24	agccuguggagaugaagacugacc	gacuugagcguagcuggguucgaggguacugcaguuuuuaugagcuggaaaaagaauggguuucuugauaagccuguggagaugaagacugacccuuugguucaugcugcuuuu	0	2	1	0	1
chrA10_947704	chrA01_16937	novel	--	24	agccuguggagaugaagacugacc	gacuugagcguagcuggguucgaggguacugcaguuuuuaugagcuggaaaaagaauggguuucuugauaagccuguggagaugaagacugacccuuugguucaugcugcuuuu	0	2	1	0	1
