# Supplementary material for: Small RNA and degradome profiling involved in seed development and oil synthesis of Brassica napus
Source: PLoS One. 2018 Oct 17;13(10):e0204998. doi: 10.1371/journal.pone.0204998 (PMC6192625; doi:10.1371/journal.pone.0204998)
Supplement: S4 Table — (XLSX) [file pone.0204998.s008.xlsx]

## Sheet: Sheet1
S4 Table. Totals of 1158 novel, 90 conservative and 28 known miRNAs obtained from S03 and S04 by sequencing
MiRNA ID	Reads in S03	Reads in S04	Length
bna-miR169n	1	2	21
bna-miR156d	992	2534	20
bna-miR160b	84	98	21
bna-miR166a	11683	11741	21
bna-miR164c	79	70	21
bna-miR156e	992	2536	20
bna-miR397b	7	14	22
bna-miR2111d	0	4	21
bna-miR2111a-5p	13	19	21
bna-miR6030	62	118	22
bna-miR172c	27	61	21
bna-miR166d	11836	11934	21
bna-miR2111b-5p	12	17	21
bna-miR160d	83	95	21
bna-miR390b	147	264	21
bna-miR394a	277	580	20
bna-miR166f	1479	2501	21
bna-miR395c	17	22	21
bna-miR169m	306	144	21
bna-miR171f	820	1057	21
bna-miR160a	83	95	21
bna-miR172d	929	1334	21
bna-miR403	669	1573	21
bna-miR395a	17	22	21
bna-miR172b	27	61	21
bna-miR156f	992	2536	20
bna-miR167d	7233	7975	20
bna-miR6029	73	240	21
unconservative_chrC03_1460011	6	9	23
unconservative_chrCnn_random_3341707	82	119	22
unconservative_chrC05_1808445	177	184	22
unconservative_chrC08_2440478	494	382	24
unconservative_chrCnn_random_3253054	2206	903	24
unconservative_chrC09_2578569	22	28	24
unconservative_chrC03_1354444	415	991	24
unconservative_chrCnn_random_3184158	33	24	24
unconservative_chrC04_1668371	1	0	21
unconservative_chrC05_random_2875529	10	2	21
unconservative_chrC08_2331697	61	40	24
unconservative_chrA03_243775	1	3	19
unconservative_chrC01_1078374	64	123	24
conservative_chrA09_812406	19	21	23
unconservative_chrAnn_random_3102718	13	14	24
unconservative_chrC01_1010244	261	238	24
unconservative_chrC03_1387597	1	1	20
conservative_chrC07_2148251	14	12	24
unconservative_chrC06_2037236	1	0	21
unconservative_chrAnn_random_2964015	34	110	24
unconservative_chrC04_1602818	21	4	21
unconservative_chrCnn_random_3424638	65	52	21
unconservative_chrA09_885030	114	198	24
unconservative_chrC05_1901761	225	251	22
unconservative_chrC07_2173958	12	17	21
unconservative_chrA01_64399	219	242	22
unconservative_chrC05_1846419	4	9	23
unconservative_chrAnn_random_3061750	14	7	21
unconservative_chrC09_2498827	13	18	24
conservative_chrC05_1891119	12	41	21
conservative_chrC05_1905998	176	345	21
unconservative_chrC09_2629961	36	31	22
unconservative_chrA01_9951	0	5	24
unconservative_chrC06_2008268	274	209	24
unconservative_chrAnn_random_3108883	2	2	24
unconservative_chrA03_288587	0	14	24
unconservative_chrC04_1740034	4	6	24
unconservative_chrA01_random_2678411	17	37	24
unconservative_chrC03_random_2827735	72	12	22
unconservative_chrCnn_random_3334747	458	552	22
unconservative_chrCnn_random_3343994	0	2	24
unconservative_chrC05_1900134	127	1721	24
unconservative_chrA03_284953	79	77	24
unconservative_chrC06_2065925	777	718	22
unconservative_chrC08_2367008	0	1	24
unconservative_chrC05_1806215	0	1	21
unconservative_chrC03_1413212	4	8	22
unconservative_chrA05_412035	523	593	23
unconservative_chrAnn_random_3025499	22	2	21
unconservative_chrCnn_random_3307843	92	79	21
unconservative_chrA07_622710	1	2	24
unconservative_chrA01_64877	1	4	24
conservative_chrC05_1843559	1215	2221	20
unconservative_chrA09_random_2761059	276	194	24
unconservative_chrC04_1672744	6	17	18
unconservative_chrA03_275572	66	50	21
conservative_chrC04_1651288	4	6	21
unconservative_chrA03_random_2696397	26	7	22
unconservative_chrC07_2222606	13	14	24
unconservative_chrC04_random_2857844	13	16	24
unconservative_chrA07_678676	15	25	25
unconservative_chrC05_random_2885587	9	13	23
unconservative_chrCnn_random_3190213	421	28	24
unconservative_chrA09_813614	80	99	18
unconservative_chrAnn_random_2981340	127	233	23
unconservative_chrC07_2211782	39	95	21
unconservative_chrC03_1412233	1	0	24
unconservative_chrAnn_random_2969865	3	1	23
conservative_chrC06_2010752	23	73	24
unconservative_chrA09_882837	0	1	21
unconservative_chrC03_1344684	0	1	23
unconservative_chrCnn_random_3226138	41	6	19
unconservative_chrC05_1923465	9	28	24
unconservative_chrAnn_random_3091761	18	45	24
unconservative_chrA03_308665	0	1	21
unconservative_chrC03_1421586	11	25	24
unconservative_chrCnn_random_3223065	18	19	24
unconservative_chrC01_1113776	1	0	23
unconservative_chrA01_90044	1	1	18
unconservative_chrC07_2188985	51	8	19
unconservative_chrC08_2379444	62	46	21
conservative_chrAnn_random_2999963	1	10	24
unconservative_chrCnn_random_3198867	36	59	24
unconservative_chrA02_157250	920	1214	23
unconservative_chrC03_1419065	1	0	18
unconservative_chrC05_random_2881552	5	11	24
unconservative_chrA07_random_2743826	18	15	24
unconservative_chrC08_2388707	104	165	24
unconservative_chrCnn_random_3435259	12	47	24
unconservative_chrA10_905376	1	28	22
unconservative_chrA05_400527	65	45	22
unconservative_chrC05_1920703	2752	5137	24
unconservative_chrC04_1570307	10	36	24
unconservative_chrCnn_random_3431977	33	34	22
conservative_chrC08_2447451	3334	9494	21
unconservative_chrC01_1023865	2	5	24
unconservative_chrC02_1280968	920	1214	23
unconservative_chrC03_random_2840332	14	10	21
unconservative_chrC06_1951761	25	5	19
unconservative_chrC04_1645394	1	6	23
conservative_chrA05_469150	14	13	21
unconservative_chrC04_1713631	199	129	24
unconservative_chrCnn_random_3300747	76	152	24
unconservative_chrC08_2419099	4	16	25
unconservative_chrUnn_random_3545545	3	9	24
unconservative_chrC08_2320561	24	2	19
unconservative_chrA08_733963	9	0	21
unconservative_chrC09_2652674	13	16	24
unconservative_chrCnn_random_3505819	509	559	24
unconservative_chrC05_1843412	0	1	21
conservative_chrA07_random_2746710	1348	2032	21
unconservative_chrC04_1697252	321	30	24
unconservative_chrC08_2324874	18	42	22
unconservative_chrA07_642024	120	10	24
unconservative_chrA09_793296	20	29	24
unconservative_chrC07_2298350	14	92	24
unconservative_chrC07_2115334	5	6	24
conservative_chrA04_366478	102	107	24
unconservative_chrCnn_random_3366946	14	31	24
unconservative_chrC09_2601798	12	12	24
unconservative_chrAnn_random_3127320	14	45	22
unconservative_chrCnn_random_3457252	139	330	24
unconservative_chrAnn_random_3117276	43	6	19
unconservative_chrC03_1545569	0	2	24
unconservative_chrA06_504777	76	99	24
unconservative_chrCnn_random_3472734	0	1	21
unconservative_chrC01_1020227	18	41	22
unconservative_chrC03_1394226	100	17	19
unconservative_chrC05_1784544	30	6	19
unconservative_chrCnn_random_3336049	133	140	22
unconservative_chrA01_46199	18	41	22
unconservative_chrCnn_random_3260720	30	2	21
unconservative_chrCnn_random_3453549	0	30	24
unconservative_chrAnn_random_3117543	60	44	22
unconservative_chrC08_2341054	39	19	24
unconservative_chrCnn_random_3378878	37	94	24
unconservative_chrC05_1835067	65	52	21
unconservative_chrC09_2664198	537	604	23
unconservative_chrC09_2464920	11	2	24
unconservative_chrCnn_random_3276463	0	3	23
unconservative_chrC09_2516963	179	240	24
unconservative_chrA10_903655	0	1	25
unconservative_chrC09_2523417	18	41	22
unconservative_chrC05_1913395	74	8	24
unconservative_chrC03_1506159	84	100	24
unconservative_chrC04_1580937	2	10	24
unconservative_chrC03_1461979	465	2652	22
unconservative_chrA03_266631	43	63	23
unconservative_chrC04_1566315	11	9	24
unconservative_chrC04_1627871	21	4	21
unconservative_chrC04_1599232	23	4	19
unconservative_chrC07_2244036	537	606	23
unconservative_chrC02_1150845	10	8	18
unconservative_chrC04_1569843	1	0	24
unconservative_chrC04_1557336	2	6	21
conservative_chrA03_266922	8	8	21
unconservative_chrA08_744962	13	14	24
unconservative_chrA09_812936	12	20	23
unconservative_chrC01_975061	39	37	24
conservative_chrC01_1000651	3360	6115	21
unconservative_chrA07_603214	3584	3608	24
unconservative_chrC05_1836235	18	41	22
unconservative_chrC04_1741938	14	27	24
unconservative_chrC03_1484919	3	3	24
unconservative_chrA09_774684	169	306	21
unconservative_chrC01_1001948	3	0	24
unconservative_chrC07_2210317	14	6	24
unconservative_chrC08_2429724	62	81	22
conservative_chrCnn_random_3351407	201	88	24
unconservative_chrCnn_random_3481183	60	88	24
unconservative_chrA03_213863	11	30	21
unconservative_chrAnn_random_3157487	2	9	21
conservative_chrC09_2502941	75	79	21
unconservative_chrC09_2651990	17	32	24
unconservative_chrA03_random_2691257	81	87	22
unconservative_chrAnn_random_3130007	252	158	24
unconservative_chrC01_988803	0	6	24
unconservative_chrC01_1057622	263	315	22
unconservative_chrC09_2547825	5	5	19
unconservative_chrC03_1436279	23	25	21
unconservative_chrC06_1960688	1	1	22
unconservative_chrA07_672834	4	26	24
unconservative_chrC03_1316826	0	1	24
unconservative_chrC08_2438927	2	2	24
unconservative_chrC06_2010564	19	27	23
unconservative_chrC07_2153912	24	88	23
unconservative_chrCnn_random_3290300	305	130	22
unconservative_chrA10_957408	173	137	24
unconservative_chrC03_1343668	156	61	23
unconservative_chrC07_2292184	1334	1498	24
unconservative_chrC04_1571022	2	9	22
unconservative_chrA03_259226	85	77	21
unconservative_chrC05_1827956	255	313	22
unconservative_chrCnn_random_3439035	31	65	21
unconservative_chrC04_1728927	8	15	24
unconservative_chrC04_1606591	32	34	18
unconservative_chrC03_1369380	3648	4155	24
conservative_chrC02_1246936	49	55	21
unconservative_chrC09_2584319	4	4	24
unconservative_chrCnn_random_3498258	1	12	21
unconservative_chrC09_2521898	537	606	23
unconservative_chrC09_2547510	30	41	24
conservative_chrC08_2439561	89	118	23
unconservative_chrC02_1199259	61	364	22
unconservative_chrC09_random_2951640	9	18	24
unconservative_chrC02_1190245	11	10	21
unconservative_chrC03_1383226	44	39	21
unconservative_chrA03_276196	9	9	24
unconservative_chrC05_1888333	13	9	20
unconservative_chrCnn_random_3518574	0	1	20
unconservative_chrC07_2154089	0	1	21
unconservative_chrAnn_random_3107930	149	15	24
unconservative_chrC03_1516134	25	42	24
unconservative_chrA10_961933	268	530	24
unconservative_chrA03_random_2694764	3	0	24
conservative_chrC04_1754444	123	152	24
unconservative_chrC05_1922080	28	35	24
unconservative_chrC01_979632	426	506	22
unconservative_chrA05_random_2717832	56	73	24
unconservative_chrC09_2619998	1	0	24
unconservative_chrC05_random_2886203	28	54	24
conservative_chrC01_990042	40	91	24
unconservative_chrCnn_random_3412638	1	1	24
conservative_chrC07_2119910	1	1	24
conservative_chrCnn_random_3435782	8	8	21
unconservative_chrC06_1958091	28	75	24
unconservative_chrC01_random_2798728	0	2	21
unconservative_chrCnn_random_3232753	12	64	24
unconservative_chrC05_random_2891644	15	30	24
unconservative_chrC04_1655638	315	67	24
unconservative_chrC03_1366790	219	242	22
unconservative_chrA03_236012	1	3	25
unconservative_chrC06_random_2898600	0	1	23
unconservative_chrC09_2663545	138	84	24
unconservative_chrAnn_random_3097010	5	7	22
unconservative_chrCnn_random_3163176	539	604	23
unconservative_chrA08_709000	121	57	24
unconservative_chrC01_random_2784817	0	3	23
unconservative_chrA05_400558	2	6	21
unconservative_chrC01_1006921	9	13	24
unconservative_chrAnn_random_3148615	188	748	22
unconservative_chrC02_1246413	15	31	24
conservative_chrCnn_random_3402539	4	134	24
unconservative_chrCnn_random_3499094	108	93	22
unconservative_chrC09_random_2957379	77	202	24
unconservative_chrC08_random_2925119	8	7	24
unconservative_chrA09_884500	0	6	24
unconservative_chrC08_2333576	6	14	21
conservative_chrA06_528202	4	134	24
unconservative_chrA01_60332	1	0	20
unconservative_chrCnn_random_3473360	1	26	19
unconservative_chrCnn_random_3529359	0	1	23
unconservative_chrC04_1587116	73	53	24
unconservative_chrC03_random_2826462	225	215	18
unconservative_chrAnn_random_3081079	115	16	24
unconservative_chrA04_358292	0	1	25
unconservative_chrA08_756509	256	457	24
unconservative_chrA03_314063	115	96	24
unconservative_chrC08_2390484	29	4	19
unconservative_chrC02_1208830	89	59	21
unconservative_chrAnn_random_2985149	0	1	20
unconservative_chrA09_896765	277	543	24
unconservative_chrC02_1179245	6	15	24
unconservative_chrC07_2243240	0	1	23
unconservative_chrC02_random_2820048	33	71	21
unconservative_chrC07_2270396	537	604	23
unconservative_chrAnn_random_3133344	21	4	21
unconservative_chrA07_600694	67	2	24
conservative_chrC08_2446524	5	8	24
unconservative_chrCnn_random_3531422	69	103	20
unconservative_chrCnn_random_3384748	271	338	22
unconservative_chrA02_112866	6	10	24
unconservative_chrA02_170296	69	171	24
unconservative_chrA02_97002	1	0	24
unconservative_chrC04_1645854	4	11	24
unconservative_chrC05_1820363	8	15	24
unconservative_chrC05_1936254	4	27	24
unconservative_chrAnn_random_3109904	0	1	22
unconservative_chrC04_1697378	37	63	24
unconservative_chrA03_random_2706162	17	3	22
conservative_chrA02_random_2682742	73	80	21
unconservative_chrC02_random_2810655	31	32	21
unconservative_chrC09_2513625	18	2	24
unconservative_chrC07_2128919	297	310	24
unconservative_chrCnn_random_3307531	135	66	24
unconservative_chrA03_random_2706548	4	1	24
unconservative_chrA06_527292	1	2	21
unconservative_chrCnn_random_3177496	0	1	24
unconservative_chrCnn_random_3317551	23	69	24
unconservative_chrC03_random_2830295	44	48	23
unconservative_chrC02_1156554	128	17	24
unconservative_chrC02_1155231	62	7	24
unconservative_chrC02_1229494	30	6	19
unconservative_chrC08_2341430	128	124	24
unconservative_chrA01_84314	3	16	24
conservative_chrC07_2273109	9	19	21
unconservative_chrC08_2451069	10	18	23
conservative_chrA10_925211	8	8	21
unconservative_chrA08_694262	7	5	24
unconservative_chrA06_546717	89	201	24
unconservative_chrA05_430842	0	2	23
unconservative_chrC06_2050529	0	2	22
unconservative_chrC06_2063813	186	66	24
unconservative_chrA01_32285	11	30	23
unconservative_chrC03_1359400	2	1	23
unconservative_chrC05_1885533	723	559	22
unconservative_chrCnn_random_3523924	28	31	22
unconservative_chrCnn_random_3220183	9	12	24
unconservative_chrA09_806149	7	6	25
conservative_chrA04_355424	4	6	21
unconservative_chrA08_708988	121	57	24
unconservative_chrC01_1005977	17	19	24
unconservative_chrA02_135723	0	1	24
unconservative_chrCnn_random_3335482	322	382	24
unconservative_chrA08_random_2753265	22	31	24
unconservative_chrA01_34930	7	6	24
unconservative_chrC03_1394328	120	137	24
unconservative_chrC07_2173052	26	3	19
unconservative_chrC05_1817982	3	11	24
unconservative_chrC01_1039577	47	69	23
unconservative_chrC08_2398140	128	63	24
conservative_chrA01_14644	4	8	22
unconservative_chrCnn_random_3324198	777	718	22
unconservative_chrC08_2453920	0	2	25
unconservative_chrC09_2652080	17	32	24
unconservative_chrAnn_random_3000733	49	289	19
unconservative_chrC03_random_2825340	2	0	24
unconservative_chrA08_731031	433	177	22
unconservative_chrUnn_random_3576358	39	58	24
unconservative_chrC08_2358406	5	4	24
conservative_chrAnn_random_3153785	5	18	20
unconservative_chrA05_414144	0	12	21
unconservative_chrC01_1059518	134	131	22
unconservative_chrC07_2202684	96	106	24
unconservative_chrA03_260104	0	1	24
unconservative_chrC06_1943036	10	19	24
unconservative_chrC01_1014173	3	8	24
unconservative_chrC02_1153123	71	97	24
unconservative_chrA03_random_2698515	3	0	21
unconservative_chrC01_1040543	34	3	22
unconservative_chrC02_1135776	142	265	21
unconservative_chrA09_833195	2	2	21
unconservative_chrA02_101706	1752	2200	21
unconservative_chrA01_61766	0	1	21
unconservative_chrC04_1732322	11	17	24
unconservative_chrCnn_random_3383305	1	1	24
unconservative_chrCnn_random_3214096	35	36	24
conservative_chrC08_2439565	89	118	23
unconservative_chrA03_random_2692801	5	6	24
unconservative_chrA10_943534	6	10	24
unconservative_chrC07_2244961	525	594	23
unconservative_chrC02_1148397	48	65	22
unconservative_chrAnn_random_2965608	1	65	21
unconservative_chrCnn_random_3236790	66	123	24
unconservative_chrC07_2290868	1	30	22
unconservative_chrA07_618899	3	8	24
unconservative_chrCnn_random_3350095	0	1	24
unconservative_chrC08_2344697	291	24	21
unconservative_chrC08_2444740	43	44	23
unconservative_chrA08_759096	0	14	21
conservative_chrC09_2562228	1073	1151	21
unconservative_chrCnn_random_3447190	1128	2192	24
unconservative_chrAnn_random_3000316	104	197	24
unconservative_chrA09_874033	74	94	18
unconservative_chrA09_799695	2	11	24
unconservative_chrA02_99971	1	0	24
conservative_chrAnn_random_3040064	176	345	21
unconservative_chrC06_random_2895823	4	3	18
unconservative_chrA01_89350	7	6	23
conservative_chrC05_1862700	178	175	22
conservative_chrA09_788111	75	79	21
unconservative_chrA08_714585	19	26	23
unconservative_chrC02_1292332	0	7	24
unconservative_chrC01_1057249	12	11	24
unconservative_chrCnn_random_3496171	525	594	23
unconservative_chrA09_880769	1	0	22
unconservative_chrA07_653380	194	296	24
unconservative_chrC09_2556472	284	308	24
unconservative_chrA03_281032	21	20	20
unconservative_chrA06_563043	31	10	24
unconservative_chrA04_372393	2	4	24
unconservative_chrC03_1485517	2	1	23
unconservative_chrAnn_random_3077354	1	0	24
unconservative_chrC01_1105894	9	9	24
unconservative_chrUnn_random_3570806	7	15	24
unconservative_chrC08_2299260	45	50	22
unconservative_chrA02_199685	6	30	21
unconservative_chrA06_523926	0	1	20
unconservative_chrA09_780201	0	1	23
unconservative_chrC08_2324612	11	2	22
unconservative_chrC02_1214158	539	604	23
unconservative_chrAnn_random_3078550	1418	2288	24
unconservative_chrA09_848786	1	3	24
unconservative_chrCnn_random_3450287	13	26	24
unconservative_chrC08_2356729	1808	2196	24
unconservative_chrA09_825457	4	5	23
unconservative_chrAnn_random_3083516	28	25	24
unconservative_chrAnn_random_3010500	110	122	24
unconservative_chrA02_115096	63	71	24
unconservative_chrC02_1209721	118	325	24
unconservative_chrUnn_random_3556895	10	13	24
unconservative_chrA03_random_2696441	26	7	22
conservative_chrA05_439469	1215	2221	20
conservative_chrA07_620955	61	144	21
conservative_chrC05_1891116	176	345	21
unconservative_chrC05_1790088	4	16	24
unconservative_chrC07_2217098	120	137	24
unconservative_chrC07_2186609	11	16	24
unconservative_chrA02_128683	7	11	22
unconservative_chrC03_1357428	219	242	22
unconservative_chrCnn_random_3169435	1	1	24
unconservative_chrC05_1873690	29	18	24
unconservative_chrC05_1911666	1	3	24
unconservative_chrC09_random_2954328	95	68	23
unconservative_chrC02_1226545	3	8	18
unconservative_chrA05_random_2727006	11	22	22
unconservative_chrC06_random_2904273	0	1	24
unconservative_chrC03_1480748	322	382	24
unconservative_chrA10_956355	31	23	18
unconservative_chrCnn_random_3315588	1	0	22
unconservative_chrC07_2272418	3	8	24
unconservative_chrA07_679018	226	312	25
unconservative_chrC09_2631818	104	37	21
unconservative_chrC03_1465275	27	47	24
unconservative_chrA09_random_2758710	787	535	23
unconservative_chrCnn_random_3477059	8	11	24
unconservative_chrA07_648408	21	14	20
unconservative_chrA08_711459	1	2	25
unconservative_chrCnn_random_3301528	45	12	19
unconservative_chrA02_186355	39	67	24
unconservative_chrC07_2186150	0	1	24
unconservative_chrC05_1879022	2	2	24
unconservative_chrC03_random_2838361	7	12	22
unconservative_chrC01_1094641	23	3	19
conservative_chrC07_2175567	1	45	22
unconservative_chrAnn_random_3042427	24	13	22
unconservative_chrCnn_random_3206172	0	1	24
unconservative_chrC01_974221	2	1	18
unconservative_chrC07_2283758	206	269	24
unconservative_chrC03_1328701	0	13	21
unconservative_chrC07_2297625	13	22	24
conservative_chrAnn_random_3000011	1	10	24
unconservative_chrC09_2487019	367	735	19
unconservative_chrC03_1526870	3	5	20
unconservative_chrA06_495712	3	1	24
unconservative_chrC06_1959619	21	45	24
unconservative_chrC03_1539994	0	1	21
unconservative_chrC03_1471457	5	15	20
unconservative_chrAnn_random_3038174	45	31	24
unconservative_chrAnn_random_3133343	21	4	21
unconservative_chrC09_2654895	0	2	24
unconservative_chrC02_1217233	0	26	25
unconservative_chrC07_2145639	0	1	24
unconservative_chrC04_1584562	83	124	24
unconservative_chrC03_random_2851464	458	552	22
unconservative_chrAnn_random_2989216	26	0	24
unconservative_chrC09_2607895	25	11	22
conservative_chrA07_598903	17	71	24
unconservative_chrC05_1802672	1605	1173	24
unconservative_chrC09_2592254	23	3	19
unconservative_chrA06_527219	139	330	24
unconservative_chrC05_1822254	523	594	23
unconservative_chrC09_random_2941863	0	1	22
conservative_chrC04_1604978	325	82	23
unconservative_chrC02_1270042	5	5	24
unconservative_chrC05_1878048	24	2	19
unconservative_chrA09_random_2764010	1175	2394	21
unconservative_chrAnn_random_3051854	5	9	22
unconservative_chrC04_1604807	10	12	23
unconservative_chrCnn_random_3340631	12	34	24
unconservative_chrAnn_random_2989545	412	2389	22
unconservative_chrC05_1761925	98	164	22
unconservative_chrAnn_random_3015548	62	85	24
unconservative_chrA06_528672	0	1	24
unconservative_chrC08_2444326	1	0	21
unconservative_chrC04_1583187	4	4	18
unconservative_chrC02_1221094	5850	5388	24
unconservative_chrC09_random_2958593	1	0	24
unconservative_chrA02_98572	7	16	24
unconservative_chrC09_2622802	0	1	23
unconservative_chrA09_836115	3	2	24
unconservative_chrC05_1797151	25	26	23
unconservative_chrC05_1768625	212	277	24
unconservative_chrCnn_random_3230358	7	15	23
unconservative_chrC02_1136504	1752	2200	21
conservative_chrA10_933232	1073	1151	21
unconservative_chrC03_1479013	0	14	24
unconservative_chrAnn_random_3095571	42	126	22
unconservative_chrA09_804543	30	25	24
unconservative_chrA08_random_2753892	42	93	24
unconservative_chrCnn_random_3189416	0	2	19
unconservative_chrA04_361161	4	14	21
unconservative_chrC01_random_2786156	84	144	24
unconservative_chrC02_1239976	23	32	24
unconservative_chrCnn_random_3455139	11	1	24
conservative_chrC05_1797729	176	345	21
unconservative_chrA03_304126	40	24	21
unconservative_chrCnn_random_3455393	128	26	24
unconservative_chrA03_204968	10	9	18
unconservative_chrC04_random_2859574	0	1	22
unconservative_chrC06_1959627	43	44	24
unconservative_chrA09_778823	52	28	24
unconservative_chrC05_1791781	216	237	22
unconservative_chrC02_1128204	77	202	24
unconservative_chrC05_random_2885644	210	221	24
unconservative_chrA09_random_2760348	5	7	23
unconservative_chrA09_random_2759480	0	1	18
unconservative_chrC04_1635644	3	22	19
conservative_chrC09_2568092	102	107	24
unconservative_chrA07_634446	282	548	24
unconservative_chrCnn_random_3318386	777	718	22
unconservative_chrC02_1264942	25	4	19
unconservative_chrCnn_random_3339828	54	40	21
conservative_chrC08_2307205	5875	8638	21
unconservative_chrC01_1093551	22	2	21
unconservative_chrC05_1900490	0	1	22
unconservative_chrC05_1865068	537	606	23
unconservative_chrC03_1343762	0	2	24
unconservative_chrCnn_random_3453550	0	30	24
unconservative_chrC06_2078069	10	18	24
unconservative_chrC09_random_2948639	0	1	24
unconservative_chrCnn_random_3453890	184	79	24
conservative_chrC04_1651284	4	6	21
unconservative_chrCnn_random_3338913	10	26	20
unconservative_chrAnn_random_3112341	16	26	21
unconservative_chrA04_370563	3	9	24
unconservative_chrA02_166020	40	65	24
unconservative_chrAnn_random_3073368	1418	2288	24
unconservative_chrC03_1415324	32	79	24
unconservative_chrC06_random_2896679	2	0	18
unconservative_chrA07_613364	1	2	23
unconservative_chrC09_2485849	1	0	23
unconservative_chrCnn_random_3301221	9	12	24
conservative_chrC05_1797726	12	41	21
unconservative_chrC09_2495476	17	12	24
unconservative_chrCnn_random_3176374	0	2	24
conservative_chrA09_840088	297	80	23
conservative_chrC03_1544213	1	0	24
unconservative_chrC04_1620872	10	12	24
unconservative_chrC08_2422973	2830	4247	24
unconservative_chrC01_985450	5	3	24
unconservative_chrC08_2367686	328	138	24
unconservative_chrC01_1003410	174	47	22
conservative_chrC07_2275757	4	134	24
unconservative_chrC06_2097016	282	548	24
unconservative_chrC06_random_2901452	166	302	21
unconservative_chrC04_1602108	39	6	19
unconservative_chrC06_1952969	131	29	24
unconservative_chrAnn_random_2962078	41	26	24
unconservative_chrC02_1179738	0	1	20
unconservative_chrC05_1855118	2	1	24
unconservative_chrA03_274830	0	1	21
unconservative_chrA03_random_2702305	34	73	24
unconservative_chrCnn_random_3278191	1	7	24
unconservative_chrC05_1911509	3648	4155	24
unconservative_chrC03_1376980	79	209	24
unconservative_chrC05_1793741	31	33	24
unconservative_chrCnn_random_3535970	8	11	24
unconservative_chrA02_199434	2	0	18
unconservative_chrC04_random_2873105	2	4	24
unconservative_chrA02_106870	2	12	24
unconservative_chrUnn_random_3562999	3	5	23
unconservative_chrC08_2332851	118	217	21
unconservative_chrCnn_random_3328621	12	4	24
unconservative_chrC02_random_2808249	3	6	24
unconservative_chrAnn_random_3131898	525	594	23
unconservative_chrC01_1048914	0	1	22
unconservative_chrA03_random_2703599	54	38	21
unconservative_chrC02_1212041	154	163	24
unconservative_chrC01_1116431	0	2	24
unconservative_chrA02_122684	7	9	21
unconservative_chrC04_1723541	18	14	23
unconservative_chrC09_2634870	1	0	24
unconservative_chrC03_1367096	311	459	22
unconservative_chrC04_random_2855864	3	12	24
unconservative_chrUnn_random_3562560	13	16	24
unconservative_chrA06_530307	98	275	24
unconservative_chrC02_1184113	48	14	24
unconservative_chrC09_2613783	29	23	24
unconservative_chrC05_1898557	71	48	21
unconservative_chrCnn_random_3476348	117	126	22
unconservative_chrC04_1708960	235	288	24
unconservative_chrA06_547631	19	6	19
unconservative_chrA09_764738	1	0	22
unconservative_chrA09_762714	7	6	24
unconservative_chrC06_random_2902909	6	6	23
unconservative_chrA03_211769	1	1	22
unconservative_chrC01_1087436	3	0	22
unconservative_chrC04_1602820	21	4	21
unconservative_chrC03_1420919	66	35	21
unconservative_chrC01_1052662	260	310	22
unconservative_chrC03_1378427	41	6	19
unconservative_chrA07_651667	1	2	24
unconservative_chrC09_2597152	458	552	22
unconservative_chrC03_1518160	3	3	24
unconservative_chrC02_1283463	4	4	24
unconservative_chrC03_1360137	2	5	24
unconservative_chrCnn_random_3432436	24	2	19
unconservative_chrA01_72926	24	3	19
unconservative_chrC01_1064348	48	76	24
conservative_chrC07_2198637	52	85	23
unconservative_chrA04_379071	50	77	24
conservative_chrA01_55288	2	2	21
unconservative_chrC08_2435096	47	16	18
unconservative_chrA01_34516	0	1	19
unconservative_chrC03_1465877	75	111	22
conservative_chrCnn_random_3286395	1075	1178	21
unconservative_chrCnn_random_3281219	23	69	24
unconservative_chrC09_random_2950489	7	7	24
unconservative_chrAnn_random_3126597	43	50	18
unconservative_chrC01_1000217	24	2	19
conservative_chrC04_1560232	89	118	23
unconservative_chrA02_169198	10	19	24
unconservative_chrA01_68407	219	242	22
unconservative_chrUnn_random_3554077	222	189	24
unconservative_chrC01_random_2790324	16	44	24
unconservative_chrC04_1730601	15	1	24
unconservative_chrC06_2080080	0	1	21
unconservative_chrCnn_random_3204206	458	552	22
unconservative_chrA07_590426	67	114	24
unconservative_chrC07_2124437	10	21	24
unconservative_chrC09_random_2955305	0	1	24
unconservative_chrA05_random_2726541	467	2659	22
unconservative_chrUnn_random_3575578	33	82	20
unconservative_chrC01_1081970	25	39	24
unconservative_chrCnn_random_3498648	9	0	23
unconservative_chrAnn_random_3000995	26	18	19
unconservative_chrCnn_random_3243896	0	10	23
unconservative_chrC02_1213809	454	216	24
unconservative_chrCnn_random_3363466	2	7	22
unconservative_chrAnn_random_2964007	4	11	22
unconservative_chrCnn_random_3469278	5	26	24
unconservative_chrC05_1769613	0	1	23
unconservative_chrC07_2296070	1	1	24
unconservative_chrC02_1197325	58	66	24
unconservative_chrC07_2240681	5	17	24
unconservative_chrC06_2079113	167	93	24
unconservative_chrC04_1585028	3	6	24
unconservative_chrCnn_random_3433197	128	17	24
unconservative_chrC05_1790049	62	7	24
unconservative_chrC06_2061671	21	4	21
unconservative_chrA03_292148	17	59	21
unconservative_chrC05_1807179	5	18	22
unconservative_chrCnn_random_3491536	2240	3300	21
unconservative_chrC07_2298349	14	92	24
unconservative_chrCnn_random_3264385	4	4	20
unconservative_chrC05_random_2883838	10	2	21
unconservative_chrCnn_random_3499075	27	31	18
unconservative_chrA07_647010	7	9	24
unconservative_chrC01_1082945	12	17	21
unconservative_chrC01_1004029	48	118	24
unconservative_chrAnn_random_2979341	7	24	24
conservative_chrA01_61640	11	25	23
unconservative_chrA09_773127	12	27	24
unconservative_chrA02_174870	1	0	24
unconservative_chrA06_563957	92	60	21
unconservative_chrC08_2308083	11	7	24
unconservative_chrC06_2067485	34	55	23
unconservative_chrCnn_random_3249217	100	129	23
unconservative_chrCnn_random_3256000	112	190	24
unconservative_chrA05_405786	41	6	19
conservative_chrA09_892389	3334	9494	21
unconservative_chrC02_1234818	141	262	21
unconservative_chrC08_2390483	29	4	19
unconservative_chrAnn_random_2974267	31	58	24
unconservative_chrAnn_random_3127816	6	7	22
unconservative_chrC09_2529320	12	23	22
unconservative_chrC07_2154578	39	54	21
unconservative_chrA06_512165	39	69	24
unconservative_chrC08_2405708	0	4	24
conservative_chrA02_168228	49	55	21
unconservative_chrA03_269617	75	5	24
conservative_chrA03_239809	1075	1178	21
unconservative_chrC08_2421776	0	7	24
unconservative_chrC01_1049656	0	1	24
unconservative_chrA07_644701	45	12	19
unconservative_chrC09_2484003	5	8	19
unconservative_chrA03_random_2692508	23	2	19
unconservative_chrA09_771370	19	45	24
unconservative_chrC07_2291664	43	72	24
unconservative_chrCnn_random_3446945	458	552	22
unconservative_chrC09_2657813	70	97	24
unconservative_chrC04_1740230	0	1	23
unconservative_chrC01_1094199	1	1	24
conservative_chrC01_1038278	5	18	20
unconservative_chrCnn_random_3249846	102	140	23
unconservative_chrA01_37994	4	4	23
unconservative_chrA04_342120	7	44	22
unconservative_chrC02_1275280	0	7	24
unconservative_chrA10_910546	0	3	21
unconservative_chrC03_random_2830531	0	24	23
unconservative_chrC02_1221011	19	20	23
unconservative_chrA01_73250	33	96	21
unconservative_chrAnn_random_2973573	449	455	22
unconservative_chrA01_76276	9	11	23
unconservative_chrC06_2061366	1915	2149	24
unconservative_chrC08_2386559	6	17	24
unconservative_chrC03_1336202	0	1	22
conservative_chrCnn_random_3295813	115	175	24
unconservative_chrCnn_random_3321266	28	50	22
unconservative_chrC09_2553125	0	1	24
unconservative_chrA03_239094	486	558	23
conservative_chrC05_1905999	13	42	21
unconservative_chrAnn_random_3147365	49	0	23
unconservative_chrUnn_random_3585533	12	11	24
unconservative_chrC04_1741334	6	7	24
unconservative_chrCnn_random_3266520	7	4	24
unconservative_chrAnn_random_3013006	71	555	22
unconservative_chrC08_2458316	0	6	18
unconservative_chrC09_2485682	1	4	24
unconservative_chrC04_1660063	3	8	24
unconservative_chrA02_151144	56	120	20
unconservative_chrC03_1538668	48	12	19
unconservative_chrCnn_random_3177492	0	1	24
unconservative_chrC03_1438363	672	725	20
unconservative_chrC08_2426070	75	9	23
unconservative_chrC03_random_2826320	21	7	24
unconservative_chrC03_random_2831842	27	29	24
unconservative_chrC04_1733273	41	6	22
unconservative_chrA07_592666	2	27	22
unconservative_chrA06_575551	1	2	21
unconservative_chrA06_527746	24	28	21
conservative_chrC09_2551492	8	6	22
unconservative_chrC04_1716601	5912	6371	24
unconservative_chrCnn_random_3332951	7	5	24
unconservative_chrCnn_random_3457236	139	330	24
unconservative_chrC07_2282068	18	17	24
unconservative_chrC03_1377319	181	5057	22
unconservative_chrC06_1959620	17	31	24
unconservative_chrCnn_random_3250730	148	166	23
unconservative_chrC09_2575711	0	1	24
unconservative_chrC01_random_2790999	6	36	22
unconservative_chrC01_1071530	22	22	24
unconservative_chrC05_1912733	5	14	24
unconservative_chrA07_646316	0	2	24
unconservative_chrC09_2666373	458	552	22
unconservative_chrC05_1886953	6	13	24
unconservative_chrA01_31054	0	15	22
unconservative_chrA03_224969	0	2	21
unconservative_chrA06_584380	28	65	24
unconservative_chrA10_934869	14	10	21
unconservative_chrC01_992840	0	2	24
unconservative_chrUnn_random_3544841	459	2606	22
unconservative_chrC04_1602894	152	194	24
unconservative_chrCnn_random_3538909	1	19	24
conservative_chrCnn_random_3393760	82	91	24
unconservative_chrA08_727284	27	28	21
unconservative_chrC01_1111665	4	1	24
unconservative_chrC02_1217875	13	17	24
unconservative_chrA09_787496	218	44	24
unconservative_chrC09_2621684	1	6	24
unconservative_chrC08_2445404	18	39	22
unconservative_chrC02_1222225	7	4	24
unconservative_chrC09_2500447	42	60	24
unconservative_chrAnn_random_3097477	9	89	22
unconservative_chrA10_random_2776020	3	11	24
unconservative_chrA06_532432	2	0	20
unconservative_chrC06_2072312	158	181	24
unconservative_chrC03_1529791	2	9	18
unconservative_chrCnn_random_3238853	6	5	19
unconservative_chrC09_2518911	0	2	22
unconservative_chrC08_2330634	38	28	21
unconservative_chrA02_143808	52	115	22
unconservative_chrC04_1671342	20	26	19
unconservative_chrA02_115549	101	80	24
unconservative_chrC09_2596224	258	311	22
unconservative_chrAnn_random_3107980	7	24	20
unconservative_chrA09_883293	1	2	21
unconservative_chrA08_725818	602	1043	21
unconservative_chrC07_2131420	60	89	24
unconservative_chrC06_2025371	7	1	24
unconservative_chrC02_1281535	2	27	22
unconservative_chrC09_2569084	0	30	24
unconservative_chrCnn_random_3310853	25	76	24
unconservative_chrC09_random_2958399	44	45	24
unconservative_chrC09_2531099	24	16	22
unconservative_chrA05_414143	0	12	21
unconservative_chrA02_102166	35	56	24
unconservative_chrC04_1726891	199	129	24
unconservative_chrC09_2577215	27	37	23
unconservative_chrA03_230238	401	39	24
unconservative_chrA01_18869	107	80	21
unconservative_chrC03_random_2854895	16	42	24
unconservative_chrC01_1074782	0	2	21
unconservative_chrC09_2538640	31	23	18
unconservative_chrAnn_random_3007215	33	95	21
unconservative_chrA04_322264	29	29	23
unconservative_chrC04_random_2856032	4	11	22
unconservative_chrC03_1430135	0	1	19
unconservative_chrC02_1128198	6	1	24
unconservative_chrC03_1491477	215	283	24
unconservative_chrA01_24358	44	8	19
unconservative_chrA01_69141	20	16	22
unconservative_chrC09_2659344	701	393	22
unconservative_chrC01_1087976	2390	2521	24
unconservative_chrC03_1538199	54	129	19
unconservative_chrA09_780642	36	124	22
unconservative_chrCnn_random_3235225	2	10	24
unconservative_chrC06_random_2906981	9	73	21
unconservative_chrC02_random_2815799	17	26	21
unconservative_chrC02_1145615	1	24	21
unconservative_chrC03_random_2834892	7	9	24
unconservative_chrAnn_random_3002608	11	13	23
unconservative_chrAnn_random_3008684	29	2	22
unconservative_chrC02_1193572	0	1	24
unconservative_chrC04_1661300	9	36	24
unconservative_chrA02_random_2684017	2	15	24
unconservative_chrA03_243347	2	10	24
unconservative_chrC05_1874404	73	13	19
unconservative_chrA10_947704	0	1	24
unconservative_chrA10_random_2773938	1	1	25
unconservative_chrC07_2248569	539	604	23
unconservative_chrC03_1383058	186	224	23
unconservative_chrCnn_random_3273319	141	341	24
unconservative_chrC03_1406992	6	31	22
unconservative_chrA05_464962	41	17	21
unconservative_chrC01_1089705	20	15	22
unconservative_chrC09_2654334	7	18	24
unconservative_chrC04_1593799	0	1	24
unconservative_chrAnn_random_3134952	31	76	20
unconservative_chrA09_778670	185	14	21
unconservative_chrC02_1224860	1	2	24
unconservative_chrA02_184673	5	7	24
unconservative_chrC09_2479501	12	27	24
unconservative_chrC03_1371375	2	5	24
unconservative_chrAnn_random_2962742	1	1	24
unconservative_chrA05_414464	1	19	24
unconservative_chrC02_random_2812337	2	6	24
unconservative_chrC03_1487507	41	186	24
unconservative_chrC04_1678526	158	181	24
unconservative_chrA02_127451	184	53	22
unconservative_chrC06_2073917	421	28	24
unconservative_chrAnn_random_2972319	26	130	22
unconservative_chrC09_2569237	0	1	24
unconservative_chrC02_1245560	16	19	24
unconservative_chrA08_701106	6	14	21
conservative_chrA03_219170	3	6	21
unconservative_chrC07_2178359	6	2	21
unconservative_chrC05_1865432	11	15	24
conservative_chrC06_2103154	1348	2032	21
conservative_chrC05_1849962	49	74	24
unconservative_chrA04_353140	14	38	24
unconservative_chrA05_480212	17	8	20
unconservative_chrCnn_random_3345120	76	6	24
unconservative_chrC07_2282029	274	209	24
unconservative_chrC09_2579870	18	18	23
unconservative_chrC01_1046332	1	1	24
unconservative_chrC04_1578672	219	242	22
unconservative_chrA06_random_2737938	14	92	24
unconservative_chrC06_2097293	0	3	23
unconservative_chrC09_2547055	118	325	24
unconservative_chrA03_289774	1	0	24
unconservative_chrC01_1057034	2	1	23
unconservative_chrC02_1134231	48	11	24
unconservative_chrC09_2518288	71	6	22
unconservative_chrC09_2630522	1629	2227	24
unconservative_chrA10_920564	672	725	20
unconservative_chrC05_1801588	7	11	24
unconservative_chrA03_random_2703447	81	128	24
unconservative_chrCnn_random_3481132	79	99	21
unconservative_chrA06_random_2735051	16	23	23
unconservative_chrA01_18542	1	4	24
unconservative_chrC09_random_2953705	458	552	22
unconservative_chrA08_744555	0	2	24
unconservative_chrC09_2635797	5	10	24
conservative_chrC08_2365724	3334	9494	21
unconservative_chrC09_2657841	67	91	24
unconservative_chrCnn_random_3439448	1	0	24
unconservative_chrA07_662247	1	0	21
unconservative_chrCnn_random_3324894	29	52	19
unconservative_chrC02_1129539	41	15	24
unconservative_chrC04_1731297	2168	2273	24
unconservative_chrC04_1638719	145	184	24
unconservative_chrC08_2344058	16	21	24
unconservative_chrA06_551140	31	2	22
unconservative_chrC02_1199360	1217	510	18
unconservative_chrCnn_random_3193180	32	31	23
unconservative_chrCnn_random_3392140	458	552	22
unconservative_chrA08_744916	4	9	24
unconservative_chrC06_2050257	474	401	24
unconservative_chrC09_2551654	90	46	23
unconservative_chrA05_472920	1	19	24
conservative_chrC08_2307212	82	82	23
unconservative_chrC03_1404754	3	11	23
unconservative_chrC02_1217076	2	25	19
unconservative_chrC06_1978649	0	6	22
unconservative_chrCnn_random_3464755	2	8	24
unconservative_chrC04_1616976	3552	4012	24
unconservative_chrC04_1594659	117	356	24
unconservative_chrC09_random_2945026	0	2	24
unconservative_chrC01_1110443	20	11	24
unconservative_chrC05_1785696	4	0	24
unconservative_chrA02_121780	3	5	24
unconservative_chrC01_1008762	25	26	18
unconservative_chrC06_2024205	46	20	24
unconservative_chrA06_562466	27	31	24
unconservative_chrC07_2136499	27	48	24
unconservative_chrC02_1188069	1	10	24
unconservative_chrC03_1490719	0	1	19
unconservative_chrC08_2323892	28	32	24
unconservative_chrA03_311818	1	1	24
unconservative_chrC07_2135132	1	0	24
unconservative_chrCnn_random_3359647	20	3	24
unconservative_chrC07_2169282	9	9	24
unconservative_chrC07_2274326	36	18	22
unconservative_chrCnn_random_3423709	0	6	24
unconservative_chrC02_1267220	28	75	24
unconservative_chrAnn_random_2978161	66	188	22
unconservative_chrC09_2623725	178	276	24
unconservative_chrC02_1221093	5850	5388	24
unconservative_chrCnn_random_3512050	21	4	21
unconservative_chrA09_839527	12	8	24
unconservative_chrC06_2049447	56	11	19
unconservative_chrC03_random_2837454	1	25	21
unconservative_chrC03_1414498	0	2	24
conservative_chrC08_2410108	123	55	21
unconservative_chrC06_2058269	24	47	23
unconservative_chrC09_2615467	4	8	24
unconservative_chrCnn_random_3488416	222	189	24
unconservative_chrA07_677856	21	14	20
unconservative_chrA10_943616	17	4	23
unconservative_chrA03_257476	42	104	19
unconservative_chrC06_1945140	10	34	24
unconservative_chrA07_631645	7	1	24
unconservative_chrA01_66309	3	2	24
unconservative_chrAnn_random_3145070	2	1	24
unconservative_chrC01_1016618	0	1	24
unconservative_chrC06_2108861	15	25	25
unconservative_chrC02_1139620	28	45	24
unconservative_chrC08_2361784	17	29	23
unconservative_chrC02_1174818	5	13	24
unconservative_chrC02_1184991	1	0	22
unconservative_chrA07_661497	1	2	21
unconservative_chrCnn_random_3452608	53	55	24
unconservative_chrC08_2418510	181	5058	22
unconservative_chrAnn_random_2964000	5	15	24
unconservative_chrC05_1845636	0	2	24
unconservative_chrC02_1290312	3	9	24
unconservative_chrC03_1339151	121	83	21
unconservative_chrAnn_random_2998185	369	84	24
unconservative_chrC05_1863060	15	25	23
unconservative_chrC04_1598194	290	122	22
unconservative_chrA07_630336	0	2	19
unconservative_chrCnn_random_3226334	3648	4155	24
unconservative_chrC04_1729820	28	18	20
unconservative_chrC05_1854308	34	36	22
unconservative_chrC04_1695276	1	0	22
unconservative_chrA09_867562	49	9	22
unconservative_chrC06_2053168	3	4	24
unconservative_chrC03_1532536	3	2	24
unconservative_chrC02_1251261	0	3	24
unconservative_chrA03_313101	1	0	22
unconservative_chrCnn_random_3205128	2	4	24
unconservative_chrC04_random_2867761	96	106	24
unconservative_chrC01_1063975	539	604	23
unconservative_chrAnn_random_3063525	1	49	21
unconservative_chrC04_1588876	5	6	24
unconservative_chrC09_random_2956293	16	0	21
unconservative_chrC09_2552437	21	4	21
unconservative_chrC02_1210675	62	7	24
unconservative_chrC09_random_2959770	2	0	24
unconservative_chrC05_random_2885509	41	6	21
unconservative_chrC09_2588444	0	1	24
unconservative_chrC02_1300973	27	1	24
unconservative_chrCnn_random_3319156	5	33	21
conservative_chrA09_863384	14	2	21
unconservative_chrC06_2031560	31	46	24
unconservative_chrCnn_random_3471401	1	0	18
unconservative_chrC05_random_2890109	73	12	22
unconservative_chrCnn_random_3249328	0	2	24
unconservative_chrA02_124403	48	14	24
unconservative_chrC03_random_2825301	20	40	24
conservative_chrA08_686185	5875	8638	21
unconservative_chrC08_2393651	28	32	24
unconservative_chrCnn_random_3365904	0	1	25
unconservative_chrC01_1008452	0	2	18
unconservative_chrC06_2100600	28	60	24
unconservative_chrA02_174062	1	0	23
unconservative_chrAnn_random_2989206	26	0	24
unconservative_chrC03_1413800	13	8	24
unconservative_chrC03_1339708	139	197	24
unconservative_chrC05_1791915	343	394	24
unconservative_chrC09_2633608	537	606	23
unconservative_chrA06_531978	14	38	24
unconservative_chrA10_967996	6	24	24
unconservative_chrCnn_random_3523360	11	15	24
unconservative_chrC02_1207432	1	1	23
unconservative_chrC04_1566807	32	53	24
unconservative_chrA03_random_2710116	99	17	19
unconservative_chrAnn_random_3058596	45	31	24
unconservative_chrCnn_random_3539432	0	1	21
unconservative_chrC02_1297855	100	58	24
unconservative_chrC09_2608128	25	76	24
unconservative_chrC02_1263642	1	0	24
unconservative_chrA02_191911	2	2	24
unconservative_chrC04_random_2874149	175	65	24
unconservative_chrA09_765556	12	14	22
unconservative_chrC02_1186894	2	7	21
unconservative_chrC05_1932617	0	3	24
unconservative_chrA01_42066	1	0	22
unconservative_chrC02_1241511	64	99	24
unconservative_chrCnn_random_3460195	5	7	24
unconservative_chrC07_2282103	128	17	24
unconservative_chrA08_717099	8	18	23
unconservative_chrCnn_random_3348950	3	2	24
unconservative_chrC05_1813554	9	10	24
unconservative_chrC07_2173972	12	17	21
unconservative_chrA10_954229	1752	2200	21
unconservative_chrAnn_random_2981592	17	33	19
unconservative_chrCnn_random_3402917	5	8	24
conservative_chrC02_1196694	74	80	21
unconservative_chrA05_random_2717786	80	113	22
unconservative_chrAnn_random_3051129	0	10	24
unconservative_chrC03_1358836	6	8	24
unconservative_chrA08_random_2749800	107	95	24
unconservative_chrA03_316602	22	46	24
unconservative_chrC08_2352537	18	15	24
unconservative_chrAnn_random_3076101	1	12	21
unconservative_chrA06_492839	3	4	24
unconservative_chrC08_random_2938698	17	27	24
unconservative_chrA02_95168	2	1	21
unconservative_chrCnn_random_3507589	15	31	24
unconservative_chrC03_1417339	11	14	21
unconservative_chrCnn_random_3491993	930	1247	24
unconservative_chrC05_1799319	10	26	20
unconservative_chrC05_1803175	0	10	24
unconservative_chrC03_random_2844302	0	14	21
unconservative_chrCnn_random_3250006	81	110	24
unconservative_chrAnn_random_3141730	15	115	22
unconservative_chrC03_random_2844506	106	77	23
unconservative_chrC04_1660350	10	21	24
unconservative_chrCnn_random_3373175	142	8	24
unconservative_chrC06_1949391	4	1	20
conservative_chrA01_15615	3360	6115	21
unconservative_chrCnn_random_3516735	3648	4155	24
unconservative_chrCnn_random_3360903	78	137	24
unconservative_chrA05_433397	23	10	24
unconservative_chrC05_1836106	1	3	24
unconservative_chrC01_987818	199	254	24
unconservative_chrUnn_random_3553504	16	37	24
unconservative_chrC09_2539619	9	5	23
unconservative_chrCnn_random_3364289	1	8	24
unconservative_chrA10_963490	1418	2288	24
unconservative_chrA04_390168	19	26	23
unconservative_chrC08_2302894	0	1	24
unconservative_chrAnn_random_3095570	42	126	22
unconservative_chrA03_random_2698673	0	1	19
unconservative_chrC09_2615216	32	40	18
unconservative_chrC09_2639839	1752	2200	21
unconservative_chrCnn_random_3527909	10	11	24
unconservative_chrC04_1569220	11	2	24
conservative_chrA06_491639	13	33	24
unconservative_chrC05_1834630	13	14	24
unconservative_chrA07_631734	0	3	24
unconservative_chrC09_random_2951437	3345	4815	24
unconservative_chrA10_random_2773703	46	67	24
unconservative_chrAnn_random_3093630	36	84	20
unconservative_chrCnn_random_3326602	3	14	24
unconservative_chrAnn_random_3077181	26	3	19
conservative_chrA07_598904	17	71	24
unconservative_chrA08_715843	1435	136	24
conservative_chrC05_1762337	9	19	21
unconservative_chrA08_740298	0	4	24
unconservative_chrC01_977088	17	49	24
unconservative_chrC02_random_2811526	114	107	22
unconservative_chrA05_random_2727850	1	5	24
unconservative_chrAnn_random_3142690	30	6	19
unconservative_chrC02_1224932	34	36	22
unconservative_chrC01_random_2796266	36	10	21
unconservative_chrC05_1823929	10	0	21
unconservative_chrC02_1238925	443	531	22
unconservative_chrA03_274816	20	10	20
unconservative_chrC09_2564988	2	7	21
unconservative_chrA03_298523	56	9	21
unconservative_chrA05_424109	2	3	22
unconservative_chrCnn_random_3529993	58	22	23
unconservative_chrA06_528626	30	3	24
unconservative_chrA10_939138	21	30	24
unconservative_chrC03_random_2842024	0	1	21
unconservative_chrA06_531149	2	10	24
unconservative_chrC09_2510061	9	12	23
unconservative_chrC09_2465527	213	280	24
unconservative_chrA01_56963	21	16	24
unconservative_chrA10_920857	56	120	20
unconservative_chrA09_859076	2	20	24
unconservative_chrCnn_random_3310854	25	76	24
unconservative_chrA09_851402	282	548	24
unconservative_chrC06_2073918	421	28	24
unconservative_chrA03_243762	1	0	24
unconservative_chrC06_2002624	3648	4155	24
unconservative_chrCnn_random_3164727	27	46	24
unconservative_chrA10_939191	10	7	23
unconservative_chrC02_1176026	31	111	24
unconservative_chrC01_1097073	14	31	24
unconservative_chrA07_634513	6	34	20
unconservative_chrC06_2056282	0	2	24
unconservative_chrC05_1846646	6	13	24
unconservative_chrAnn_random_3115334	25	2	19
unconservative_chrC05_1864470	236	144	22
unconservative_chrCnn_random_3212487	60	71	24
unconservative_chrC06_2052880	15	30	24
unconservative_chrCnn_random_3219447	3	2	24
unconservative_chrC03_1462878	0	96	24
unconservative_chrA09_863591	2	3	23
unconservative_chrAnn_random_3038656	3	0	24
unconservative_chrCnn_random_3503460	0	1	24
conservative_chrA09_854918	53	99	22
unconservative_chrC02_1185831	9	17	25
unconservative_chrA01_46788	0	1	22
unconservative_chrCnn_random_3208488	458	552	22
unconservative_chrC05_1817370	12	8	20
unconservative_chrC01_999148	0	3	21
unconservative_chrC04_1683796	1	0	24
unconservative_chrA09_random_2765861	16	18	24
unconservative_chrC05_1867431	13	14	21
unconservative_chrC02_1177238	8	45	22
unconservative_chrC03_1412624	21	1	19
unconservative_chrA09_828289	1	0	24
conservative_chrA09_836359	4	134	24
unconservative_chrC06_1983292	6	24	24
unconservative_chrC08_random_2931734	1418	2288	24
unconservative_chrC04_1644358	185	5116	22
unconservative_chrC08_2424484	11	10	21
unconservative_chrC03_1308542	72	65	24
unconservative_chrC08_2426362	345	407	22
unconservative_chrC09_2463519	15	36	23
unconservative_chrC03_1335701	0	1	24
unconservative_chrC06_1974628	3	10	24
unconservative_chrC03_1337619	214	279	24
unconservative_chrC03_1357538	3	22	19
unconservative_chrA05_406772	1	0	19
unconservative_chrC05_1919420	1	0	24
unconservative_chrCnn_random_3424959	3	11	22
unconservative_chrC05_1877110	0	1	25
conservative_chrC06_random_2898633	1	45	22
unconservative_chrCnn_random_3389368	0	1	24
unconservative_chrA01_24357	44	8	19
unconservative_chrC03_1391538	135	414	24
unconservative_chrC04_1710835	5804	6212	24
unconservative_chrC03_1512687	23	2	19
conservative_chrC02_1220214	115	175	24
unconservative_chrAnn_random_3138734	41	276	22
unconservative_chrA08_734400	10	21	24
unconservative_chrA03_251253	34	36	22
unconservative_chrC07_2235071	310	449	24
unconservative_chrA01_2583	2	0	18
unconservative_chrC06_1959498	17	26	21
unconservative_chrC06_random_2907757	525	594	23
conservative_chrC05_1840474	115	175	24
unconservative_chrC03_random_2852771	23	99	24
unconservative_chrC06_random_2897510	18	41	21
unconservative_chrC06_2100433	23	25	21
conservative_chrA07_635196	91	334	21
unconservative_chrAnn_random_3049220	71	555	22
unconservative_chrC07_2288107	1	5	24
unconservative_chrCnn_random_3297324	39	95	21
unconservative_chrC03_1303408	10	9	18
unconservative_chrC03_1441008	4	6	24
conservative_chrC01_998536	4	8	22
unconservative_chrC01_1006687	11	11	22
unconservative_chrC03_1543051	15	31	24
unconservative_chrAnn_random_3146395	0	1	20
unconservative_chrCnn_random_3319893	458	552	22
unconservative_chrAnn_random_3000993	26	18	19
unconservative_chrC02_random_2807145	1	10	19
unconservative_chrC08_2317429	2	9	24
unconservative_chrC09_2551535	33	29	21
unconservative_chrC01_random_2800392	8	4	24
unconservative_chrAnn_random_3042903	0	2	24
conservative_chrC06_2001373	60	140	21
unconservative_chrC06_2090232	2	4	24
unconservative_chrC06_1975265	6	6	24
unconservative_chrC03_1544940	1	2	24
unconservative_chrC01_1007382	23	3	19
unconservative_chrC04_1621311	537	606	23
unconservative_chrC02_1231322	82	119	22
unconservative_chrCnn_random_3515187	51	1	24
unconservative_chrCnn_random_3346119	15	31	24
unconservative_chrA02_159260	284	118	22
unconservative_chrAnn_random_3048736	42	249	19
unconservative_chrC09_random_2950717	7	8	23
unconservative_chrA07_601629	2	1	24
unconservative_chrC09_random_2958401	2	9	18
unconservative_chrC09_2548776	3	0	24
unconservative_chrC07_random_2911171	22	65	24
unconservative_chrC08_2385085	4	9	23
unconservative_chrA02_195125	0	1	20
unconservative_chrC03_1492585	55	66	24
unconservative_chrA05_463322	11	25	23
unconservative_chrUnn_random_3552503	427	188	22
unconservative_chrC05_1792327	443	531	22
unconservative_chrC06_1984130	458	552	22
conservative_chrAnn_random_3040061	115	194	21
unconservative_chrC01_1023505	303	28	24
unconservative_chrC06_1966849	2269	2352	24
unconservative_chrCnn_random_3270924	199	254	24
unconservative_chrA10_926177	18	41	22
unconservative_chrCnn_random_3460604	1	0	24
unconservative_chrC08_2339445	0	1	19
unconservative_chrC08_2350117	8	31	24
unconservative_chrA10_929055	5	9	24
unconservative_chrC07_2290287	310	449	24
unconservative_chrCnn_random_3453544	9	10	24
unconservative_chrC05_1884554	74	72	24
unconservative_chrC05_1832819	2	0	22
unconservative_chrC04_random_2855858	1	19	24
unconservative_chrUnn_random_3580121	0	3	24
unconservative_chrA08_742019	17	14	24
unconservative_chrCnn_random_3524484	4	9	19
unconservative_chrA06_576169	56	120	20
unconservative_chrCnn_random_3244182	0	9	24
unconservative_chrC01_random_2784990	23	43	18
unconservative_chrC06_2080552	0	1	21
unconservative_chrC04_1630211	0	2	24
unconservative_chrCnn_random_3489679	23	68	24
unconservative_chrC02_1201453	8	35	24
conservative_chrA05_469147	176	345	21
unconservative_chrC06_1982808	1	2	24
unconservative_chrAnn_random_3090809	443	530	22
conservative_chrCnn_random_3401961	41	82	24
unconservative_chrCnn_random_3241710	537	604	23
unconservative_chrAnn_random_3058187	55	71	21
unconservative_chrC02_1273836	202	254	24
unconservative_chrAnn_random_3043341	133	92	22
unconservative_chrC03_1480746	322	382	24
unconservative_chrC08_2352535	11	14	21
unconservative_chrCnn_random_3214191	0	1	23
unconservative_chrC07_2195313	1	0	24
unconservative_chrC02_1243568	17	18	24
unconservative_chrC09_2471729	47	98	21
unconservative_chrC04_1667014	40	84	24
unconservative_chrC06_random_2905601	1	2	21
unconservative_chrA06_539714	0	2	22
unconservative_chrC07_2133535	21	4	21
unconservative_chrCnn_random_3382746	0	7	24
unconservative_chrA05_423467	57	10	19
unconservative_chrC02_1164903	443	531	22
unconservative_chrC07_2190521	4	13	24
unconservative_chrC01_1027903	18	30	24
unconservative_chrC05_random_2884089	85	77	21
unconservative_chrC02_random_2817939	169	307	21
conservative_chrAnn_random_3060450	2	8	24
unconservative_chrA07_589607	74	100	24
unconservative_chrC03_1473072	412	159	22
unconservative_chrAnn_random_3104496	345	407	22
unconservative_chrC01_1102383	57	3	23
unconservative_chrA06_576292	7	13	24
unconservative_chrC05_1874261	2	6	18
