# Supplementary material for: Small RNA and degradome profiling involved in seed development and oil synthesis of Brassica napus
Source: PLoS One. 2018 Oct 17;13(10):e0204998. doi: 10.1371/journal.pone.0204998 (PMC6192625; doi:10.1371/journal.pone.0204998)
Supplement: S5 Table — (XLSX) [file pone.0204998.s009.xlsx]

## Sheet: Sheet1
S5 Table. A total of 300 novel and 2 known differentially expressed miRNAs between S03 and S04
MiRNA ID	Reads in S04	Reads in S03	FDR	log2FC	Regulated*
bna-miR169m	19633.5	57251.7	0	1.54401	up
bna-miR6029	32722.4	13658.1	0	-1.26052	down
unconservative_chrCnn_random_3253054	107728	361144	0	1.74518	up
unconservative_chrC03_random_2827735	1561.75	12858.7	0	3.0415	up
unconservative_chrC05_1900134	205316	20791.2	0	-3.3038	down
unconservative_chrAnn_random_3025499	272.687	4116.14	0	3.91597	up
unconservative_chrCnn_random_3190213	3340.41	68921.9	0	4.36686	up
unconservative_chrCnn_random_3226138	904.173	8478.46	0	3.22913	up
unconservative_chrC07_2188985	1205.56	10546.4	0	3.12897	up
conservative_chrC08_2447451	1.29444e+06	623782	0	-1.05322	down
unconservative_chrC04_1713631	15389.8	32578.3	0	1.08194	up
unconservative_chrC08_2320561	301.391	4963	0	4.04151	up
unconservative_chrC04_1697252	3579.02	52550.9	0	3.87608	up
unconservative_chrA07_642024	1193.01	19645.2	0	4.0415	up
unconservative_chrC07_2298350	10975.6	2291.94	0	-2.25966	down
unconservative_chrAnn_random_3117276	904.173	8892.04	0	3.29784	up
unconservative_chrC03_1394226	2561.82	20679.2	0	3.01294	up
unconservative_chrC05_1784544	904.173	6203.75	0	2.77847	up
unconservative_chrCnn_random_3260720	272.687	5612.92	0	4.36343	up
unconservative_chrCnn_random_3453549	3579.02	0	0	-35.0588	down
unconservative_chrC05_1913395	954.404	12114.5	0	3.666	up
unconservative_chrC03_1461979	345147	83045.7	0	-2.05524	down
conservative_chrCnn_random_3351407	10498.4	32905.7	0	1.64816	up
unconservative_chrAnn_random_3130007	18849.5	41254.9	0	1.13004	up
unconservative_chrCnn_random_3290300	16919	54470.8	0	1.68684	up
unconservative_chrC03_1343668	7593.74	26649.2	0	1.81121	up
unconservative_chrC02_1199259	47373.2	10894.2	0	-2.12051	down
unconservative_chrAnn_random_3107930	1789.51	24392.8	0	3.76882	up
unconservative_chrCnn_random_3232753	7635.23	1964.52	0	-1.95849	down
unconservative_chrC04_1655638	7993.14	51568.7	0	2.68966	up
unconservative_chrC09_2663545	10021.2	22592	0	1.17275	up
unconservative_chrA08_709000	6800.13	19808.9	0	1.54252	up
unconservative_chrAnn_random_3148615	97349.2	33575.4	0	-1.53576	down
conservative_chrCnn_random_3402539	15986.3	654.84	0	-4.60955	down
conservative_chrA06_528202	15986.3	654.84	0	-4.60955	down
unconservative_chrAnn_random_3081079	1908.81	18826.7	0	3.30203	up
unconservative_chrC08_2390484	602.782	5996.96	0	3.31452	up
unconservative_chrA07_600694	238.601	10968.6	0	5.52263	up
unconservative_chrCnn_random_3307531	7873.84	22100.9	0	1.48896	up
unconservative_chrC02_1156554	2028.11	20954.9	0	3.36908	up
unconservative_chrC02_1155231	835.104	10150	0	3.60338	up
unconservative_chrC02_1229494	904.173	6203.75	0	2.77847	up
unconservative_chrC06_2063813	7873.84	30450.1	0	1.95131	up
unconservative_chrA08_708988	6800.13	19808.9	0	1.54252	up
unconservative_chrC07_2173052	452.086	5376.58	0	3.57202	up
unconservative_chrC08_2398140	7515.93	20954.9	0	1.47926	up
unconservative_chrAnn_random_3000733	43551	10132.8	0	-2.10367	down
unconservative_chrA08_731031	23035.8	77330.7	0	1.74716	up
unconservative_chrC01_1040543	390.438	6072.16	0	3.95904	up
unconservative_chrAnn_random_2965608	8862.33	187.097	0	-5.56583	down
unconservative_chrC08_2344697	3272.24	54445.3	0	4.05646	up
unconservative_chrC02_1209721	38772.7	19317.8	0	-1.00511	down
unconservative_chrC09_2631818	5044.71	19458.1	0	1.94753	up
unconservative_chrA09_random_2758710	66600.8	134442	0	1.01337	up
unconservative_chrCnn_random_3301528	1808.35	9305.62	0	2.36343	up
conservative_chrC07_2175567	5856.57	178.593	0	-5.03531	down
unconservative_chrC02_1217233	2977.74	0	0	-34.7935	down
unconservative_chrAnn_random_2989216	0	4256.46	0	35.3089	up
conservative_chrC04_1604978	10208	55519.1	0	2.44329	up
unconservative_chrC05_1878048	301.391	4963	0	4.04151	up
unconservative_chrAnn_random_2989545	310919	73580.2	0	-2.07915	down
unconservative_chrCnn_random_3455393	3101.81	20954.9	0	2.7561	up
unconservative_chrC01_1093551	272.687	4116.14	0	3.91597	up
unconservative_chrCnn_random_3453550	3579.02	0	0	-35.0588	down
unconservative_chrCnn_random_3453890	9424.74	30122.7	0	1.67632	up
conservative_chrA09_840088	9959	50735.9	0	2.34893	up
unconservative_chrC08_2367686	16463.5	53696.9	0	1.70557	up
unconservative_chrC01_1003410	6116.86	31075.1	0	2.3449	up
conservative_chrC07_2275757	15986.3	654.84	0	-4.60955	down
unconservative_chrC04_1602108	904.173	8064.87	0	3.15698	up
unconservative_chrC06_1952969	3459.72	21446	0	2.63198	up
unconservative_chrA06_530307	32807.6	16043.6	0	-1.03204	down
unconservative_chrC02_1184113	1670.21	7858.08	0	2.23415	up
unconservative_chrC03_1378427	904.173	8478.46	0	3.22913	up
unconservative_chrCnn_random_3432436	301.391	4963	0	4.04151	up
unconservative_chrA01_72926	452.086	4963	0	3.45654	up
unconservative_chrC08_2435096	2545.08	10259.2	0	2.01113	up
unconservative_chrC01_1000217	301.391	4963	0	4.04151	up
unconservative_chrA05_random_2726541	346058	83402.8	0	-2.05285	down
unconservative_chrC02_1213809	25768.9	74324.4	0	1.5282	up
unconservative_chrC06_2079113	11094.9	27339.6	0	1.30109	up
unconservative_chrCnn_random_3433197	2028.11	20954.9	0	3.36908	up
unconservative_chrC05_1790049	835.104	10150	0	3.60338	up
unconservative_chrC07_2298349	10975.6	2291.94	0	-2.25966	down
unconservative_chrA05_405786	904.173	8478.46	0	3.22913	up
conservative_chrA09_892389	1.29444e+06	623782	0	-1.05322	down
unconservative_chrC08_2390483	602.782	5996.96	0	3.31452	up
unconservative_chrA03_269617	596.503	12278.3	0	4.36343	up
unconservative_chrA07_644701	1808.35	9305.62	0	2.36343	up
unconservative_chrA03_random_2692508	301.391	4756.21	0	3.9801	up
unconservative_chrAnn_random_3147365	0	8370.57	0	36.2846	up
unconservative_chrAnn_random_3013006	72231.1	12680.1	0	-2.51005	down
unconservative_chrC03_1538668	1808.35	9926	0	2.45654	up
unconservative_chrC08_2426070	1120.39	12812.1	0	3.51544	up
unconservative_chrC04_1733273	780.876	7322.3	0	3.22913	up
unconservative_chrC03_1377319	658149	32325.3	0	-4.34768	down
unconservative_chrUnn_random_3544841	339161	81974.1	0	-2.04873	down
unconservative_chrA09_787496	5249.22	35688.8	0	2.7653	up
unconservative_chrAnn_random_3097477	11583	1607.34	0	-2.84927	down
unconservative_chrC09_2569084	3579.02	0	0	-35.0588	down
unconservative_chrC04_1726891	15389.8	32578.3	0	1.08194	up
unconservative_chrA03_230238	4652.72	65647.7	0	3.8186	up
unconservative_chrA01_24358	1205.56	9098.83	0	2.91597	up
unconservative_chrC09_2659344	51147.4	125194	0	1.29143	up
unconservative_chrA09_780642	16138.1	6429.34	0	-1.32773	down
unconservative_chrC06_random_2906981	9953.07	1683.87	0	-2.56336	down
unconservative_chrAnn_random_3008684	260.292	5179.19	0	4.31452	up
unconservative_chrC05_1874404	1959.04	15095.8	0	2.94593	up
unconservative_chrA09_778670	1908.81	34613	0	4.18057	up
unconservative_chrC03_1487507	22189.9	6712.11	0	-1.72506	down
unconservative_chrA02_127451	6897.74	32861.1	0	2.25218	up
unconservative_chrC06_2073917	3340.41	68921.9	0	4.36686	up
unconservative_chrAnn_random_2972319	16919	4643.41	0	-1.86539	down
unconservative_chrCnn_random_3345120	715.803	12442	0	4.11951	up
unconservative_chrA06_random_2737938	10975.6	2291.94	0	-2.25966	down
unconservative_chrC09_2547055	38772.7	19317.8	0	-1.00511	down
unconservative_chrC02_1134231	1312.31	7858.08	0	2.58207	up
unconservative_chrC09_2518288	780.876	12680.1	0	4.02133	up
conservative_chrC08_2365724	1.29444e+06	623782	0	-1.05322	down
unconservative_chrA06_551140	260.292	5536.38	0	4.41074	up
unconservative_chrC02_1199360	81124.4	265647	0	1.7113	up
unconservative_chrC09_2551654	5726.43	15374.5	0	1.42483	up
unconservative_chrC04_1594659	42471	19154.1	0	-1.14883	down
unconservative_chrAnn_random_2978161	24467.5	11787.1	0	-1.05365	down
unconservative_chrC06_2049447	1657.65	11580.3	0	2.80447	up
conservative_chrC08_2410108	7498.89	23013	0	1.6177	up
unconservative_chrC08_2418510	658279	32325.3	0	-4.34796	down
unconservative_chrC03_1339151	11316.5	22638.8	0	1.00037	up
unconservative_chrAnn_random_2998185	10021.2	60409	0	2.5917	up
unconservative_chrC04_1598194	15877.8	51791.9	0	1.70571	up
unconservative_chrA09_867562	1171.31	8751.05	0	2.90133	up
unconservative_chrAnn_random_3063525	6680.83	187.097	0	-5.15817	down
unconservative_chrC02_1210675	835.104	10150	0	3.60338	up
unconservative_chrC05_random_2885509	818.061	7670.99	0	3.22913	up
unconservative_chrC02_1300973	119.3	4420.17	0	5.21143	up
unconservative_chrC05_random_2890109	1561.75	13037.3	0	3.0614	up
unconservative_chrA02_124403	1670.21	7858.08	0	2.23415	up
unconservative_chrAnn_random_2989206	0	4256.46	0	35.3089	up
unconservative_chrA03_random_2710116	2561.82	20472.4	0	2.99844	up
unconservative_chrC02_1297855	6919.43	16371	0	1.24242	up
unconservative_chrC04_random_2874149	7754.53	28649.3	0	1.88539	up
unconservative_chrC07_2282103	2028.11	20954.9	0	3.36908	up
unconservative_chrAnn_random_3141730	14966.8	2678.89	0	-2.48206	down
unconservative_chrCnn_random_3373175	954.404	23246.8	0	4.60629	up
unconservative_chrAnn_random_3077181	452.086	5376.58	0	3.57202	up
unconservative_chrA08_715843	16224.9	234924	0	3.85591	up
unconservative_chrAnn_random_3142690	904.173	6203.75	0	2.77847	up
unconservative_chrC01_random_2796266	1363.43	6735.5	0	2.30454	up
unconservative_chrA03_298523	1227.09	10477.4	0	3.09397	up
unconservative_chrCnn_random_3529993	2738.73	9908.02	0	1.85509	up
unconservative_chrA06_528626	357.902	4911.3	0	3.77847	up
unconservative_chrC06_2073918	3340.41	68921.9	0	4.36686	up
unconservative_chrC02_1176026	13242.4	5075.01	0	-1.38368	down
unconservative_chrAnn_random_3115334	301.391	5169.79	0	4.1004	up
unconservative_chrC05_1864470	18741	42147.9	0	1.16926	up
unconservative_chrC03_1462878	11452.9	0	0	-36.7369	down
unconservative_chrC03_1412624	150.695	4342.62	0	4.84886	up
conservative_chrA09_836359	15986.3	654.84	0	-4.60955	down
unconservative_chrC04_1644358	665827	33039.7	0	-4.33288	down
conservative_chrC06_random_2898633	5856.57	178.593	0	-5.03531	down
unconservative_chrA01_24357	1205.56	9098.83	0	2.91597	up
unconservative_chrC03_1391538	49390.4	22100.9	0	-1.16013	down
unconservative_chrC03_1512687	301.391	4756.21	0	3.9801	up
unconservative_chrAnn_random_3138734	35920.3	7322.3	0	-2.29443	down
unconservative_chrC03_random_2852771	11810.8	3765.33	0	-1.64925	down
conservative_chrA07_635196	45538.7	17025.8	0	-1.41937	down
unconservative_chrAnn_random_3049220	72231.1	12680.1	0	-2.51005	down
unconservative_chrCnn_random_3515187	119.3	8349.21	0	6.12897	up
unconservative_chrA02_159260	15357.2	50720.4	0	1.72365	up
unconservative_chrAnn_random_3048736	37523.2	8685.25	0	-2.11114	down
unconservative_chrUnn_random_3552503	24467.5	76259.1	0	1.64005	up
unconservative_chrC01_1023505	3340.41	49604.1	0	3.89236	up
unconservative_chrA05_423467	1506.95	11787.1	0	2.9675	up
unconservative_chrC03_1473072	20693.2	73580.2	0	1.83016	up
unconservative_chrC01_1102383	373.462	9737.19	0	4.70447	up
unconservative_chrAnn_random_2964015	13123.1	5566.14	5e-06	-1.23735	down
unconservative_chrC07_2153912	10954.9	4099.87	5e-06	-1.41793	down
unconservative_chrC07_2290868	3904.38	178.593	5e-06	-4.45035	down
unconservative_chrC01_1094641	452.086	4756.21	5e-06	3.39514	up
unconservative_chrC09_2592254	452.086	4756.21	5e-06	3.39514	up
unconservative_chrAnn_random_3095571	16398.4	7500.9	5e-06	-1.12842	down
unconservative_chrC02_1264942	602.782	5169.79	5e-06	3.1004	up
unconservative_chrC03_1420919	4772.02	12348.4	5e-06	1.37165	up
unconservative_chrA06_563957	8180.61	17212.9	5e-06	1.07321	up
unconservative_chrC03_random_2830531	2987.7	0	5e-06	-34.7983	down
unconservative_chrC02_1129539	1789.51	6712.11	5e-06	1.9072	up
unconservative_chrC09_random_2956293	0	2993.56	5e-06	34.8011	up
unconservative_chrAnn_random_3095570	16398.4	7500.9	5e-06	-1.12842	down
unconservative_chrC01_1007382	452.086	4756.21	5e-06	3.39514	up
unconservative_chrA10_905376	3644.09	178.593	9.54e-06	-4.35081	down
unconservative_chrC06_1951761	753.477	5169.79	9.54e-06	2.77847	up
unconservative_chrC02_1208830	8044.26	16651.7	9.54e-06	1.04963	up
conservative_chrA07_598903	8470.34	2783.07	9.54e-06	-1.60574	down
unconservative_chrC06_2024205	2386.01	7530.66	9.54e-06	1.65818	up
conservative_chrA07_598904	8470.34	2783.07	9.54e-06	-1.60574	down
unconservative_chrC04_1599232	602.782	4756.21	1.41e-05	2.9801	up
unconservative_chrCnn_random_3473360	3918.08	206.792	1.86e-05	-4.2439	down
unconservative_chrA05_464962	2317.84	7670.99	1.86e-05	1.72663	up
unconservative_chrA04_342120	5726.43	1250.15	2.31e-05	-2.19553	down
unconservative_chrC09_2513625	238.601	2946.78	2.74e-05	3.62647	up
unconservative_chrA06_563043	1193.01	5075.01	2.74e-05	2.08881	up
unconservative_chrCnn_random_3359647	357.902	3274.2	2.74e-05	3.19351	up
unconservative_chrC03_random_2837454	3408.59	187.097	3.16e-05	-4.18731	down
unconservative_chrA03_random_2696397	911.022	4643.41	4.02e-05	2.34963	up
unconservative_chrA03_random_2696441	911.022	4643.41	4.02e-05	2.34963	up
unconservative_chrC02_1177238	5856.57	1428.74	4.39e-05	-2.03531	down
unconservative_chrC04_1602818	545.374	3929.04	4.71e-05	2.84886	up
unconservative_chrC04_1627871	545.374	3929.04	4.71e-05	2.84886	up
unconservative_chrAnn_random_3133344	545.374	3929.04	4.71e-05	2.84886	up
unconservative_chrAnn_random_3133343	545.374	3929.04	4.71e-05	2.84886	up
unconservative_chrC04_1602820	545.374	3929.04	4.71e-05	2.84886	up
unconservative_chrC06_2061671	545.374	3929.04	4.71e-05	2.84886	up
unconservative_chrCnn_random_3512050	545.374	3929.04	4.71e-05	2.84886	up
unconservative_chrC09_2552437	545.374	3929.04	4.71e-05	2.84886	up
unconservative_chrC07_2133535	545.374	3929.04	4.71e-05	2.84886	up
unconservative_chrA09_778823	3340.41	8512.92	5.05e-05	1.34963	up
unconservative_chrC02_1145615	3272.24	187.097	5.05e-05	-4.12842	down
unconservative_chrC04_1730601	119.3	2455.65	5.44e-05	4.36343	up
unconservative_chrA07_592666	3513.94	357.186	6.66e-05	-3.29835	down
unconservative_chrC02_1281535	3513.94	357.186	6.66e-05	-3.29835	down
unconservative_chrA01_73250	13089	6174.21	8.64e-05	-1.08403	down
unconservative_chrC05_1898557	6544.49	13283.9	0.0001106	1.02133	up
unconservative_chrAnn_random_3007215	12952.6	6174.21	0.0001106	-1.06892	down
unconservative_chrC08_2341054	2266.71	6384.69	0.000158484	1.49402	up
unconservative_chrC02_1217076	3767.39	413.583	0.000165035	-3.18731	down
unconservative_chrC01_random_2790999	4685.26	1071.56	0.000186829	-2.12842	down
conservative_chrC06_2010752	8708.94	3765.33	0.000203534	-1.20972	down
unconservative_chrC08_2331697	4772.02	9986.31	0.000206498	1.06535	up
unconservative_chrA03_random_2706162	390.438	3036.08	0.000206498	2.95904	up
unconservative_chrCnn_random_3319156	4499.33	935.486	0.000212667	-2.26592	down
unconservative_chrCnn_random_3310853	9066.84	4092.75	0.000252189	-1.14753	down
unconservative_chrC09_2608128	9066.84	4092.75	0.000252189	-1.14753	down
unconservative_chrCnn_random_3310854	9066.84	4092.75	0.000252189	-1.14753	down
unconservative_chrA03_292148	8044.26	3180.65	0.000318086	-1.33864	down
unconservative_chrC07_2274326	2342.63	6429.34	0.00033445	1.45654	up
unconservative_chrC05_1823929	0	1870.97	0.000368703	34.1231	up
unconservative_chrA07_634513	4867.46	1178.71	0.000371266	-2.04596	down
conservative_chrA09_863384	272.687	2619.36	0.000467268	3.2639	up
unconservative_chrCnn_random_3435259	5607.13	1964.52	0.000491045	-1.51308	down
unconservative_chrCnn_random_3538909	2266.71	163.71	0.000525307	-3.79138	down
unconservative_chrA05_414464	2266.71	163.71	0.000525307	-3.79138	down
unconservative_chrA05_472920	2266.71	163.71	0.000525307	-3.79138	down
unconservative_chrC04_random_2855858	2266.71	163.71	0.000525307	-3.79138	down
unconservative_chrCnn_random_3317551	8231.74	3765.33	0.00053152	-1.12842	down
unconservative_chrCnn_random_3281219	8231.74	3765.33	0.00053152	-1.12842	down
unconservative_chrA01_31054	1952.19	0	0.000548855	-34.1844	down
unconservative_chrA10_943616	497.95	2904.07	0.000558681	2.54401	up
unconservative_chrC03_random_2826320	835.104	3437.91	0.000669601	2.0415	up
unconservative_chrCnn_random_3489679	8112.44	3765.33	0.000669601	-1.10736	down
unconservative_chrC05_1936254	3221.11	654.84	0.000743202	-2.29834	down
unconservative_chrA08_733963	0	1683.87	0.000814896	33.9711	up
unconservative_chrCnn_random_3498648	0	1537.45	0.000814896	33.8398	up
unconservative_chrC07_random_2911171	7754.53	3601.62	0.000865141	-1.10639	down
unconservative_chrA03_288587	1670.21	0	0.000897987	-33.9593	down
unconservative_chrA08_759096	1908.81	0	0.000897987	-34.152	down
unconservative_chrC03_1479013	1670.21	0	0.000897987	-33.9593	down
unconservative_chrC03_random_2844302	1908.81	0	0.000897987	-34.152	down
unconservative_chrA03_304126	3272.24	7483.89	0.000917023	1.19351	up
unconservative_chrA06_547631	904.173	3929.04	0.000926234	2.11951	up
unconservative_chrCnn_random_3455139	119.3	1800.81	0.000966667	3.91597	up
unconservative_chrC03_1406992	4034.53	1071.56	0.00102718	-1.91269	down
unconservative_chrA07_672834	3101.81	654.84	0.00104486	-2.2439	down
unconservative_chrC09_2607895	1431.61	4464.82	0.00110086	1.64097	up
unconservative_chrC02_1201453	4175.52	1309.68	0.00124792	-1.67274	down
unconservative_chrA09_859076	2386.01	327.42	0.0013009	-2.86539	down
unconservative_chrAnn_random_2962078	3101.81	6712.11	0.00132878	1.11365	up
unconservative_chrA02_199685	4090.3	1122.58	0.00144634	-1.86539	down
unconservative_chrC03_1328701	1772.47	0	0.00145211	-34.045	down
unconservative_chrA05_433397	1193.01	3765.33	0.00161954	1.65818	up
unconservative_chrC04_1635644	3315.3	620.375	0.00177702	-2.41793	down
unconservative_chrC03_1357538	3315.3	620.375	0.00177702	-2.41793	down
unconservative_chrC04_1661300	4294.82	1473.39	0.00179786	-1.54346	down
unconservative_chrA05_414144	1636.12	0	0.00235748	-33.9296	down
unconservative_chrA05_414143	1636.12	0	0.00235748	-33.9296	down
unconservative_chrAnn_random_3127320	5856.57	2500.3	0.0024942	-1.22796	down
unconservative_chrCnn_random_3469278	3101.81	818.55	0.0024942	-1.92197	down
conservative_chrC05_1891119	5590.08	2245.17	0.00250309	-1.31605	down
conservative_chrC05_1797726	5590.08	2245.17	0.00250309	-1.31605	down
unconservative_chrC09_2464920	238.601	1800.81	0.00317033	2.91597	up
unconservative_chrC08_2324612	260.292	1964.52	0.00317033	2.91597	up
unconservative_chrC04_1569220	238.601	1800.81	0.00317033	2.91597	up
conservative_chrC05_1905999	5726.43	2432.26	0.00322917	-1.23534	down
unconservative_chrC04_1570307	4294.82	1637.1	0.0032249	-1.39145	down
unconservative_chrC01_977088	5845.73	2783.07	0.00380026	-1.0707	down
unconservative_chrC08_2350117	3698.32	1309.68	0.00413949	-1.49765	down
unconservative_chrAnn_random_3042427	1691.9	4286.23	0.00448492	1.34107	up
unconservative_chrC05_1873690	2147.41	4747.59	0.00481519	1.1446	up
unconservative_chrC06_1945140	4056.22	1637.1	0.00547378	-1.30899	down
unconservative_chrC05_random_2875529	272.687	1870.97	0.00586312	2.77847	up
unconservative_chrC05_random_2883838	272.687	1870.97	0.00586312	2.77847	up
unconservative_chrA03_274816	1431.61	3929.04	0.00591248	1.45654	up
unconservative_chrCnn_random_3243896	1244.88	0	0.00623109	-33.5353	down
unconservative_chrAnn_random_3051129	1193.01	0	0.00623109	-33.4739	down
unconservative_chrC05_1803175	1193.01	0	0.00623109	-33.4739	down
unconservative_chrC04_1729820	2576.89	5500.66	0.00684957	1.09397	up
unconservative_chrC01_random_2790324	5249.22	2619.36	0.00753724	-1.00289	down
unconservative_chrA05_480212	1145.29	3339.69	0.00827261	1.54401	up
unconservative_chrCnn_random_3328621	477.202	1964.52	0.00926661	2.04151	up
unconservative_chrC01_1110443	1312.31	3274.2	0.00929835	1.31904	up
unconservative_chrA10_967996	2863.21	982.26	0.00942602	-1.54346	down
unconservative_chrC06_1983292	2863.21	982.26	0.00942602	-1.54346	down
unconservative_chrA02_random_2684017	1789.51	327.42	0.00939195	-2.45035	down
*The expression level of miRNA in S04 was set as control. Up regulated means the expression level of miRNA in S03 is higher than S04. Down regulated means the expression level of miRNA in S03 is lower than S04.
