# Supplementary material for: Small RNA and degradome profiling involved in seed development and oil synthesis of Brassica napus
Source: PLoS One. 2018 Oct 17;13(10):e0204998. doi: 10.1371/journal.pone.0204998 (PMC6192625; doi:10.1371/journal.pone.0204998)
Supplement: S6 Table — (XLSX) [file pone.0204998.s010.xlsx]

## Sheet: Sheet1
S6 Table. All targets of miRNAs and their sequences
Target ID	Gene ID	Gene sequence
GSBRNA2T00015362001	BnaA01g34020D	ATGGCGGACACTGTCCTAAGGAAGCTGATCGTAGAGATCTGCAACGCGAGGAACCTAATGCCGAAAGACGGCCAAGGAACGGCGAGCGCCTACGCGATCGTCGACTTCGACGGCCAGCGACGGAGGACGAAGACCAAGTTCCGAGATCTGAATCCCCAGTGGGACGAGAAGCTCGAGTTCTTCGTACACGACGTGGCGACCATGGGGGAGGAGATTCTCGAGATCAATCTGTGCAACGACAAGAAGACGGGGAAGCGGAGCACGTTTCTCGGGAAAGTCAAGATCGCCGGAAACGCGTTCGCCGCGGCGGGGTCCGAGACTCTTGTCTATTACCCCCTCGAGAAGAGGAGCGTCTTCTCTCAGATCAAAGGCGAGATCGGTTTAAAGGCTTATTATGTT…
GSBRNA2T00026855001	BnaA01g22430D	ATGGAGATTATCGAATCTCTAGAAGAGATTCCAGTACAAAACCCACAAGCAGAAGACTTTTCGTATTCCGATTTGAGCTGGACCAAGTTCGGCACAACGGAGCATCACGACGAGGTAGCACTCATCCCTTACGCGAGGGTCGAAGAGTTCATCATCGGAGAATGCTCAAACCCAGAGTGCCCAACTCGATTCCACATCGAAAGAGGAAGGAAACGCTCTCGAGGCAGCCTCAGGGAGTACAAGCCCGATGAGTATCTCGAATACAGACTGTACTGGTGCTCTTTTGGTCCTGAGAACTACGGAGAAGGAGGCGGCGTGTTGCCCAGTAGAAAGTACCGTCTCAACACTAGGAACCGAGCCGCGAGGCCTCAGTCCATGAGAGGATGCACGTGTCATTTC…
GSBRNA2T00057554001	BnaA01g27650D	ATGCGTAGTTCCATTGCGACTTGGTCCGCGTCGATAGCGAAAAGGTTCCTTCTTATTCTTCATAGGCATCGCCTGCATATAGAAGCTGCTCCCTCCTCTAGACTCTGTGGTTCACGAGCTTTCTCTAATCACCGAGATACTCCGAGAAGCGATCTCCACAATCTCCACCTCGACGAAGCTCTTGAGCTATTCACCCGCATGTCCCACTCCCGCCCCCTCCCTTCCCTGGGCGATTTCACCAGACTACTCACCGCAATCGCCGCAATGGAGGACGAGGAGGAGAGGTACGACGTCGTGGTCTCTCTCTTCGACCAGATGCGAAGAATCGGAGTCTCGCCTCTTCTCTACACTTGCAACATCGTAATCAACTCTTTATCCCAATCCTCTCGGCCTTATTAC…
GSBRNA2T00067233001	BnaA01g29740D	ATGCCTAAGGTGAGCACAGATATACTGCCAATTCAAACAGTAGCTAAATTTTCAACAGTGCTTCAGCCTCATCATTCTCCTTCCCAATCCGGAGGTTCAGAAACTTCCTCAGAACCTCAGGGAGCTACTTCTCCTCAGGATAGCTCCATTGCTTTCGAACACTTGTTTCCTAGTGCCAAGTCAACTTCAGCCTCTACACTAGCAGGTTCACCATCTGCTCACACTACTCCAGCCCAAGTTATGGACAATGTTCCATCTGCTATTATCAGTAATGAGGGTGCTACACCCTCAGGAAATGATCCAACAATCATGACCCCTCACTCAACCAAGTTTATCCAAGAGCATGGTAATATGGAAAGTGATTTCCATATTAATGAGCAAATGGATGAATATGGAAGT…
GSBRNA2T00067247001	BnaA01g29630D	ATGGCCGCGAAGCTCTCTCTCTCCTCCGTCTTAATCGTTTTCTCTCTCTTCCTCTGTTTCTCATCGTCATCATCTTCCTGGGATGGCTTAGAGTCATACATCGTCCATGTGCAAGGATCTCACAAGCCTTCTCTCTTCTCCTCCCACAGCCACTGGCACAACTCTCTCCTCCGCTCCCTCCCATCCTCTCCCCAACCCGCGACTCTCCTCTACTCCTACTCACGCGCCGTCAACGGCTTCTCCGCGCGTCTCTCACCTTCCCAGACCTCCGCTCTCCGTCGCCACCCTTCCGTCATCTCCCTAATACCAGATCAGGCGCGTGAGATCCACACCACTCACACCCCCGCCTTCCTCGGCTTCTCCGATAACTCCGGTCTCTGGAGCAACTCCAATTACGGC…
GSBRNA2T00067287001	BnaA01g29370D	ATGGAAGCATTAAAAATGTGTTTTGGTCTTAAAACTCTCCCTAACGTTCACAATGGCCCTCTCTGTCATAAGACCAACCTCTCTCTCATTCCCCGCCGTTTGCTTCAAAACAACACTCCTTTTTCCAAGAAACCCACAAAGCACTTGTCATGGGTAAAGACTGAGAGTAGTGGCGACCTTGAGAGTACTCGTCCCTTGACCTACTTTTCTCCATCTACTTGGGGAGATTACTTCCTCTCTGTTCCCGTCGATGACTCTGAATTTGAGGCACTTGAGCAAGAAATTGAATCTGTAATGAAGCCAGAAGTAAGAGACATCCTCATGTGTCCTCACAATAATAACAAGGAGAAGATTCGTATTATCCATTTGCTTATCAGCCTCGCTATCGCTCATTATTTT…
GSBRNA2T00076429001	BnaA01g29920D	ATGACTACGAGCAACGGCGGCGATGTGGGGTCTAGGGTTTCGATTCCGGCCGATCTGCGTGAAACCTTTCAGAACATCAGGGAGTACACGGGGAAACAACATTCCGACGAGGATATCTTCGCCGTCTTCAAGGATTGCCTCAACGATCCACACGAGACCGCTCAGAAGCTCCTCTTTCTAGATACGTTTCATGAGGTGAAAGGCAAACGGGAGAGAAAGAAAGAGAGTTTAGTGCCAAAGACAGAAGACAAGGGCAGGAATGGTCGGAGGAACTTCGCGTCAAATTACAGTGGTGCTAATAATGGAAGAAGTGGAGCTTTTACAAGGCAGAGTGGTTCTAATCACAGAACAAGACTATCCCATACATATCATTCCTTCTATGTTTTTACAGCCTTGTTC…
GSBRNA2T00076844001	BnaA01g06910D	ATGATTAACGTTATGAATCCGATGAGAAGCGGATCAGAGAAGGGCTTAGATCCACAACTATGGCATGCATGTGCTGGTGGCATGGTTCGTATGCCACCTATGAACTCCAAAGTCTTCTACTTCCCTCAAGGACACGCCGAGAACGCTTACGACCATGTCGATTTCAAGAACCTCCCTATCCCTCCGATGGTTCTATGTCGCGTCTTGGCCATCAAGTACATGGCGGACCTTGAATCCGACGAGGTATTCGCCACACTCAAACTGATTCCTCTAAAAGACAACGATCACGAGTACAGAGACGGCGAAGAGAGCAACGGTTTGGGGAGTAATAACAGCGAGAAAACGCCGTCGTTTGCAAAGACTCTGACTCAGTCAGATGCTAACAACGGTGGAGGGTTC…
GSBRNA2T00091348001	BnaA01g07660D	ATGATGAATCGGCTATTTGGGAAGCCCAAGCATGAGGGTAATGCTCTCCAGACATTAGACAAGCTCAACGAGACACTTGAGATGCTAGAGAAGAAGGAGAAAGTGCTCTTGAAGAAAGCTGGACAAGAGGTTGAGAAAGCTAAAGAGTACACTCGTGCTAAAAACAAACGCTCGGCTATACAGTGTTTGAAAAGGAAGAGGTTGTATGAGCAACAAGTCGAACAGCTTGGCAACTTCCAGCTCCGTATTCATGATCAAATGATAATGTTAGAAGGCGCAAAAGCAACAACCGAAACTGTTGATGCGTTGCGGAGTGGAGCTTCTGCAATGAAAGCCATGCAGAAAGCTACAAATTGTGTTTTCCCGCCAAAACCGAGAAATTGTGTTTTCCCGCCAAAA…
GSBRNA2T00121337001	BnaA01g02570D	ATGGAATCGTCGTCGTCGGGAACAACTTCGTCGACGATTCAAACGTCTTCAGGGTCAGAGGAGAATCTCATGGAGCAGAGGAAACGTAAGAGGATGCTCTCAAACCGCGAGTCAGCGAGGAGATCAAGGATGAAGAAACAGAAACTCCTCGACGATCTAACGGCTCAGGTTAACCAGCTCAAGAAAGAGAACAGCGAGATCGTGACAAGTGTCAGCATCACGACGCAGCACTACTTGGCCGTGGAAGCAGAGAACTCTGTTCTCCGGGCTCAGCTCGATGAACTCAGCCACAGGCTCGAATCTCTCAACGACATCATCGGTTTGCTAGAGAATACCAACGGGGTTTGGCCGAACCCTCTGACTGGTCCAGAGTCAGATGACTTCCTCGTGAATCAGATG…
GSBRNA2T00131298001	BnaA01g08930D	ATGAATATCCCAAATGGAGATTTCTCCAATGCTTCAAGTGATAACACTTCCTTCTTTTCCACCTCTCTGCCTCTTCTTCCACAACAAAACCTCAATCCTCTTGATCAAATTGCCTCCGGGTTAAACCATTTCAATGATGATCATGACTCACATCCAATGGATGAGGAACAGCTTCTTGCTGGTCTAATGGATGAGATAAACTTAACCTCATTGCCAAATACATTAGATGACTTGGAAGAGTATGATTTGTTTGGTAGTGGAGGAGGTCTTGAACTAGAGTCTGACCTCCCAAGAACGAGTTTTGCTGACTCCAAAACTGCAAATGGTATTTTCCAAAACATTGCTGGCGAACATCCTTATGGTGAACACCCTTCAAGGACTCTCTTTGTTAGGAATATT…
GSBRNA2T00131689001	BnaA01g12040D	ATGATGATGATCAGGCAAGCTGCGAAGAAGGCTCTAGAGCTTACGTCACGCCAATCAATTCCTTGCTCCGTCGGTATCTTCCGATCCTACCATGAGAACGTCATTGACCACTACGATAATCCCCGCAACGTCGGCTCTTTCGATAAGAACGATCCCACCGTCGGCACGGGTCTCGTGGGGGCTCCCGCCTGCGGCGATGTCATGAAGCTGCAAATCAAGGTCGATGAGAAGACCGGTCAAATCGTCGATGCTCGCTTCAAGACCTTTGGTTGTGGCTCCGCCATCGCCTCTTCATCTGTTGCCACTGAATGGGTGAAAGGGAAAGCTATGGAGGAAGTCCTGACCATCAAGAACACCGAAATCGCGAAGCATCTTTCTCTCCCACCGGTGAAGCTCCAT…
GSBRNA2T00005185001	BnaA01g35940D	ATGGCCAAGCGTGGATATAAGCTGCAGGAGTTTTTGGCACATTCTGCAAATGTAAATTGCCTGAGCATCGGAAAGAAGACGTCACGGCTCCTTATTACTGGCGGTGATGATTACAAGGTCAACCTTTGGGCCATCGGCAAGCCTACTTCTTTAATGAGTTTGTGTGGACATACTAGTGCAGTGGATTCACTAGCTTTTGACTCGGCTGAGGTTTTGGTTCTTGGTGGAGCTTCTTCGGGTCTGATCAAGCTCTGGGATCTCGAAGAAGCAAAGATGGTTCGAGCTTTTACTGGACATAGATCCAGTTGTTCTGCTGTTGAGTTTCATCCATTTGGTGAATTTTTGGCATCCGGATCAAATGACACGAGTCTGAAGATTTGGGACATCAGGAAGAAGGGG…
GSBRNA2T00030128001	BnaA01g34780D	ATGGCGGAACCTTCTGGTGTGGAACGAGGGATTCAAAGCTTAATATCAGCAAGAAACTCTCTAAAATCGAGTCTAGAGAAGTCCAAATCCATCGGTTTAGCTTTGGAGAGAACCGGTCCTAGGTTCGACGAGATTGAGCAGAGACTACCTTCCCTCGAAGCTGCTGTGAGACCTATCCGAGCAGATAGAGAAGCTCTAATCGCTGTTGGTGGTCACATCAACAGAGCCGTTGGTCCTGCAGCTGCAGTCCTCAAAGTGTTCGACGCTGTCCACGGACTCGAGAAGTCTTTGCTATCAGACCCTAAGAACGACCTCTCCGGTTATCTCTCGGTTTTAAAGCGGTTAGAGGAAGCGTTGAGGTTCCTAGGAGAGAACTGCGGGTTAGCTATACAATGGTTA…
GSBRNA2T00092960001	BnaA01g35550D	ATGCCTCGTCACGCTCCCAAAACCAACCGTCTGTTCACAAAAGAAACTTCACCCCTGGCTCGTTCCCTAATATTCCCAACATCCACAGGTCTTCCGAGAGGATCATTTGGCCTGTTTCAGTCAGTTCTCGTGTCACAGTCCGCTGAGCCAGAGAACTGTTTGACAGGTGATAAGTCTAAAGTGGGAGAGAAATGTTTGTCGCAGATTTTTTCGAGTTGGGCAGGGAACAATTTCTCTTTGGACAAAGAGTGTTGTGAGCTCGTTCTGAATATGGACAAAAAGTTTAGGAGCTCTCTGTTTCTCGCTTCCGGTGGTGGTTTGAACCTCGAGCTTTCCTGCGGCTGA
GSBRNA2T00001485001	BnaA02g06580D	ATGGCGTCTTGGCTTCTCTTTTCTGTGTTCTCTTGTGTTCTTCTTCTTCCTGAACCTGCATTTGGGATTACTAGGCATTATACGCTGGACATAAAAATGCACAACGTGACACGTCTTTGCCACACAAAGAGTCTTGTTTCTGTAAACGGGAAGTTTCCAGGGCCTAAGATTATTGCTAGAGAAGGTGACCAGCTTCTTATCAAAGTTGTTAACCATGTCCCAAACAATATCTCTCTCCACTGGCATGGGATCAGGCAATTACGGTCTGGTTGGGCTGATGGACCAGCTTACATAACACAATGTCCTATCCAGACAGGTCAAAGCTATGTATACAACTACACCATTGTTGGTCAAAGAGGAACTCTATGGTACCATGCTCACATCTCATGGCTCAGAGCA…
GSBRNA2T00030805001	BnaA02g26630D	ATGGCCCACATATCAGATATTAAACTGATAAGAACAGATACTACACTTGATCTTAGCCAAAAGGCCGAGAAAGCGTCTTTCCATGGCGGTGAGCTAGAGAGATCTTCGATTCAGGTGATAATGTTACCGGAGAGAAGAAGCACGGTTGCTTCTTCTTCTTCTTACCAGAACCCTTCTGGTCAGAATGATAATTCATTTCTACTTCTTAGAAGAGGAAAGAAGTTTGGTGGTAGGATAGGGAAGTTGAAGCTCTCACATTTGTTCTTCTTCTTCGTCTCGCTTTTCTTCTTCTCTTGCGTCTTCTCTGGCCATAAACTTCTCTTTCATGGTTCTGAGTTGTTACCTCATTCCGAGCGAAACCATCACTTGAAAACTCATCTCTTCACGTCATCGGAGCGT…
GSBRNA2T00041667001	BnaA02g25180D	ATGGCTGGGGAACTTGTGTCTTTTGGAATACAAAAGCTTTGGGAGTTGCTTCGCCAAGAAAGCGAGCGTTTTCAGGGAGCTTCGGATGAAATAGATATGGTAAAAAGTGATTTACTCTATTTAAGGGGATTTTTAGCAGATGCAAATGCCAAAAAACATACAAGGGAGGTGAAAAGTTGTATTGAAGAGATCAAAGAAATTTTTTTTGACGCGGAAGATATTATTGAGACATATCTTCTTGAAGAAAACCCCCCAAAAACTGGTGTCTTCAAGAGGCTTTTCAGAGGGCGTGCTGGCAGGAAATTTGCTTTGGATATGAATAGCTTAAGCAAGAGGATTTCTAAGATAATCAGCGTTATGCAAGCTTTTGGAGTACACCAGGTTATTACTGAAGGCAAG…
GSBRNA2T00047530001	BnaA02g33990D	ATGAACAAGAAAGAGACTTGCAAAGGAGACTGGAGATGGAAAGACTTGAAAATTCATAATCCCAACATAATCCAAGGAGCCATGGTTTCTGCAACAGACAAGGATGACGGGTTCCAAGATGTCCGGACAAGCTCCAACTACACCGAGCCCACTCTAGTTGGAAATGTTTGTCTGGTCGCGGATCTTGTTGCCCTGGGAGAAGGAGGATCTTTGGACCATGAGCGGATCCACATGCATCAAGGAGGAGGCAACTGCCCCCAGTAA
GSBRNA2T00069558001	BnaA02g26800D	ATGCTGGGTCAACCCACCACGTGGATGAACGCCCAGCGTCCTGAGACACGCGTCAAGGAGAGAAGAAGCAACCTTCCACCGGCGGTTGAGTGGAGACTCGACGGAACTCCGCCGCCAAGCAGAGTCAGGCCGATGAAGAAACGACTCACAACGGAGCCACCTTCACGGCGAAGCAAGCCACACACCGGATCTGCCCCGAAGATGAAACGGCTCAAGACGAGGGAAGGAAGAGATGAAACGAGGCTGGAGAAAGAGAGTCGATTAGGCAGAGAAGAACCGGAAAAGCCGATCAACGAACCGGGAAACAACCCGGAGGGAGCCGCCGTCGCCTTCGAGAAGAAACGCGACGCGGAGACAAAAGCCGGATAG
GSBRNA2T00072242001	BnaA02g27630D	ATGGAAGCTGTGAGTAGTGTTGATGAGAGCTCAACAAGTACTGTATCCATCCACACTTCGGCCAAGATTATACCGCCGCCGACGACGGCGAAGTTGTCATCTCCGGCGAGTTTATACAGAATGGGAAGCGGGTCAAGCGTGGTTCTTGATTCCGAAAACGGCGTCGAAGCAGAATCAAGAAAGCTCCCGTCGTCAAAGTTCAAAGGCGTCGTCCCTCAGCCAAACGGAAGGTGGGGAGCTCAGATATACGAGAAGCACAAGCGCGTGTGGCTCGGGACATTCAACGAAGAAGAAGAAGCGGCGCGTGTTTACGACGTCGCCGCTCACCGTTTCCGCGGCCCTGACGCCGTCACTAACTTCAAACCAGACGCGACGTTCCGTAACGGTGACGGAGAGGAA…
GSBRNA2T00080051001	BnaA02g29950D	ATGGGAAACCTCTGTTCTTTGTTTGCTCCGCCTAAGCCCGTCAAGAAGAGACGACCCATCACTAAGCGACAACCATCCGTACCCAGATCAGCTTCCGGTCCTAGGAACAGGCTCAGATCGTCTTCTTCTTCCTCCACGAGGGACAACAAGTTCGAAGATGCCATTTTGTTCGGACAGCAGAACGGCGGCGAAGCTGGATCGCTTCCGTTTGATCGGTCCGCATCGCAGCGTTATCCTGTTTCTGGTTCGAAGAAGAATCAGTTGCCTCGGAGCTCCAGTACAAGGTCAAGATCCTCCACGGATCCTCTGTTGCAGCCTCATCAGTTTCTTAACAAGAGACATTGTTTGGAACTTGAATTGATTGTGTATAGTAAATTACTCTATATTTTACTCTATTAT…
GSBRNA2T00096385001	BnaA02g14580D	ATGGATTCTTGGAGCTACGGGAGAAGCGTTTTCCTACCTAATGGAACCATTGCTGAGAACCAAAGCTCCATGCCTGGATTTGAGATGGAGACTAGTGATGGATTCATTACCAAAGTGGCTTCTTCGAGTTACCTTGAGGAGAACCAATCTTCGAACTTGTCTAGGATAGATTTTAAATTCAGGAGTTACGAGAACCATGGTGGTACTTCGACCTTACCGTCTAAAAAGACTCGAGCTTCAAACTCGTGCTTGCAGAGTCCTCCCTTGTGTCAAGTCTACGGTTGCAATATGGATCTCAGCTTTTCTAAAGATTACCACAAAAGGCACAGAGTTTGCGAGGCTCATTCAAAGAGTTCTGTCGTTATAGTTAGCGGTGTTGAGCAGAGGTTTTGCCAACAG…
GSBRNA2T00104281001	BnaA02g20500D	ATGTTTGGGTTTGGTACTATATCTTTGGATCGGTATCGTAAACCATTAAGGTTTACTGAATTGGTTGCAGATAAAAGAATAACCTCAGCCACGAAGAGAACAATCCTCTGCCCGGATAACCTTATCCCTAAAAGCTCACCGATCTCTCTCTCTCTCTCTCCTCTAGGCGCCGAAATGAGCACGCCTGGTGAAAGCGATAACGAGCGACTAAGAACGGTGTGGACGCCAGAGATGGATCAGTACTTCATCGAGCTTATGCTGGAGCAGGTGAAGAGAGGGAACCGATTCGACGATCACTTGTTCAGCAAACGCGCTTGGAAGCTCATGTCTTCTGCCTTCACCGCGAGGTTCAAGTTTCCTTACGGGAAAGACGTTTTGAAAAACAGGCACAAGACGTTG…
GSBRNA2T00113916001	BnaA02g22930D	ATGGACTGGTGTCGTATCGACGTTTCGGAAGAGCTCACTCGGTCGCTACGTAGCGACCGAGCGTGGCGCGTTCAGTCGCTGCGTCACGACCTTTTTCGAGCTCTCGTCCGATGTCTCGTTTTTCCTCCGCAAAGATTTTCCCTAAGGGCCGGAGGAGGAAGCTTACCAAGAGCGGTGACGGGGAATATGAAGCTTACCAAGAGCGGTGACGGGGAATCTTCGCATCAAGGGGGCTCGAGCGTAGCATCGGGACTTCGCGGAAAGACCAGTCGTCTTGCCGGGGAGTTGGTGGAGCTGCAGGGTAGATGGTCTGAAACCGAGGCCATGCTGACGGCTATCAAGGATTCTCATTCCGCGAGAGTGTCGAAGCTCGAGGTCGCGATAGGGGAGCTCGAGAGG…
GSBRNA2T00120406001	BnaA02g32060D	ATGGGTTGCGGTGGAACAACTCTGTTCTACCCACTCCTCATTACCCTCTCCGTCGCTCTCATCACATACAACATCATCATCTCCTCCAACACTCCTCTCAAACAAGGCTTCCCCTCCTCTTCATCCTCCTCCTCCATCATCGACCCAGTCATCGAGCTGCCACGTGGCGGATCCAGGATCCGAGGAAACAACGAGAGAAAGCGAAGGCTCTTCCACACGGCCGTGACAGCCTCCGACTCAGTCTACAACACGTGGCAATGCAGAGTCATGTACTACTGGTTCAAAAAGATCCGAGCTTCCGCCGGACCCGGATCCGAAATGGGCGGGTTTACCCGGATCTTGCATAACGGTAAACCCGATCAGTACATGGATGAGATTCCCACTTTCGTCGCTCAGCCT…
GSBRNA2T00120452001	BnaA02g31780D	ATGTGTGGCTTTTACAACGAAACATATGGGGAAGTTTCATTAGATATCGACAAGAAATTGAGGACTCTTAATAAGCCAGCCTTAGAGACGATCAAGAGTGAAGATGGAGATGTAATAGACTGCATAGATATCTACAAACAACATGCTTTTGATCATCCTGCCTTAAGAAACCATAAGATTCAGATGAAACCTAGTGCAGAATTTGATGCAAAGACGACCACTATTCCAAACAACGGTTCTTCTAAACCAATCACGTCCCAGATTTGGTCCAAATCTGGAAACTGTCCCGTTGGGACAATACCAGTTCGCAGAGTCAGAAGAGAAGACATAATGAGAGCCTCTTCACCGTCTCATTTTGGAAGAAAAACTCATCACAGATACAGTTTTCTCGACAATGCA…
GSBRNA2T00143263001	BnaA02g02660D	ATGAGCAATCCCAGCAGCTCCGGATTGGGTTCAACTTCGAGTTTGACTCAGTTCGGGATCGGTTTGGCTAATACGGCGCAGTCGGATGTTGCTTCTCACTTGCCGCTACCTTCCCTCCCCATATTCTGCGGCGCGGCTCAACCTGGCGAGCTCAAGCTCTTCGATGAGGTTGCCGAAGGTAGTGGCTACAGGTCGTTGAATCGCGCTGAGATTCTCTCGCAATCTAGGAGAATCGCGAAGATGCTTGAAGAAACTGACGTTTCTTACCTGGATCTTAGGAACGAGGCTAGGGAGCTCAACTGTAACTCTGAGGAGCCTTTTCAGTTATATGACCAAGTTTTACGATGCAATCCTGGAGCATTTGAGTATGCTATCCCTGAATTAATATGTTCTTTATCA…
GSBRNA2T00143294001	BnaA02g02390D	ATGCCCTTCTCCTCCTACATCGGCAACACCCGCCGTGGCACCTCCGCCGCCGCCTCCGGAACCGGCGGCGGCTGGGGCCAATCGCTTCTCCCAACCGCTCTATCGAAATCCAAGCTCGCGATCAATCGCAAACCGCGGAAACGAACCCTCCTCGTCAACTTCCTCTTCGCGAACTTCTTCGTCATCGCACTCGCCGTCTCCCTCCTCTTCCTCCTCCTCACGCTCTTCCACTTCGGCGTCCCGGGACCGATGATCTCCTCCCGCTTCCTCGCCTCCAGATCCAGCCGGATCGCGAAGCCGCGGAAAACCGCCACCCGGCGGCACGCGAACGGCTCGCTCGCCGTGGACATCACCACCAAGGATCTCTACGATCGGATCGAGTTCAAGGACGTCGACGGC…
GSBRNA2T00143374001	BnaA02g01710D	ATGTCGTGGCTGCGAACGGCTGTGAGTAAGGCGGTGGAGGTCAAGAACTATGCCGACTCCGTCGTCCACCAGGCTGGCCAAGCCGTTGCTGAAGGAGCCAAATTGTTCCAAGACCGCATTGGTGTTGGGGCCTATAAGAGTGTGAATCAGACGATTCAGAGACTGGAAGAAGCTGCAGTCTCATGCAGAGGCCATGAAAGGGCATTGCTCATCACCAGATGGCTAACTGTCCTTAAGGAGATTGATAGAGCTAGTGGAACCTCTGTCAAGGATAAAGATATGAGTTCTGAGGAACGACTTGATTCTGATGAAGCAAAGAGGCGTGAATGGGTTTTGTATTACGATCCAGATATAGGAGGTGAGCCACTAAACTTCCGCGATGTTTTCCTGCAAAGTCAA…
GSBRNA2T00143530001	BnaA02g00420D	ATGAAAGAACGAGATTCAGAGAGTTTTGAATCTCTCTCTCAAGTTCTCCCAAACACTTCAAATTCGGCACGCATGATCCAGATGTCCATGGCCAACTCAGGTTCAGCTGCACCCGCACCTGCCGGTCAAGACCACCTTGACCGGTCAAAATGGCTGCTTGACTGCCCTGAACCACCAAGCCCGTGGCAAGAGCTTAAGACTCAAGTCAAAGAATCTTACCTAACCAAAGCCAAAAAGTTCAAATCACTTCGAAAACAGCCTCTCCCAAAACGAATCCTCTTTATCCTCCAAGCCGTTTTCCCAATCTTTGGTTGGTGCAGAAACTACAAACTCACCATGTTCAAGAACGACCTCATGGCTGGTTTAACTCTCGCTAGCCTCTGCATTCCTCAGAGCATT…
GSBRNA2T00143531001	BnaA02g00410D	ATGAAAGAACGAGATTCAGAGAGTTTTGAATCTCTCTCTCAAGTTCTCCCAAACACTTCAAATTCGGCACGCATGATCCAGATGTCCATGGCCAACTCAGGTTCAGCTGCACCCGCACCTGCCGGTCAAGACCACCTTGACCGGTCAAAATGGCTGCTTGACTGCCCTGAACCACCAAGCCCGTGGCAAGAGCTTAAGACTCAAGTCAAAGAATCTTACCTAACCAAAGCCAAAAAGTTCAAATCACTTCGAAAACAGCCTCTCCCAAAACGAATCCTCTTTATCCTCCAAGCCGTTTTCCCAATCTTTGGTTGGTGCAGAAACTACAAACTCACCATGTTCAAGAACGACCTCATGGCTGGTTTAACTCTCGCTAGCCTCTGCATTCCTCAGAGCATT…
GSBRNA2T00017802001	BnaA02g35720D	ATGATATTTCCTCGGAATTCCGTCGGTATATTCCGAGGAAATTCCGAGAAAACCAAATTTTGTGTTTCCTTGGAATATCCTCGGAAATTCCTCGGGATTTTCCGAGGATTTCATTTTCCGTCGGAACGTCCGTCAGAATACCGCAGTTTTCTTGTAAAATCTAAGCCTGCCAAAGATGAAAAAGATGAAAAAGCGCCTCCTCCTGCTAAAGCTGTGACAATTCCTGTTGAATCTAGGCGTGAAAGTTTTCATTGGGGAGCTGGAAATGCGATGGGACACAGATTCGTTGAAGCCATTTTTGGTCCTAGAACCATCAAAACAGAAGTTGTTTTACCAGAGAAAGCTGAAGTAGCTGCTGTCTCTGCCATTGATGATAACGATAAATACAAGGATTACACT…
GSBRNA2T00044343001	BnaA03g49120D	ATGACAATTCTTTCCTCTCTCGGAAGAGCCTCTCGATCTGCTCCACTTGCCTCTAAGCTCCTCCTACTCGGCACTCTCAGTGGTGGGAGTTTAGTGGCCTACTCAGATTCTAACAAAAAGGAGGAAGAGCAGAAGCAGAAGAAGAAGAAAGTAGTGGTACTTGGCACAGGCTGGGCTGGTATAAGCTTTCTTAAAGATCTTGACATCTCTTCCTACGACGTTCAGGTTGTTTCTCCTCAGAACTACTTTGCCTTCACTCCATTGTTACCTAGCGTCACTTGTGGTACTGTTGAAGCCAGAAGCATTGTTGAGTCTGTCCGCAACATTACCAAGAAGAAAAATGGAGAGATTGAATTATGGGAAGCAGACTGTGTCAAGATCGATCCTGCAAACAACAAG…
GSBRNA2T00044758001	BnaA03g49980D	ATGAGGAGTATTACATGCAAAACCAAATCTGACCGACTAAAGAAGACATTCAGAGATCAGATTTCAGATCCATTGGTTTATCTCTGTGACGAAATTGCCCTCGTGACATGCAAATATTACTGGATGGACATAAATGGAGACGCACAATATTTTAGAAACGTTTTGGAAGCGAGATTCCGCGAGCTTCCACAAGGTTCCGATTCCGATTCCGGTTCCGAAGCGGGAAACGGACGTCCGATGAAGCTTCCGTGCAACGTAGGTTATATATCAAATTTTATAATATTTTTTTTACACTCCGTATTGTCGATTTTTATGCCCGGAATCAAGGGTTTGACTTACCAAATTGTTACCATTTTTGGGGCAAAGCCAAACCTTTCTCCTTCATATACACGAACCCTT…
GSBRNA2T00048956001	BnaA03g46660D	ATGGAAGGAGGCAAGCCGACGATTGTGACGAACGCCGAAGGTCAGAGGACGACGCCGTCTGTGGTGGCGTACACGAAGAGCGGTGACAGGCTCGTGGGGCAGATTGCGAAGAGGCAGGCGGTTGTTAATCCGGAGAACACCTTCTTCTCGGTGAAGAGGTTTATCGGTAGGAGGATGAATGAGGTTGATGAGGAGGCTAAGCAGGTGTCTTACAGAGTTGTGAAGGATGATAACGGGAACGTTAAGCTCGAGTGTCCAGCCATTGGGAAACAGTTTGCTGCTGAGGAGATTTCAGCTCAGGTTTTGAGGAAGCTTGTGGATGATGCTTCGAGGTTCTTGAATGAGAAAGTGACCAAGGCTGTTGTTACTGTACCTGCTTACTTCAATGACTCGCAGAGG…
GSBRNA2T00049024001	BnaA03g47220D	ATGGGGATAAGGTACTTGCACGTCTCGGTCGCATCAACTGCTCTGAGCTTTGTGGGGCTTCAAGTCTGGACAGAGTTGTCTCTGGATAGACTTAGAGCGGATGCCAAGAACATTTCTTTAGGAGACTCCGAGCATGCGCTTGACCTGCTTTTGGGTTCTTACTTTACAATCGCGCTGCTGACAAATTTTGTGCTTAATGTGTATATTCTTCTCCTACTTGCTCTCAAGAATCTATTTTTTGGAGATCTATATGGCGTTGAAACTAAAAAGTTGGTGGAACGACTTGCCAATTACATCATTTACAAGGGAATATTTCTGCCGCTGGTGATTCCCGCAACAATATTTCAGGGTGTACTGTGGACAGTTTGGCTTACTGTTCTATGCACTTTAAAGATGTTT…
GSBRNA2T00049182001	BnaA03g00060D	ATGAATGAGATCGCGGGTGTCCTCCAAGACATTAGAAACCTTGCCACTCTCTTCTGTCCAATCTCATTTACTTTTGTACCTCGACTAGAAAATTTGCAGGCTGATGCTTTAGCAAGCTCAGGTCTTAACCGTCTTCTTGTTGAAACTTGA
GSBRNA2T00058375001	BnaA03g19690D	ATGTTCTGTTGCGGAGGTGCCGATGAGGAACCAGCCGGTCCACCCGCAAACCAGTATTCCGCCCCTCCTAACAAGGCTGGAAACCCTAACGTTGGCGGTGGAAATAGAGGGGAACCGAGGAACACGAACGCACCTAGATCAGGAGGTCCTGCCAAGGTTTTACCCATAGAGATCCCTGCGGTTGCATTGGATGAGTTGAACAGAATGACGGGTAACTTCGGCAACAAGGCACTGATCGGTGAAGGTTCTTATGGACGTGTCTTCCAAGGCAAGTATAATGGAGACGATGTTGCTATCAAGAAGCTTGACGCCTCTTCTGAAGAACCTGACTCAGATTTCACCTCACAGTTATCGGTTGTATCACGGCTCAAAAACGAACATTTTGTGGAGTTGATGGGG…
GSBRNA2T00077764001	BnaA03g51820D	ATGGCAACACATATTGATATCAACCAAAAGCTTAATGTATATCCAAGATCTCAAAACCAAGACCAGAAGAAGCTAATCACTCTCTCCCACTTGGACCGTCAATGTCCTTTACTCATGTACTTGGTTTTCTTCTACAAGAAGACCACGATTCGTGACTTTGACTCGGTCTTTTCCGACCTGAAACTCGGGCTGGAAGAGACTCTGTCTGTCTGGTATCCCGCCGCCGGCAGGTTGGGTTTGGATGGAGGTGGCTGCAAGCTCAACCTCCGGTGTAATAGGAGTGGTGCAGTCATGGTGGAGGCGGTGGCGACTGGTGTCAAGTTATCAGATCTTGGTGACTTGACTCAGTACAATGAGTTTTATGAGACTTTGGTTTACAAGCCTTCCTTCGATGGTGAT…
GSBRNA2T00081775001	BnaA03g52920D	ATGGACTCGTCGTCGTCTGGAACAACTTCTTCGACGATTCAAACGTCGTCAGGACCTGAGGAGAATCTCATGGAGCAGAGAAAACGGAAGAGGATGCTCTCAAACCGTGAATCAGCGAGGAGATCAAGAAAGAAGAAACAGAAGCTTCTTGACGATCTAACGGCTCAGGTTAATCAGCTTAGGAAAGAGAACAGCGAGATCGTGACAAGTGTCAGCATCACAACGCAACACTATTTAACCGTCGAAGCAGAGAACTCTGTTCTCAGAGCTCAGCTCGATGAACTCAGCCACAGGCTCGAATCTCTCAACGACATCATCGGTTTCCTTGACAATACCAACGGGATCTGTTCGAACACTCTGTCTGGTCCAGAGTCTGATGATTTCCTCGTGAGTCAGTTT…
GSBRNA2T00093601001	BnaA03g47290D	ATGGAGGAGAGAGAAGGAACCAACAACGTCACCAGCTTCGGTCTGAACCAACAACAACAACATGAAGCTGCTGCTTCTTCTGCTGCTGCTTACCCGATGGACCCACCACGACCCGATAACCCGAACCCCTTTTCCGCCCCACCCATCACTTCTTCTTCCTCCGCCGCCGCGGCTGTGGAGAATGCGGCTCCTCAGTTCAGCTTAACAATGCCGGCGGCGGAGACCGGCTCCTCCGAGCAGAAAAAGAAGAGGGGAAGGCCGAGAAAGTATAACCCCGACGGGACTCTCGCGGTGACTCTCTCTCCGATGCCAATCTCCTCCTCTGTTCCTTTGTCGTCGGAGTTTCCTCCTAGGAAGCGAGGAAGAGGACGTGGCAGGTCTAGTCGGTGGCTCAAGAAG…
GSBRNA2T00124698001	BnaA03g19090D	ATGTCAGAGGAGGAGCATCAGAGTTGTGTCCATGATGTGAATATTCGAACCAAGTCCGAGAATTTCGACCCGGCTGGTGTTTCTCATGCACCCGGGATAAGGAAAGTGAGTTCCAGAGCTGAGATTGATACTTCTCCTCCATTCGGTTCGGTTCAGGAGGCGGTGACTTGGTTCGGTGGTCGTGGCCATTGGGTTCCTTTCAAGCTTCAAGACAATTACAATTGTGTGGGAGAATTTAACATAAAGAAAATGGAAGAGCATGCAGCAGAGCTAGAGAAGAATCTAATAGTGAAAGAGCTAGAAACTCTAGATGTTCTAGAAGCACTTGGCTCCACTAAGAGGATTGTTGAAGACTTGAAGCGGCAGCTTCATCAAGAATCCTTGAGATCAGCTGAGTAT…
GSBRNA2T00138691001	BnaA03g23430D	ATGGCGACGGCGATAGTGATGAACGGCGAATCGAAAAAGCAACCACGGCCAGGTCGCGGCGGCTTCCAAGGCCGTGGACTAACGGAGGAAGAAGCTAGAGTTCGCGCCATATCGGAGATCGTCAGCACCATGATCGAGCGCTCCCACCGCAACGAGAACGTGGACCTAAACGCGATTAAAACCCAGGCTTGCCGGAAATACGGCCTAGCGCGAGCGCCGAAGCTAGTGGAGATGATAGCGGCGCTGCCTGACTCAGAGAGAGAGACTCTCCTCCCGAAGCTCCGCGCTAAACCGGTCCGAACCGCTTCAGGAATCGCGGTGGTGGCGGTTATGTCGAAACCGCACAGGTGCCCCCACATAGCGACGACGGGGAATATATGCGTGTATTGTCCAGGTGGA…
GSBRNA2T00141894001	BnaA03g16050D	ATGAACCTCAAGCTCAAGCTCAAGCTCAGGCCAAGCTTCTTCTTCTCCTTTCTGGTTTTCATCTTTCTTCTCAAAAAACCTGATTTGGGATCAGCATCTAATAGTCCTAAATGTATATCCTCCCAGCGCCAAGCTCTTCTCACTTTCAAACAATCACTCACTGATCCTTCTGGTCGACTCTCCTCTTGGTCCGGACCTGACTGCTGCAAATGGCGCGGCGTTGGCTGCGACCGCAGAACCAGCTACGTCATCAAGATTGATCTCAGAAACCCGAATCAAACACTTAGGCGTAATGGTGAATTTAGAAAGGGTAGCTTGGGGGGAATGATAAATCCTTCTTTGACCCGTCTCAAGTTCTTGAGCTATCTGGACTTGAGTTCAAATGATTTCAACTTCACG…
GSBRNA2T00142194001	BnaA03g13580D	ATGGATTGGAACTTCAAACTCAGCTCCGGTTATTTCTCTGAATTCGACCAAGAATCTGTACCGGATTTAACCCCAGTCGATGCATCGATCTCGTTCGGTGGGTCATCCTCACCACCAAGAAGATTGCAGCCAAAAGGAGATTTACCATTTGATCTGAAACTTGGAAGAAACATCGGACACTCCTCTTCTTCCTCCTCCTCTGCTTTTGGCAAGACAGAGAAAGTGATAAGTCTTAGTAAGTTGAAAGAGAGCGCCTCTGAGGCTTCAAGAAGCTCCAAGAGGACAAGAGGGAACAACCAGATCCCGATTTGTCTGGTTGATGGATGTGATTCTGATTTTAGTAACTGTAGAGAGTATCATAAAAGACATAAAGTCTGTGATGTCCATTCTAAAACTCCT…
GSBRNA2T00142212001	BnaA03g13410D	ATGTCACGCCCCTCGACTTCTAAGAAAATGAGTGGACGAACGAACAAAAGTGGTAACGTCTACATAAATGGAAAAGGAATAATCAATATGAGAAAAATTGATGTCGTACACGCAAGCTCTAACATAAACAGTAAAGCACATCCATCTGTTTTTTTTTTCATTTCTCTCTCTCTCTATCTCTCTCTCTTCTTCATCTTATCGTCTTCGTCGACCTTTGATCCTGCGTTCGGTTTAGGAAGTCATGGCTATGGCCACAAGGGTGATGTCTCAATCTACTCCACTGTCTTTAGCCTGTTCACAGAGGAATGCTCCCTCTCGTGGATCTGGCACGTCAAAAAGGTCGGTGAAAATGATGTGCACTCAGCTACAAGTGTCTGGCTCAAGAATGCAAGGCTTTCT…
GSBRNA2T00151023001	BnaA03g43640D	ATGTCCAATGAAACCAAAGATTTCTACAACTACCAATTCCCTTCATCCTTCTCTTTGTATGATATGATGAATCTCCCCACTTCAGCTCCGTCTTCTTATGGAAACAACGGTTTCGATCTATCTTCCTACTCCTTCACTGATTGCCTCCAGAGCTCTCCAGGAGCGTACGACTCTCTACTGCAGAAAAATTTTGGTCTTTCTCCTTCTTCTTCAGAGGTTTTCAACTCTTCGATCGACCAAGAATCAAAACGAGATGTATCTAATGACGTTACCGGCGAGACTCCAACGAGGGTTTCTGCACCTTCTTCTTCTAGCGAGGCTGATCATCCTGGTGAGGATTCCGGTAAAAGTCAGATCAGGAAAAGAGAGTTAGCTGAAGATGGAGGTGAAGAAAATCAA…
GSBRNA2T00151144001	BnaA03g42630D	ATGGTTTCCGTGGAGGATCCGTTATCACATTCGAACTTAACCCGCTTCCAATCAACAACAAACTTCTACGGCTCACCTTCTTCCCCGTCGACGGAGAGGATACACCGTCAAGCTGGCCGGTCGATGAGAACAGTTAGATCTAGCTTCTACCAAAGCGGAGACCAATCCTGCTCATTCGTCGGCGACGAGTTCCTTTCCGATTCCGTCGTCGACATTAGGCTCGGCGAGCTTGCTTCGAAGAACACCAACTCATCGCCCCATTCGAAAGCTTCCTCAGTGATAGATGAAGTCTTCCTCGACATCTCTCAAGCGTTTAGCGATTTCTCCGCGTGTAGCAGCGATATCTCCGGTGAGCTTCATCGTCTCGCTTGCTTGCCGTCGCCGGACGTTAACGAGAAC…
GSBRNA2T00151636001	BnaA03g25840D	ATGGAGTCATCTCCATCAACCGTTACCAACACTGAGGTTAGTGAAACTTTAGTCGTTGGTCCTCAAGCCACAACACATACACCCTTTGCATTTGAGAGCCCTGCTCAGTTCAAAGGGTCAAGAGATGTGGGAGTGGATGAAGATGGGACCGAGCCTTCTAGCTCGCTCAGCTTGACAAGAGGTGGGAGGGAAACAAAACCCCCTAGCAAATACCAAGACATGGAATGGAAGACGGTTCGAGGGAGAGGGAAGCGTGGCCGCCGCGGTCGTGGTTCTTATCACTAG
GSBRNA2T00154820001	BnaA03g36730D	ATGAAGAGGAAGATAACAAAAATAAACGGAGAAGAAGAATCTCCCATAAAATTAGCAGTAATTGTGTTCTTGTCTATGAATTACTTATTGATTATCATACTTATTGATGTTTTGGTGTACAATACGACGATTTCCTCTGCGGTTCATCACTCGCGAGATGAGATGGCTCTACGTTTGCTAAAAAGGATGGAAGAGGAGGAGGGATCATGTAGTCCAAACATTGAGACTTATGCTCCGTTGCTGAAGATGTGTTGCCAGAAGAAGAAGATGAAGCTGCTTGGAGTCTTGTTGCATCACATGGTGAGAAACGATGTTAGTATCGATGTGGCTACGTATATTCTTCTGATTAGAGGGTTGTGTATGAGTGGGAAAGTTGAAGTAGCTTGCTTGTTCTTTGAG…
GSBRNA2T00155009001	BnaA03g38200D	ATGGCGAGTGTGTACATCCCCGTTCAGAATTCAGAAGAAGAAGTTAGGGTTGTTCTTGACCAGCTCCCTCGTGACGCCTCCGATATCCTCGATATCCTCAAAGCCGAACAAGCTCCTCTCGATCTCTGGCTCATCATCGCGAGAGAGTACTTCAAGCAAGGGAAAATTGATCAGTTCCGTCAAATATTGGAGGAAGGCTCAAGTTCTGATATTGACGAGTACTATGCTGATGTTAAGTACGAGAGGATAGCAATCTTGAACGCTCTCGGTGCCTATTACTGCTACCTTGGTAAAACCGAGACTAAGCACAAGGAAAAAGAAGATTATTTTATCTTGGCTACTCAATACTACAACAAAGCCTCCAGGATCAATATGTGTGAACCTACCACTTGGGTTGGC…
GSBRNA2T00028613001	BnaA03g59760D	ATGATAGGATTGAGGTGCACGGTCTTCTATTGTGATTGGTACGACTACACTCTTGACCGTGGAGTGAGGATAGACGCATTTGGTGTTAGATCAGTACATTCGCAACGGAAATTACAGTATTATGATCCAATCATTCTTGCTTCACAGGCTGATCAGGTTTGCTATATCCGTTATCCACGGGTTAGGCAGAGAGATGATCCTTGGATCACTGTAACGTCAATCAATCCAAGAGGGCGAGTAGAAGGAGTTTCTGAGCCATTGCAACCAAACTCTAGCAGCCATCTATATCCTACTGAGGATTTAGCAGCTGTTGAACTTGTTGTTGATTTAACCCGTTTTGGAGAAGATGATGTTGTGCACTCGGAATCAGAGGCCGAGATTGGAGAGTATGGCAACGAT…
GSBRNA2T00035044001	BnaA03g60030D	ATGGATGGAGACCTTACCACCGAAACTAGGAAAACCCTAATTTCCCAGAGGACCCGGATATCTGCTATTTACCACACGTCAAGCAATCAGAACACGAGAATAACAACGATAAATGCTAAGTTTGCTCTGAATAATCATATTCCATTTTTTCCGATCTTCATGATTATCCTTAAAACTTCCGTATTTATCCGCGGAAACTTGACATTTATCCTTCCTTGCGGACCAAGCGTAAACCGTTCTGTGGTTTACGGGCTTTTGACTGAGCTCTACGGTCTTCGAGAGATAGCATTTGATGGTTTGACGAGAATGCATGGACTGGTGTCGTCTCGACGTTTCGGAAGAGCTCGACGGACGCTCGGTCGCTACGTAGCGACCGAGTTTTGGCTCGAGCTCGGTCGC…
GSBRNA2T00035069001	BnaA03g60130D	ATGGGCCCCGAGTCATCGACCGAACTTTGGCTCGAGCCCGGTCGCTACATAGCGACCGAGCGGGACGAGCGCTCGGTCGCTACCGCTCGGTCGCTACGTAGCGACCAAGCGGGACGGGCGCTCGGTCGCTACGTAGCGTCCGAGTGGGTCGGATGTTCGGTCGCTACAATGTCTCAAGGGATTTTGGGAAACACTCGGCCTACTATCTTCAATCGCGGGAGTGTCCGTGACGGACGCGGTGAGGTTGTCCAAGAGATCGAGTTCGTGGCACACTCCGATGACCCCGCCGAGGGCGACGCATATTGGGTGGCTATATGCAATGTGGAAGAACCGCCTCCCGAGCCGTGGGTTCCCATGAGGCCTTTTTCGGAAAGGGTCATTGGGAGACCGAGCAGGTGT…
GSBRNA2T00118523001	BnaA03g59280D	ATGGAGCCGAACCAGCATGAAGATCAGGACGTTCTGAAGTTTTCAACCGAGGTTCATGATTTTCACCATACTGGCCAGACTGACCGGACTGTCCCAAATGCATCCGGATGGGAGCTTTGGCTGGAACCATGGCCAGATGATCGATTTCACTGTACTGGACTTTGTCTTCACCGTCCTGTTTTCCATTTTATGAAGAACAGTCGAGACGGAATCGCATTCGGACGCACGAATCCTGAGTTAGGTCATTGCTATACATTTCTGGACAGTACCGCATGTACCGCCCGGATGTCCAGTTTGAGGCTTCATCAATACCCATGTCCAGACGATCGAATTCACCGAACTGGAGCTCGTATTTCCCGTACTGATTGGCATTTTAAGAGCAACGGTCAAGACAGATTT…
GSBRNA2T00118535001	BnaA03g59310D	ATGCATGCTCAACAAGATTTTGAGATTATTTTGTCACTTCCTGGAAGTCGCCTTAAAATGGATTTACCAGAACTCCCGCCGAGGATGTTTACATTAGGAGAAGAGCCCGATGCAATGAGGAGCATTTCGTATCATTCTGATGACACGAAGTTGTTTAAAGCTCTATGTGATTGTCTCACAGCTGACGAATATGAGGATCTGAAGGCGTCGAAGTTAGGAGTGTTCATCAAATTCAAGGAGCTTGACTTTGGTTGGACTTCAAGGCTGGTACATTTTTTGCTCTGTTTCCAGCTGGACATCAAGAAGAAGTTTGAGCTCTGGAGTCTTGTCGCTTCACAACCTGCGAGGTTTTCACTGATAGAGTTTGAACACCTCACTGGTCTGAACTGCGATTACATC…
GSBRNA2T00043404001	BnaA04g17820D	ATGACATCGAAGTTTACGAAACTCAGCGGCCAATTCATCGGCAAATTCACCCGTGTCACCGCCTTGCCTGCCCATCACACTGATATGGTCCAAAGGGTTTCGATCTTAAAAAACGAGCTTTTAGCCACGGGTAACAGTAAGGAGAGGTTCGAGAGCGTTCTGGATCAGAAAGGGCAGTGGCTGTTTAGAAGCTATCGTGATGGAGCTGGGATCGTCGAGCTTATGGACCAACTCTTTACGCTTCCTTACTTAGCTCTTCAGGTATTGGAGTGGAGAAGGAGGCAGTTTGATTGTTGTATCCCTCTGACAACTGAGGAGTATGCGAAAGGAATCAAGATCGCTGGTCGAGCTAGGGACATCAGCTTTGCGGTGTTTCTATTCAACGAGGCTGCTAAGAAA…
GSBRNA2T00045065001	BnaA04g24750D	ATGGACCCAGTGATTGATGGTTCGACTACGCCATCGTCGCTGATGCGTTCGTTGTCTCTGCCGATACTTCCATCAACGGCTACGGAATGTCTGGAAGGTTTGGAGATCTCTGAAACTCAAACTCCTCTAGGAACTGATGTGAGAGTAACAATGGAGAAAGCTTCTCTCTCTATCACCAGTACTCTTCAGTCTGACACTACCAATCAATTACTGTTGACCTCCTCTGCTCCTCTAGTGGCGTCTTACGAAACCTCTCTGCTTGAAACTGTGGTTCCTCCGCTGACCTCAGAAGCTGTTATAGTTCAAGTACGTGATACTCCGCCACCGTCTCTGGCTTCGGTTATCTCCATCAATGCAGTAACCAGCGATGTCCCGACGTCTCAACAAGCTCCGTCCGAG…
GSBRNA2T00050370001	BnaA04g16670D	ATGCAAATGACTGAGAGAGGCCGAGCCATGTGGCGCACGTGTCTAGCCTCAGCGTTCCGTACAGCTCTAGCTTGCACAATCGTTGGAGCGGCTACACTCTACGGACCTGAATGGATCCTCCGCTACGTGGCATTCCCGGCGTTTTCTTACGTCACGATCATTCTCATCATCACCGATGCTACGCTCGGCGACACGCTACGTGGCTGCTGGCTAGCTCTTTACGCCACATGTCAGAGCGTTGCCCCCGCTATCATTACACTAAAGCTTATTGGACCAGCTCGGCTCACGGCTGGAACTACTGCTCTAGCCGCCGCTCTAGCAGCGTTTGTTGTGGTGCTACCAAATGGTTCGACCCATTTGGTGGCTAAGCGGATCGCACTTGGCCAGATTGTTCTTATT…
GSBRNA2T00058329001	BnaA04g14930D	ATGGGGGTACACTGGAGAGAGATGGATGTAGTTCTCTTTTGCTTTCTCTGGTGGCTAAGTATATTCTCTGACTGTGGCGACGCAGCTATATGTAGAGAAAGTCCTTTGTCACTAGGACAAACTCTGAGTTCCCCTGGTGAATCTTACGAGTTAGGATTCTTCAGTCCTAACAACTCCCGGAACCAGTATGTCGGGATCTGGTTCAAGAAAATCACGCCGCTGGTGGTTGTGTGGGTGGCTAACAGAGAAAAGCCTATCACAAGCCCTGCGGCAAACCTCACTATCAGCGGAAACGGGAGTCTTATCTTGCTTGACAGCAGAAACAGAGTTGTTTGGTCATCAACCAGAGGAGAACCTTCTACTAACAAGTGTCACGCCAAGCTCTTAGATACAGGCAAT…
GSBRNA2T00068243001	BnaA04g13820D	ATGGGTATATGCATGTCGTACGAGTCCACGCAGGTGGCGACGGCGAAGCTGATCTTGCAAGACGGAAGGATGATGGAGTTCACGACTCCGGTCAAAGTGGGTTACGTTCTGCAAAAGAATCCTATGTGTTTTATCTGTAACTCCGATGATATGGATTTTGACGACGTCGTGTCCGCCATTAGCGCCGACGAGGAGCTTCAGCTTGGACAGCTTTACTTCGCATTGCCTCTCAGCTCGCTTCATCAGTCTCTTAAACCGGAGGAGATGGCTGCATTGGCTGTCAAAGCTAGTTCTGCTCTTATGAGAAGCGGTGGCTCTTGCGGCCGAGATAAATGCCGGTGTCGCCGGAAATGTGTTTCTCCGGTTATCTTCTCTGCCCGGAGAGTTGCGGCGGCAGGA…
GSBRNA2T00069661001	BnaA04g20740D	ATGCAGGCCATGCGGCTGCGCACCCTCATGCTCTGTGAGGAACTCTCACTTCCTTCGTTTCAAGTTATAGTGGTAAACGCAGATGTGGGATGTGACCATTGTCAAGACAGAGTCTCTAAGATTGTCTCCAAGATGACCGGAATAGAAGAATATGTGGTTGATGTGAAGAACAAGCAGGTCATGGCACGAGGTGACTTTAAACCACGTTTGGTTTCTCATCAACAAGTGAAGAACGTCGCCTCTCAAACTCTCTCCCATAACGCCAAACGCTTTTTCCGACCACTAAACCTCTTCCTTCGCTCAATATTCTCCATTTGTTTATGTCCAAATACACTTTAA
GSBRNA2T00123166001	BnaA04g24340D	ATGAATATGGGTTCCAACTCGGGTCAGGGTCTTGGTCCGGGTCAGGCAGACTCCGGTGGTTCATCGAATGAGTCATCCTCTTTCAGCGGAGGGCTCATGTTTGGGCAGAGGATCTACTTCGAGGACGGTGGAGGTGGGTCTTCTTCCTCCGGCGGGTCAAACAGAAGGGTTCGTGGAGGCGGGTCGGGTCAATCAAGTCAGATACCAAGGTGCCAAGTGGAAGGTTGTGGAGTGGATCTAACCAATGCAAAGGGTTACTACTTGAGGCACAGAGTTTGTGGAATGCACTCTAAAACACCTAGAGTCATTGTTGCTGGTATCGAACAGAGGTTTTGTCAACAGTGCAGCAGGTTTCATCAGCTTCAAGAATTTGACCTAGAGAAAAGGAGTTGCCGTAGG…
GSBRNA2T00149255001	BnaA04g00690D	ATGGAGCCGAACCAGCATGAAGATCAGGACGTTCTGAAGTTTTCAACCGAGGTTCATGATTTTCACCATACTGGCCAGACTGACCGGACTGTCCCAAATGCATCCGGATGGGGGCTTTGGCTGGAACCATGGCCAGATGATCGATTTCACTGTACTGGACTTTGTCTTCACCGTCCTGTTTTCCATTTGATGAAGAACAGTCGAGACGGAATCGCATTCGGACGCACGGATCCTGAGTTAGGTCATTGCTATACATTTCTGGACAGTACCACATGTACCGCCCGGATGTCCAGTTTGAGGCTTCATCAATACCCATGTCCAGACGATCGAATTCACCGAACTGGAGCTCGTATTTCCCGTACTGATTGGCATTTTAAGAGCAACGGTCGAGACAGATTT…
GSBRNA2T00017491001	BnaA04g29130D	ATGCCCTCTAAACCGAATTTGTTAAAAATCGAATCTTTGCAGCTGACTTCTCGAATTGTCTTCTCTCCTTGTCAAGCAGCTTCTTCCACAGCTCTAAACCAGATGTTGCTTTTGAAACAGAGCTCAGCTGCTGTTCTTGTCTCTGGGAATCCAACTCCTGTCCTCTACACTTCTCGCTTCACTTCCAGAGTTGGGTGTATTCCAGTGAGCAAAACCTACTCCTCCCAGAGTTTCACCATGGCAAATCTTCACAAGCGTCTTACTTCTTCACCTGAGAAGCTCAATCCTGTGTTGTCCTGTAGCTCTCACGAGGCTTCTCCTCTAAGTGAGAATAAAGAACATGTCCATGGAGTTTCTGAGATAATTGTGGGAGTATTGGGAGGTGGACAATTGGGTCGT…
GSBRNA2T00034335001	BnaA04g27550D	ATGGAGTTACTAATGGGTTCGGGTCAGAACCGGACTGAGACAGTTGGTTCCTCCTCCAGAGAGTCTTCTTCACTTAGTGGTGGACTCAGGATTGGTCAGAAGATCTACTTCGAGGATGGATCCGGATCCGGCAAGGACCGGGCTAACAAGTACCGTAAGACTACTACAGGAGCTAGGTGCCAAGTGGAAGGTTGTAAAATGGATCTAAGCAATGCAAAAACATATTACTCAAGACACAAAGTTTGTGGCATTCACTCTAAATCATCTAAAGTCACTGTCTCTGGGCTTCATCAAAGGTTTTGCCAACAATGTAGCAGGTTTCACCAGCTTTGTGAGTTTGACTTAGAGAAAAGAAGTTGTAGAAGACGACTTGCTTGCCACAACGAAAGAAGAAGAAAG…
GSBRNA2T00023893001	BnaA05g17750D	ATGGACTGGTGTCGTATCGACGTTTCAAAAGAACTCGGTCGCTACGTAGCGACCGAGTGGGACGAACACTCGGTCGTTACGGTGATCAACTTTGTTGAGAAGGACATTGCTGAAATGTTTCCAAAATGGGAGTTTGATGTGGAGGACACGCCCGCGGAGAACATAATTAAACTCATGTTTGTGAAGAAACCGTGGAAGTGGACCCTGGAACACTGGGAAGTCACCGGTACTAGGGCTAGTGAAGAGGCACCTGCAGAATCTAGTGAAGAGGTTCATACAGTGGCTCGTTCAGAGGTGACTACGACTGTTGGTGGGTTGACCAAAGAGGATATTAAAACCATGTTCAAGGACATAGTTGATGCCATGAGGGAAGGGTTTGGGACGTGCCTTAAGGAGATC…
GSBRNA2T00027019001	BnaA05g30430D	ATGATGGGAGACGAGGGTTGGAGAAAGATTAGACTTTTATGCCCTTCTGTATCGAAAGTTATCGACTGGGTTGCTTGGAACGATCAGAAACTTGATTTTAAGTCTATAGCTGCAGCGTTTGGGCTCGAACCGTCGACGGTGAAGCTCAACGGTCACTTCATAAGCAGAGATAGTGATTTAGTCGCTTCTTGTGTGACGTGGAAGTCTTTGCTCGCTTTCTTCTCAGCTAAAGGCTTGTCTACTGGTAAAGACGGAGCTGGTGCTCTCCTAGTTGACGGCAAGCTCTCTAGAGTCGGAAGCAAAAGAGCATACTCTGGTTCTCAGGAGGACATAACCATCAACAATCTTGGTCTAAACAGAAACAAGAAGTTGAAGGATAAATGTTCAGGTGATGAACCT…
GSBRNA2T00029504001	BnaA05g19070D	ATGGACGTCGACTTTCAAAGCTCCTTCATTCTCGTCCTCCTATGCCTCTTGTCACTTCTCTGTTACTCTCTCTACGTCAGGAAACCACAGAGGTTTGATTTGCCTCCGAGCCCTCCCTCTCTCCCAATCATCGGTCATCTTCATCTTTTACTCTCTCTTCTTATCCACAAGTCTTTCCAGAAACTCTCCTCCAAGCACGGACCACTCCTCTACCTCCGCATCTTCAATGTCCCCATCGTCCTCGTCTCCTCATCCTCAGTAGCCTCCGAGATCTTCAAGACGCACGACCTGAACGTCTCGTTCCGTGGCCTCCCTCCGCTTGATGAGTCACTCTTGTTCGGATCCTCCACTTTCCTCATGGCTCCCCATGGAGATTACTTGAGGTTTATGAAGAAGCTC…
GSBRNA2T00038589001	BnaA05g31920D	ATGAAGAAGCACTACAAACAAATTCTCTCCCAACTGGAGAACTGCAGAACAATGACGGAACTAAACCAACTCCACGCCCTCATGATCAAATCCTCTGTCATCAAAAACATCATCCCCTTAAGCCGCCTCATAGACTTCTGCACCACCTCCCTAGAGACCACGAACCTCACCTACGCGTCCTCAGTTTTCGAAACCATCGATTCCCCGAGCGTGTACATATGGAACTCCATGATCAGAGGCTACTCAAACAGTCCCAAACAAGATAAAGCACTGACCTTTTACCGAGAAATGGTTCGTAAAGGGTACTCTCCGGATCACTTCACGTTTCCTTACGTCCTTAAAGCGTGTTCTGTGGTGAGGGATGTTTGGTTGGGGAGGTGTTCTCATGGGTTTGTTGTG…
GSBRNA2T00040269001	BnaA05g18210D	ATGACCTCTATGATTCATAAGCTTCTTGGATGCTTTGTGCCTTTGAGGTCAAGGCATCTTGGAGTTATTTTATTCAGAGGAATTGAAGCCAACCAGTTCTCTGGTCCAATTCCTGATGAGCTTGGTAGTATGACCAACCTAACAAAACTGCATCTTGCATCCAATCAATTTAATGGAAGCTTGCCAATCACTCTAGCTAGACTGGTGAACCTTAAGGATTTGGTAAGTGATAATAACTTCAGTGGTACCATCCCTGCATATATTGGCAACTGGTTTGGGGTTCAAAGGCTACATATACATGCAAGTGGACTGAAAGGGCCTATTCCTGAAGCAGTTGCCCGGTTAAAAAATCTTAATGAACTGAGAATTAGTGATACGACTGGGATAAACGTATTTCCA…
GSBRNA2T00048351001	BnaA05g17410D	ATGTTTACCACTTTCATAGTACCACTTTTCATTTTTACCACCACTAATGAGAGATTTTCAAAAATACCTTCTTCATTAAGTGCAAAAGACTCTTATGCCCTTGAGCTCTCAACCAGATTAGCCAAGAATTTAAAGGATCTTATCATTAAAGAGGTACCAGAAACTATTGGTGCTTTTATCGCTAAATCAGTAATGGGTGCTGGTGGTGTGATACATCCGCCTGCTACATACTTTGAAAAGATTCAAGCTGTTGTTAAGAAGTATGACATCTTGTTCATTGCTGATGAGGCTCGGGACAATGTTTGCTGTGACAAATACAACATCAAGCCAGATCTTGTGTCCTTAGCCAAGGCACTGTCTTCAGCATATCTGCTGATTGGAGCCATCCTTATGAGTCAA…
GSBRNA2T00083375001	BnaA05g20650D	ATGGTTAAAACTATATCTCTCGTGATCCTCTCCGTGTTACTACTCTCCTCGTCTCTCGGCAGCGCTACAGCGACGGAGACGAAGCAGAGCCAGGAGGAAGTGCAGCGTATGTACGAGCAGTGGCTTATGGAGAATCGGAAGAACTATAACGCTCTTGGAGAGAAAGAGAGACGGTTCAATATCTTCAAAGACAACTTAAAGTTGATAGAAGCACACAACTCTGTCCCGGACCGGACTTACGAACTCGGTTTGACCCGGTTTGCGGATCTGACGGATGATGAGTTTCGAGCTATTCACTTGAGGGGAAAGATGGAAGTGACAAGTGATCCAGTGATAGGAGACAGGTATTTGTACAAAGAAGGAGATGTTTTGCCTGACAAAGTAGATTGGAGAGATGAA…
GSBRNA2T00132740001	BnaA05g02680D	ATGGATAGGGGTTCCAACTCGGGTCTTGGTCTTGGTCCAGGCCAGACAGAGTCGGGTGGTTCATCCACTGAGTCATCCTCTTTAAGTGGAGGGCTCATGTTTGGCCAGAGGATCTACTTCGAGGACGCTGGAGGTGGAACCGGGTCTTCTTCCTCCGGCGGGTCAAACAGAAGGGTACGTGGAAGCGGGTCGGGTCCTTCGGGTCAGATACCAAGGTGTCAAGTGGAAGGTTGTGGAATGGATCTAACCAATGCAAAGGGTTATTACACGAGGCATAGAGTTTGTGGAATGCACTCTAAAACACCAAAAGTCATTGTCGCTGGTATAGAACAAAGGTTTTGTCAACAGTGCAGCAGGTTTCATCAGCTTCCGGAATTTGACCTAGAAAAAAGGAGTTGC…
GSBRNA2T00132749001	BnaA05g02590D	ATGTTCTGTTGCGGAGGTGCGGATGAGGAACCCGCCGGTCCGCCAGCAAACCAGTATTCATCAGCGCCTCCTAACAAGGCCGGAAATAACAATTTTGGCGGCGGTGGGAACAGAGGAGAGCCGAGGAATACAAACGCACCGAGATCAGGAGCTCCTGCAAAGGTTTTACCTATAGAGATCCCTTCTATTCCATTGGATGAGCTGAACAAAATATCAGGTAACTTCGGAAACAAGGCACTGATCGGTGAAGGCTCTTATGGACGTGTCTTCCAAGCTAAGTATAATGGAGGTGATGTTGCTATTAAGAAGCTTGATGCTAGCTCTTCTGAAGAACCTGACTCCGATTTCACCTCACAGTTATCGGTGGTGTCACGGCTTAAAAATGAACATTTTGTGGAA…
GSBRNA2T00132752001	BnaA05g02570D	ATGGCACACAAGGATGACCACTCCTCCTCTCGGTTTTGGTCCAGTGACGTCGACGGAGTCAGCTACATTCAGCTCCACAAGTTCTGGAGCGAGTTATCTCCGAAAGCTAAGCAGAAGCTTCTCCGCATCGACAGGCAAGCTCTCTTTGAGCAGGCGCGCAAGAACATGTGCTGCTCTAGATGCCACGGCCTTCTTCTCGAAGGCTTCTTGCAGATCGTTTCGTTGCAACAGAAGAAAGGATCATCGAAAAACAGCTCAGCTCTCAGTAACCCCGACGCTCATCAGTGGGGAGGAATCACCGCAACGAGGGATGAATCGCTCACGCTTCTTGATTGTTATTTGTATCCCAAATCTTTCAAAGTGCTACAAACTGTGTTTGAGAGTGCACGTGCGCGAGAG…
GSBRNA2T00154050001	BnaA05g20850D	ATGTTTCAAAGTCTCACCTTCTTTCTAACAGTTCTTCTCATTCCATGTTTTCTCATCTTTAACCCTTCGTCTGCCCTCAAGGAAGGAGAAACATGCATCGTGACCAAGAATTGTGATCAGGGACTACACTGCGAATCGTGTCTCTCAAGCGATAATTTTCGACCTAGATGCTCCCGAATGCAAACCGTTAACCCCACCTCTAAGGTGAAAGGGTTGCCTTACAACAAATACACGTGGTTGACAACACACAATTCATTTGCTCGAATAGGTGCAAGATCAGGCACAGGCTCTATGATTCTTGCTCCTTCCAACCAACAAGATTCAATCACAAGCCAACTTATTAATGGTGTTAGAGGGTTTATGCTTGACATGTACGACTTCCAAAACGATATATGGCTT…
GSBRNA2T00016794001	BnaA05g34280D	ATGCTGGGTCAACCCACCACGTGGACGAACGCCCAGCATCCTGAGACACGCGTCAAGGAGAGAAGAAGCAACCTTCCACCGGCGGTTGAGTGGAGACTCGACGGAACTCCGCCGTCAAGCAGAGTCAGGCCGATGAAGAAACGACTCACAACGGAGCCACCTTCACGGCGAAGCAAGCCACACACCGGATCTGCCCCGAAGATGAAACGGCTCAAGACGAGGGAAGGAAGAGATGAATCGAGGCTGGAGAAAGAGACCGCCGTCGCCTTCGAGAAGAAACGCGACGCGGAGACAAAAGCCGGATAG
GSBRNA2T00000640001	BnaA06g25070D	ATGGAGTTACAGAACGAGGACAAGAACAAAGAAGAAGAGAAAAATACAAAGAAGAAGTGGCAGAAGAGTTACTTCGATGTTTTGGGAATCTGTTGTTCATCGGAAGTTCCTCTGATCGAGAATATCCTCAAGTCTCTCGACGGCGTTAAGGAATATTCCGTCATCGTCCCGTCGAGAACCGTGATCGTTGTCCATGACAACCTCCTCATCTCTCCGTTCCAAATTGCTAAGGCCTTGAACCAAGCTAAGTTTGAAGCCAACGTTAAAGTGGACGGGAAAACCAACTTCAAGAATAAATGGCCAAGCCCTTTCGCGCTGGCTTCCGGCATACTCCTCCTCCTCTCCTTTCTGAAGTTTGTATACCCGCCTCTACGTTGGATCGCTGTCGCAGCCGTCGCC…
GSBRNA2T00000677001	BnaA06g24770D	ATGTATATACCAATATACCATAATTATTTTTTGATAGATCTACGATCCTCTGAGCGCTTGGAATTCAGCGAAGACCGTTCTGGATGGATGGTTCTTCTCCGTCAAGGCTCCGTTCGTCGGAGTTTCTTCCAGCCGCTTCAGTTTCGCCGGAGGATGACAGCTCTCCATCGTCTTGACGCGTGTCCATTGGTTGCTGGGCAACCGAACACGTGGTGGACACGGTGGGCTTTCTTCTTCAACGGGTTATCACTTTGGACTTTGGGCTCATAG
GSBRNA2T00018810001	BnaA06g36560D	ATGGCTTCTTCAGCCGCCATCGTCTTCTCCGGTTCTCCTTTTCGATCATCACCACTCACTAGCCATCGTGTTTCCCTCCACGCCTCTAGACCCGTCTCTCTCCGTCGAGGCGGAGTCTTTTCCCGCCGCTGTCTCGCCGTGAAAGCGGCTCTGATCGAGCCGGACGGAGGGAAGCTCATGGACCTCGTCGTCGAGGAATCAAAACGACGCGTGATGAAACGCGAGGCGGAGACGGTTCCCGTAAGGATCATGCTGAATCGCGTGGACCTCGAGTGGGTGCACGTGCTCAGCGAAGGCTGGGCGAGCCCGCTCCGAGGCTTCATGAGACAGTCAGAGTTCCTCCAAACACTTCATTTCAACTCGATCCGGCTCGAAGACGGCTCCGTCGTCAACATGTCG…
GSBRNA2T00018836001	BnaA06g36780D	ATGAATCGTCCAAAAAAAGTTGAAGCTGGTGAAAGGCAGTTTGACCCCTCCCCATCTCCCAACTTGGTACTTCGCTTTGCACACATCACATGCTTCCTCTCACTCTCTCTCCTCTTTTCTTCTCCCACTCTTGTTCTTCTCTCTAAATGCTCTGTACTGTGTCAAGCCAAAAATGGAAGCTTTACTCCATTAACGACGAGATCCTTCCCTAATTCTCTAATCAATAGATTTTGGTGTTTTAGTGTCTGTATGGAGTGTAATGCAAAGCCATCATTGCAGTGGGAGTGGGATAATCTAATATCTTTTGGTACTTCATCAGCTGAAATTCCTAAAAAGCAACGACCAATGGATTGGGAAAATGATGGGTTTGATTGCACCACTTTTTACTCGTCCAGCTTT…
GSBRNA2T00024641001	BnaA06g00920D	ATGGCCGTTGATCCGACGAATGATCGGCGTGACGTCATTGTCAAGATCGACGATGAAGAGAAAGATCAGTTAATCAACAAAGGCGAAGGAGGAAAGTTCTCGAGAGAATCAAGCTACAACTTCTTGCACGGCGGTGACGAGAAAGAGAAGACCGGTTATACGTCCGGTGGTGAAGACTTAGACGACGACGGAGAAGGTTTTGACTTCACGCCGCGGAGAAACGAGCCAGTAGATCCACCGTCAAAGCTCATATACCAGTTTCTCAACAAACAAAAAGCTTCAGGAGATGAAATCTCACTCGACATGGAGCCCAACATGCCTGAGCTTCGAACCCACACGATATATCCGTCGCAGGTCACGGCGACGATGGGTAACCGTAACGAAGCTATTGACGCTGTT…
GSBRNA2T00078121001	BnaA06g32270D	ATGGGATGGATCATAAAGAACGAGACAGGTGAAGTGCTCTGTCGGGGTTCTGCTCATCGTCCTTTTGTCTGCTCGGCCTTAATGGCGGAAGCTCTGGCCATTCGTGAAGCCCTCTCGAAAGCAAAAGACCTCAACCTTCGAAGTCTACAACTATTCTCGGACTCGCAAGTCCTCGTAACTGCTCTGCGTTCAGAGCTGGAAGTGAATGAGATTGCAGGTGTCTTACATGACATTAGGAACCTTGCCACTCTCTTCTGTCCTTTATCTTTCCGTTTTATTCCTCGACTTGAAAATCGTCAAGCTGATGCTTTGGCCAGTTCAGGTCTCGAACGCTTTAATGTGGTTAATGTTGTGTAA
GSBRNA2T00081600001	BnaA06g33810D	ATGGATCTGTATCGCTCCAGAAGGAGACTATCTATTCCCAAAGCCATTGATACACAAACAGAAGAACAACTTGGAGTCCAAGAAAAGAGATTCAGATTGTTTGGAGTGATGAGAATCACTGAGATCTTAGCTTATTTCATGGTTATTGTCCCTGTTTTGTTAGTGATCATGGTTATATTCTTTGGACATGACTCGTATGATCAAGGAAATGGCTTTGCAAAAGCATCAAGAATCATCCAAATCAAACCAAATGTGACATCTGAGGATGATTCATCACTGCAGAGAGATCAGAATCCAAAAGATTCTGTAGATGTCTCTCTGCTTGGAGGACTACTTGTTCCTGGTTTCAACAAAGACATGTGCTTGAGTAGATACCAATCTCACCTCTACCGTAAAGCT…
GSBRNA2T00081608001	BnaA06g33880D	ATGATGTTTGCACGGTGCTGTCTTCTCCCGCCGCCGTTTATCTCCGCCGTGAGAACCCGATGTTTCGCCGGCGAAACTTCCGACACCGGGCTTCTCTTCCGAGAGAAGCTCATCTACCTCCAGGACCTCAACGTCGACCCTCACAAAGCCCTCCGAGTAAACCCCTCTCTCCGCGCCGCCCCAATCTCCACCGTCGTCTCCGTCGAAACCCTCCTCTCCTCAACCGGTCTCTCGAGACCCGCCGTCGGCCGGATCCTCGACATGTTCCCCGATCTGCTAACCTCCGACCCCGAATCCGACATCTTGCCCGTGCTTCGCTTCTTATCCGACGAGATCTACCTCTCCGACGAAGACATCCCGAAGTCGATAACTCGCTGCCCTCGCCTCCTCATCTCCTCC…
GSBRNA2T00109821001	BnaA06g21620D	ATGGGAAGAGATTGGTCTTGGCTCGGCGGAGGAGGGAAGAAGAAACCTTCAAGCAAGTCAAAGAAAGACATCAACACGCCACCGCCGCCACCTCCGTCTTCATCTCCAGCCGGCAATACTGCAACGGCGGCGGGATGCATGAGTGCTGTGTTTAACATATTCGATTTACAACATTTACAGTTCCCCATTAACCACCACCATCTTCATCTTCCCAAAGGCGTCGATGCGCCGAGAAACAGCTTGGAATCAATGGAGGAGGAGGAGGAAACTCCATGTTCACCGACCAGGAAAGATGGAAATTTAAATATCTCTATGGGTATTAAAATCAAGACCAAACCACAAATAAGATCATCAACATCGTCACTTGCCGCCACTGAATCATACTCTCCCAGTGTGAAG…
GSBRNA2T00147469001	BnaA06g26460D	ATGGCTTCTGCGACCGCCACGTGGACTCCTACCTCCCTCCAGCTCCGTCTCGCTTTGAGCTCCGGCGTTCGCCGTAAATCCAACGCCGTCTTCCTACGCCCCTCGCGGATTGGTAGAAAATCTGGCTGTGGAGTTGTCTGTTGCGTTTCGCAGAAGCCGGAAGTGGAGGCGTGGACTGGATCGGATTCGTCAAATCCGCCAGCGGATGGTTTGGCCGGGTGGGCCGATTCTGGTAACGGTAACGGCAACAAGTCTTCCAGAGCTAAGAAGAAGAGTTTGATTGAAGGTGTAGTTGGGGCTGGAGTTGCTGCGATCGTTTTGTTTGCTGGTCTAACCTACGCCGTTTCGTCTTTTAACAAGCGTAATCATGCCAGACGCAAACCGGAATTGACTTCCCAT…
GSBRNA2T00147580001	BnaA06g27300D	ATGACAAATTTTCTGATGCTTCCAGATGATTTGGTATTAAACTGTTTAGCACGCGTCTCAAGACTAGATTATCCAATCCTCTCATTAGTCTCCAAGAGATTAATTCCGATCTCTCCTTGCCTCAACAAAGCTTCACCAGACCCGAACCCTCTTAGGCCGCACCGAGAGCTGTCTCTACTTTTAATCCCATCCAAAATAATAAATAACAAAAATGACCTTTTAAAATCAAAATATTATATTCAAACCATAAATTCTATTTTTTTTGCATATACATTTTTTCGCTATAACCAAAAAATATATTTTCTCGCAAAACGGAAAAACACACTGTATTTTCCCGCCAAAACCGAAAAAATGTATTTTTCCGCCAAAACCGGAAAAACGCATTTTTCCGCCAAAACC…
GSBRNA2T00147621001	BnaA06g27570D	ATGGCACACACTGGCAACGATGAAGTTATGGCATCTCAATGTGCTAGTGCTATGGTTGAGATCAATATCAAGACTTTGGATTCTCAAACCCACACCTTACGTGTCGATAAATGTGTTCCTGTTCCCGCTTTGAAGGAGCAAATTGCTTCCGTTACTGGGGTTGTTACAGAACAACAACGCTTGATATGTCGAGGTCAAGTAATGAAGGATGATCAACTCCTCTCAGCCTATCATGTTGAAGATGGCCACACTCTGCATATGGTTGTCAGACAACCCATTCCACCATTAGCCGAGGGTTTAGCTGGTAATGCAGCGGCTGATCCTACTGCAAGTGCGGGTGACCAGCCGAGCGGTCAACGATCACGAGTTTTAGTAGGATCCTTCAACATCGATCAAGCA…
GSBRNA2T00147635001	BnaA06g27670D	ATGGTACATTCGAAGAAATTCCGAGGTGTCCGCCAGCGTCAGTGGGGTTCTTGGGTCTCTGAGATTCGTCATCCTCTCTTTAAGAGAAGGGTGTGGCTAGGAACATTCAACACGGCGGAGGAAGCGGCTAAAGCCTACGACCAAGCAGCGGTTATAATGAATGGCCATAACGCGAAGACCAACTTTCCCGTCATCAAATCCAACGACTCAGATTCTTCAGACATCAACTCTCTCTCAAGGTCGCCTAAATGGTTATCAGAACACCTCAACGCTAAGCTAAGGAAAAACTGTAAAGACCAGACACCATATCTGACATGTCTCCGCCTCGATAACGACAGCTCACACATCGGCGTCTGGCAGAAACGCGCCGGGTCAAAAACAACTCAAAACTGGGTCAAG…
GSBRNA2T00156091001	BnaA06g06210D	ATGGATCCAGGCGGGATGATGAACGAGGCCGGGGCGTATAACCTGGCGGAGATCTGGCCGTATCCTACTATCAACGGCGGCGCGACTGTTAATACCTCGATGAGGAGCGGCGTCTCGTTCGGCGGACCTAACTTGGTCCATCAGTTCGCAGACTCGAATCTGATTAGCAACACTAACTGCAACGATCCGGCACGTATGAGCCACGCGCTTTCGCAGGCGGTGGTTGCTGGTATCGCCGGTGCTAGGAAGCGGCGGGAAGCGGGTGCGGAGGATAATAACGTCGTATCCGGCAGCGACGGACATGACGCGAATGATGGTGACAGTAAAAAGCAGAAGACTACAGGATGTGAAGATGAAGTTGAAACGGGAACATTGGATCAAAAGAAGCAGCAGTTGCCT…
GSBRNA2T00156146001	BnaA06g05710D	ATGGGCCACATATCAGATATTAAACTGATAAGAACAGATACTACACTTGATCTTAGCCAAAAGGCCGAGAAAGAAACCCTAAGAGTTCCTTGTGCTCTAAGCATGGTGGGTTGCGATTGTATCAGCGAGATGCCAGATTCTTTGCTAACTCATATACTCTCGTACCTTCCGACCAAAGATGCCGTTAAGACAAGTGTTTTGTCTAAGAGCTGGAGATTTTTCTGGCTAGAGGTCACTTCAGAACTGGACTTAAACGCCGCTGACTTCCTCCGTTACGAAGACGACTCCTCCTTGATCAAGTATGATGACTCTCCCCTAAGAATAAAAAGAAAGCTCATGGAGTGGGTAGCTGAAGCGGTTCATCGCGGAGTTGAACACCTAGACGTAGTAAACGAGACG…
GSBRNA2T00002950001	BnaA06g39770D	ATGGCGACGCGATTAGCCAGCGGCGGAGATACGATGGCGGTGGAGCATTCATCATCGAACCAAACGAATCCGACTCTGTACAACAAGCTGAAAGAAACCGTCTTCATGACCGCATTCGGCGGTGTCTATGGAGCTGTTTCAGGCGGTATAGTAGGAATGGTCATCATGGCCCCAATAGCCCGGCGTTACCCTCAAGTCCTAGCCCCACTGAGTCGGACTCAGTACGCTCGTCGGTTTGCTCGGGAGAATTCGGCTTTATCCGCTGCAATGTGGGGAATTGAATCCATAATGCTTGGAATCAGAGGCAAAGATGATCTTACAAATAGTTTGGTCTCAGGATCAGGTGCTGGCTTGGCATACTCTTTTGTGAGACATGACTTGAAAGTAAAGCCTGCACAT…
GSBRNA2T00079920001	BnaA07g07760D	ATGTCAACCGTGTTCTCTATTCTTCATCTCAAAATTACCATCATCATAAGCTTCTTCGCAATTTCAACTACATATGCTTCATCTGATCTCCATCCAGATGAGTTGAATGTGCTAGAGAACATAACTACTACACTTGGTGGGAAGGGACTAAACCTAAGTTATGGAGACCCTTGCAAGTTGAAATTCCTAAAGATAGATCAGAAAATTGGGGATCCGGAGATTAAAAACACCATTCTTTGTGATGTTTGTTTTAACAGCACATGTCATATAACAAAGATAGTTCTCAAGACCCTTAGCCTTCCGGGAAAACTCCCACCTGAGTTGGCCAATCTTCGATATCTCCAATCGATTGACTTATGTCGGAACTACCTCTCCGGGACAATCCCAATGGAGTGGGCT…
GSBRNA2T00089924001	BnaA07g08730D	ATGAATTTCCGAGGAAACTCCGAGGACCACAAGTTCGTCGAAAAGTTCCTCGGAATACTTTCCTCGAAATATTTCGATGGATTTTCCGATGGCCAATCCTCGGAAGTCCTGACGAAATATTCCTCGGAAATTTCATCGGGAATTTCCGAGGAACGGAGCCCTCGGAAAATTCCGAGGAAGACTTCCCTCGGTCGACGACTAATTCCGAGGAAGTGCTCGTCGGAAATTCCCGAGGACTCCGACGGTTCTCATATCTCCGCCACTCCTCCCCGTGACCCTTTTCCTTCACCGCCGCCAAAGCAGGTTCCTCCAGTTTCCCGTAAAGCACCGTCTTCTTCTTCTTCTTCTCGCTCGAAGCCCAAAGCACATACGCATCCGCAGGCTCCTGATCACTCGGAG…
GSBRNA2T00089936001	BnaA07g08830D	ATGGACTGCAACATGGTATCTCCGATGTGGGACTGGGAGCATTTGATCATCCCCAACCTGTCAAAGACTGAAACTGACAAGAAACAGCCTTCTACTACTGATTGGGATATTGAGAAAGGTGAAGGGATTGAATCTATATTATTTCCCTCTTTCACTGGCTCCTCCTCCACCACCGGTTTCCTAAGCTCACAGTTGACCTCCACCAACTCATCATCTCCCAAACTCAAAAGTTCCCTTGGAGATTTTGACCAAGTCAAGGCATCCACAGCTCTCCAGGTGGTATCTGCTGAATCAGACCTTTGTTTAAAACTTGGGAAGCGGAGTTACTCTGATGAAGAGACTTGGGGTAGAAACAACAATAATGACATTTCAGCCGCCGTTTCTGTGAAGCTCTTGACT…
GSBRNA2T00089937001	BnaA07g08840D	ATGGACTGCAACATGAGATCTCCGTTTCTGTGGGACTTGGAGAATTTGATCTTGCCCAACTCGTCAAAGACTGAAAATGACAAAGACCAGCTCACAACAGCTACCGAGTGGGAAACTGAGAAGGGTGAAGGAATTGAATCTATGTTTCCTTGTTTCAATGGCCTCGAGAGAGTCAGTAATTGCTCTACCACCAGTCTCTGGCACACTCCTGTGTCCAAAAGCTCACAGTCCACCTCCACCAACTCATCTTCTCCCGGAGTCAAACAACGCATGCTTGCATCAGAAAGTTCCCCTGGAGATTCTTGCTGCAACATCCAGGTGAAGGCATCTGTTGCCTCTGCTGAATCGGACCTTTCTTTGAAACTAGGAAAGCGCACATACTCTGAAGAGCTTTGGGGT…
GSBRNA2T00089940001	BnaA07g08860D	ATGGAAGAAGAGCTTGCCATGCTCAGACAGCTCATCGGACAGCTTCAAGAGCTCTTGCACAACAGCTCTCCTCCTCCTCCTCCTTCGCCTCCCTCCTCTTCGTCTTCTTCTTCGTCGTTTGTAGTTCTCCACAACCCTCAGCATCAGAACCGGCATGGACGATGCTGCTGTTTGCCCTTATTTGACGACACTTCTTCTTCTGATGTTTCTTGTGATACTCTAATGGCTGCTGGAAAGAGGCCCCGGTACTTGTTAGAGACTGTCAAACGTTCTCGAAAACAAAAGAATCAAGTAAAATCCCGCACGGAAGCAGGTGATGGCATCATGGATCAAGAACTCTGGCAGGAGTTCCCTCAAGATATCTTTGAATCTGTTCTTTCTAAACTACCCGTTGCTACA…
GSBRNA2T00098900001	BnaA07g17550D	ATGGAGTTACTAACGGGTTCTGGTCAGAACCAGCCTGATTCGGCTGGTTCCTCCTCGTCTACACTAAGTGGTGGACTCAGGTTTGGTCAGAAGATCTACTTTGAGGATGGATCCGGAGCCGGGTCAAGCAAGAACCGTGTTAATAGTACTAGTCGTAAGTTGATGACAGCTAGGTGCCAAGTGGAAGGTTGTAGAATGGATCTAAGCAATGCTAAAACTTATTACTCAAGACACAAAGTGTGTTGCATTCACTCAAAGTCATCTAAAGTCATTGTCTCTGGTCTTCACCAAAGGTTTCATCAGCTTTCTGAGTTTGACTTAGAGAAACGAAGTTGTAGAAGACGGCTCGCTTGCCATAATGAACGAAGAAGAAAGCCACAAGCAACAACAACTCTCTTG…
GSBRNA2T00098935001	BnaA07g17870D	ATGCCGGAGGTTAATAAATCGCCAACAGATCCTTCTGAAAACCTTGCTCAAGCTAAAGAAAAATTTATCCCATCAATGGGATCATGGGCCAAACCCCTTTATTTCAAACCTCCAGCCACTCCTCCTGATCCTAGTACTCCACGAGACTATGATCCTGCAATTGTTGGGAATCAATTAGCCACTCTCTGGCCGACTTTAAATGACGAGATCTTAAACAAGCAACCTAAGGGCAAGTATCCATCTCGTACTCTCCAGCCCCCAATTGAAAAGCTACCACCACCGGAACTAAAAGCGGATGGGAGACTCCGCTTCCCCTGGGCTGCGAGATTAAGCCCTCATTCGCCATTTATTATGGAGTCATCTCCATCAACCGTTATCAACACTGAGGTTAGTGAAACT…
GSBRNA2T00098944001	BnaA07g17960D	ATGGGAGATGATGCTGGGACATCAGAGCAAGAAACCTGGTGGCCTTCAGAATTTCTGCCATCTAAGACTAATAGTGCTTCAAATATTCTTTGGACCACTGGTTCGCTTTCTGAGCCCATCCCTAATGGCTTCTATTCTGTGATCCCGGATAGTAGACTGAAGCAGCTATTTAATAGCATTCCTACATTGGAAGATCTTCATGCTCTGGGCGACGAAGGTCTAAAGGCTGATGTTATTCTTGTTGATTTTCAAAAAGATATAAAGCTTTTCAGGCAAAAGCAGTTGATTACCAAACTTGTCAGTGGATTTAACTCAAAACCAGCTGCTATTATCAAGAAAATTGCTGGACTGGTGGAAACTGTTTATAAGCAATCTGCTGTGCATAGCCCGGCAAAAACT…
GSBRNA2T00099180001	BnaA07g20080D	ATGGCTTCTTCCATTGTTGGATTAACCGATCTTGCAAGATCACTCATCGACGCTGGAAACAGACTTCTCAAACCTCCTTCTTCAGCTGACGAGCTTCTTGCTCTTCTCAACGAAACTGAGTCTCTGCTTAGAGATGTGGGGCAAGGCCAGCCCTTGTCAATGCAACACGCTCTGATCCCATCCAAGAATGCTTTGGTGTCAAGTGGACTCTTGACACATCCTGATTCCGAGGTTAGAGTCTCGCTTGCGTCATGCTTAACCGAGATCGTGAGGATAACTGCTCCTCGAGCTCCTTACGGTGATGATCAAATGAAGGAGATCTTTCGCTTGACGGTTGAAGCTTTTGAGAAGTTAGCTGATGCATCCTCCTCTCGCAGCTATGGGAAAGCTGAGTTTGTT…
GSBRNA2T00099262001	BnaA07g20790D	ATGTCGCCGCCGCCGTCGGCAACCGCCGACTTCCTCCGCGAAGTCGACCCTCAGATCTGGCGCGCTTGCGCAGGCGCCTCCGTTCAAATCCCCTCTCTCTACTCTAGGGTTTACTACTTCCCTCAGGGCCATGTCGAGCACTCTTGCCCCTCCTCGCTCATCTCTTCCTTCTCAACCGCCGCTCCGGTTCCCTGCGTCGTCTCCGCCGTCGAGCTACTCGCCGATCCGATCACCGACGAGGTCTTCGCTCACCTTGCGCTGCAGCCGATATCTCCCGAGCACTTCTCTCCCTCCAATTTCTCCGGATTCGGGAGCGACGACGACGATGATAACAACAGCAGCAGCAGCAACAAGGTGGTTACCTTCGCGAAGATATTAACGCCGTCTGATGCTAACAAC…
GSBRNA2T00101976001	BnaA07g27730D	ATGGATTCTTGGAGCTATGGAACCTCCTTTCTTCCTTCTGATTCCTTTCCTGAGAATCCAAGATCCTTGGCTCAGGGACTCTCTAATGAATTTGACAAGGTTGATGATAGGATAGATTTCAAAGTTAGGAGTTTTATGGATTACGGGAACTATGATGGTTCTAGAGCTAAAAAGCCTCGAGCGTCTTCAAGCTCTCCCTTGTGTCAAGTCCATGGGTGCAACATGGATCTCAGCTCTTCGAAAGATTACCACAAAAGGCATAGAGTTTGCGAGGCTCACTCAAAGACTTCTGTGGTTATCGTTAACGGTGTTGAACAGAGGTTTTGCCAACAGTGCAGCAGGTTTCATTTCCTCTCGGAGTTTGATAATGGGAAAAGAAGTTGCAGAAGACGATTAGCT…
GSBRNA2T00102482001	BnaA07g29430D	ATGACAACTAACCTCCACTTTCCGATTACACTGAAACTCATTCTCTCTACCTTAGCATCTCTCCTCGTGATCACTCTCTTCTTCATCACCAGAACCGATTTCTCACCGTCTTCATATCAGCCAGCGCCGGCCAAAACTATCCAGATCTCCAGCTCCTCCACCAGAACTAAAGTACAGAGCCAAAACTCCGTGAGTTGCGGTAAGATCCCTCCTTCGCTCGCCGATGCTCTCATCCACTACGCCGCCTCCAATGTCACTCCCCAGCAAACACTCTCTGAAATCTCCGTCACCAAGAAGGTCCTAGACAAGACATCGCCGTGCAACTTTCTTGTGTTTGGTCTTGGCCACGACAGCTTGATGTGGGCGTCACTAAACCACGGAGGAAGAACTATATTCTTA…
GSBRNA2T00118741001	BnaA07g13830D	ATGGAGCAAGAGAGAAGCTTGGATCCACAGCTATGGCATGCTTGTGCAGGATCAATGGTTCAAATCCCTTCCCTTAATTCAACCGTCTTCTACTTCCCTCAAGGCCACGCCGAACACGCTCACGCGCCTCCTGATTTCCACGCGCCGCGCGTCCCTCCTTTAATCCTCTGCCGCGTCGCCTCCGTGAAGTTCCTCGCCGACGCCGAAACTGACGAAGTCTACTCCAAAATTACGCTTTTGCCGCTCCCCGGCAACGACCTGGATCTGGAAAACGACGCCGTTCTCGGTCTCACTCCGTCTCCCGACGTTAACGGCAACGAGAAACCAGCGTCCTTCGCCAAAACGCTGACGCAGTCCGACGCTAATAACGGCGGCGGTTTCTCCGTCCCCCGCTACTGC…
GSBRNA2T00118755001	BnaA07g13930D	ATGGTAATTGCAGCGAAAATGGTAAGAGGAAAGAAGGTGGAGATTGTTTCTCTACTTATTCTTGTGATAGTGATGGCGGCAACGGCGGCGACCGTGACGTATGACCACCGTGCTCTTGTAATCGACGGGAAAAGGAAGATTCTGATATCTGGCTCAATTCACTATCCTCGTAGCACTCCTGAGATGTGGCCAGACCTTATACAGAAATCAAAGGTCGGTGGCTTGGACGTTATAGAGACGTACGTGTTCTGGAATGGTCACGAGCCTGAGAAGAACAAGTATAATTTTGAAGGAAGATATGATTTAGTAAAATTTGTGAAGCTTGCTGCTAAAGCTGGTCTCTACGTTCATCTACGAATTGGTCCTTATGCTTGCGCAGAATGGAATTACGGTGGTTTC…
GSBRNA2T00128236001	BnaA07g05380D	ATGGCGGTCTCGAGAAATCTCTTAGCTCTCTCAGCAAGTCTACTTGTTCTTGCATTCTTTGTCTGTGTAAATGCATCGACAAGAGCTCACGAAACAGAGGAGCTTAAGTCTCAGAGCCTGACTAATTCATCAACGGCTGATAATTTAAGCGACAGTGCATGGAATGAACACGCCGTTGAAAACCCAGAAGAAGTAGCTGCATTGGTCGATATGACGATAAGGAACAGCACGGAGCGGAGGAAGCTAGGATTCTTCTCATGCGCCACCGGAAACCCAATCGACGATTGCTGGCGATGTGATCGGAACTGGCACCTCCGTCGCAAGCGTCTCGCCAACTGCGCCATCGGTTTTGGCCGCAACGCCGTCGGAGGACGCGACGGTCGTTACTACGTCGTCACA…
GSBRNA2T00146362001	BnaA07g34840D	ATGACGCAACCCCCGCCTCAGCCCCCTCCGCCGCTCCCCCCTCCGCCGCACTCTGGTCCTCCGAGAGGCGACGTTCAGGTCAGATGCGCGGGATGCCGCGTGATTCTCCGGGTCAAAACCGGCGTGGTGGAGTTCTCGTGCCCCACTTGCCAGCTCCCCCAAATGCTACCGCCGGAGCTTCTTTCTAGGGCACGGACGCAACCGCCTCCGCCGATTCAGTCGCTTCCTCCTCCTCCGCCGCCGCAGCAGCTGAAACCTATGAATCTGCAGCAGCAGCAGCAGCCTCAGCCTCCCAGGCCTCCGGTTCCGGCGCACGGGATCGATCCGACGAAGATGCAGTTGCCCTGCGCTAACTGCCAGGCGATTCTCAATGTCCCGCATGGGCTCGCGAGGTTCTCT…
GSBRNA2T00146488001	BnaA07g33740D	ATGTTAATGGAAACTCGTTTTCTTTTGCGTGTGAGCTTTGAGCAGATCACATGGGACGAGCCTGAGATTCTGCAGAACTTGAAGAGGGTGAATCCTTGGCAAGTGGAAGCCGTTACTGCGAGCTCAACTCAGCTTCACGCCACTTACCCTCCTCCAACAAAGAGGCCGAAGTATCCACACGCCTCAAGTGGGTTCCTGAGCGGAGAAGAAGGAGAGATGATCTATTACGGAAAAGGACAACAAGCTATGGATCCAATCCCCTACGGGTACACTTACACTACAGTTCCTGCCGGCATGCAGGGAGCCAGGCATTACGAATTTGGGTCTTACAACAACTCAACCGGATTCATTGGAGAGAACGCTCATCCTGAGTTTAACTTCTTTAGCCCTCTTCCCGGT…
GSBRNA2T00027308001	BnaA08g14780D	ATGGAAGGAGGCAAGCCGACGATCGTGACCAACGCCGAAGGCCAGAGGACGACTCCCTCCGTGGTGGCCTACACCAAGAGCGGCGACCGCCTCGTCGGGCAGATCGCGAAGAGGCAGGCGGTTGTTAACCCCGAGAACACTTTCTTCTCGGTGAAGAGGTTTATCGGGAGGAGGATGAACGAGGTCGACGAGGAGGCGAAGCAGGTTTCGTATAGAGTTGTGAAGGATGAGAATGGGAATGTTAAGCTTGAGTGTCCTGCTATTGGTAAACAGTTTGCTGCTGAGGAGATTTCAGCTCAGGTTTTGAGGAAGCTTGTGGATGATGCGTCGAGGTTCTTGAACGAGAAGGTTACCAAGGCTGTTGTTACTGTGCCTGCTTACTTTAATGATTCGCAGAGG…
GSBRNA2T00047121001	BnaA08g25990D	ATGGATGTCTCAGCGCTCTTAACCTCTGCTGGGATTAACATCGGGATATGCGTAGTCCTCGTCTCGCTTTACTCCATCCTAAGAAAACAGCCCTCCAACTACTGCGTTTACTTTGGCCGGATGCTCTCTGGTGGAAGAGTTAAACGCAACGATCCTCGTTGGTACGAGAGGTTTGCTCCCTCTCCGAGTTGGCTCGTCAAGGCTTGGGAGACTACCGAGGACGAGATGTTGGCTGCTGCTGGTCTCGACGCTGTGGTCTTCATCAGGATGGTTATTTGCAGCATTCGTATCTTCTCAGTCGTTGCGGTAGTTTGCATTTCTTTTGTTCTGCCTGTGAACTATTACGGACCGATGATGGAGCACAAGGAAGCTCATCTCGAGCCATTGTCGATATTCACT…
GSBRNA2T00059930001	BnaA08g19530D	ATGATACAGCTCAAGAAACCGCTTATGTATTGCCTCACTGAAGTAGGAGTTACCGAGAACACGTTCAAGATTCTCGGCAAGGTGGTGTTTCACGTTGTACATGAGTTACTGCAGTACCAAGAGGATAGATGGTTCGAGCTATGGGACTATATAGCATCAGAGTGCAGTACACAGTTCGAGAGAACCGTTTACATCTTCCAGTGCTTGACGATGATGCCTGATGATAATGAGTATGTGATTCATGCCGTTGGTAATCTACTCCCGGAGATAAGGACAAGGTTGAACCCACCAGGAGAGTTGTTGGTAGATAATAGCTCCTGGGTGTTGGCGTTTGTGGGTGGGTTCTGTGCTGCTATTCACTTGTTAGAGCTCTACACTAAATCAGTTGCGGAGACTGTA…
GSBRNA2T00074661001	BnaA08g00350D	ATGGAGTTCGATGATGAAGCTGAGCACAGAAGACTTTTCAGAGTTGAGACAAATTCCCCACAAATAAAGGCAGTTTTCTCGCTGGAGCAAGGAGGATCTCTTTCAGCCAAAGCAACAAAGAACACCGTGATCCAGAGCTTCAAGATCGTGATTTTGTCCAATAAACTCAATCTTTTGTTGCCTTTTGGTCCTCTAGCAATACTAGTCCACTACTTGACAGATAACAAGGGATGGTTTTTCTTACTGAGCTTATTAGGAATCACACCATTAGCTGAACGTCTTGGATATGCTACAGAGCAATTGGCTTGTTACACAGGTCCAACTGTTGGAGGCCTCTTAAACGCTACATTTGGAAACGTGACAGAGCTGATTATATCCATTATAGCTCTTAAAAATGGA…
GSBRNA2T00078853001	BnaA08g14000D	ATGGACCAAAATGTTAAAGAGATAGGAAACAGTTCCACTCCTGCAGATAGTGGAGATCTTCCCTCGGATGAGGTACTACCAGCCCCAACCGATGTTCCTCCGCTGCAAGTGACAGATTGTGGAACAGGAACGAAAAGCAACAGCAATGGCTCTGATACCAAAAATGAAGTGGAGGCAAATAGAGAAGAGAAGCTTGTGGAGAAAGAAGCTAAGGGAAGTTCGAGGACTAACGTAGAAGACAAGAGAAGCCCTGAGGATGTGCTGAAGGAGATGCAAATGCAAAAGACTCATGATCTCTACTGTCCAAACTGCACTCACAACATCACCAGAACTGCTGAACTATTTGAAAAGGGAAAAGAGAAGTTTCAATACAACAATGAAAATAGCATATTGTCGTTT…
GSBRNA2T00089680001	BnaA08g27940D	ATGAACTGTGCTAGTAAGACTCTTTTCTCTTCCTCCTATATTTGCCAATTTACGGTTTCAATTCGTTTGGTGACACTCTGGTTTGCTTCTCGTGCAGTTTCCGGCGAAGTTCCGGTGGAGCCTATGGTTTCGAAGAAGACGGGTTTGCTCTACGAGAAGCGGCTTATCGAGAGGCATATATCAGATTATGGGAAATGTCCAGTTACTGGTGAACTACATACCATTGATGACATTGTTTCCATCAAAACTGGAAAGATTGTAAAACCGAAACCATTACACACAGCTAGTATTCCTGGATTACTCGGAGCGTTCCAAACTGAATGGGATAGTTTGATGCTAACAAATTTTTCACTTGAACAACAACTGCATACTGCGAGGCAAGAGCTAAGTCATGCTTTG…
GSBRNA2T00089731001	BnaA08g28390D	ATGGAAAACGTTCGTTTTCCACTTTTGGTATATCTTGCATTGTGTTTGGTCATTTCAGTTCTTTCCCAGGATCAATCAGGTTTCATAAGCATTGACTGTGGAATCCCAAGTGGATCATCGTACACAGACGACACAACGGGGATTAACTACGTCTCAGACTCATCCTTTGTTGAAACAGGAGTCTCTAAACCTGTCTCTTTCCCAGCTCAAAGACAGCTTCAGAACCTGATGAGCTTTCCTGAAGGTAAAGGAACTCCATTTATCTCGACTTTAGAGCTTCGGTTTCTCGGTAACGACAACACGACGTACGATTCTCCAAATGGTGCTCTCTTCTTCTCCAGACGCTGGAACTTTGGTTCTCTCTCTGATTCATCTATCAGATATAGTGAAGATGTATAT…
GSBRNA2T00102761001	BnaA08g21110D	ATGAAAGAAAGAGATTCAGAGAGTTTTGAATCTCTCTCTCAAGTTCTCCCAAACACTTCAAATCCTGCACATATGATCCAAATGGCCATGGCAAACTCAGGTTCATCTGCAGCCGCACCTCCACGTCAAGACCAACATGACCGGTCAAAGTGGCTGCTCGACTGTCCTGAACCACCTAGCCCGTGGCATGAGCTTAAAAGCCAAGTCAAAGAATCTTTCCTAACCAAAGCCAAAAGGTTCAAGTCTCTTCAAAAAACAGCCTCTCCCTAA
GSBRNA2T00114092001	BnaA08g00690D	ATGGGGGAAACACACACTCAAACGGCCCTACGGCCCAACAACCAACCCGAACGACTTCAACCGGCCCACGGGTCAGGGACGCTCGGCACGTGTAAGGATAACGCCCCTCAGTGCGGCACGCGTCACGTCAGCATCAACCTGACCTTCACCATCTCGAGAAGTCGCCGGAGATACACCACCGGAGGCCAGGAGCTCGGACAAACCGCAAAGCCTCCATCAAGACCACCTCTTCTCTTTCACGCTTTGTTCTCGCTTCGGAGAGCATCATCGATCCGATCGAGAGCTCCACCGACAGCACAAAACCATTACCCACTTGGAATCACGAACCACACACACCCAACACACACCCAACGAAATCAAAGACCGAACCAAAAGACTGGAGCAACAAACCGGCGACGC…
GSBRNA2T00114135001	BnaA08g01000D	ATGAAATTATGTTTGATTGGTGACAATATTTATATGCGAGCCAAACGCATCCAGTTTCCTCGATTCGCCGATCAATCAGCTCACAGACACTTAAAGGGGTTTTACAGATCGAAGTCGCCGGAGAAGAAGATGTTTCTCACTAGGACTGAGTATGATAGAGGAGTCAACACTTTCTCTCCTGAAGGGAGGCTTTTCCAAGTCGAGTACGCCATTGAAGCTATCAAGCTTGGTTCTACTGCAATTGGAGTAAAGACAAAGGAAGGAGTTGTGCTTGCTGTCGAGAAGCGTATCACCTCACCTTTGCTGGAGCCGAGCAGTGTGGAGAAGATTATGGAAATTGATGACCATATTGGCTGTGCCATGAGCGGTTTAATTGCTGATGCTCGTACTCTTGTTGAG…
GSBRNA2T00126659001	BnaA08g11080D	ATGGATCCGTCGTCGTCGGGATCGGAAGAGAGTCTCATGGAGCAGAGGAAGAGGAAGAGGATGCTCTCGAACCGTGAATCAGCGAGGAGATCGAGGATGAAGAAACAGAAGCTCCTCGACGATCTAACGGCTCAGGTGAACCAGCTTAAAGAACAGAACAACGAGATCTTGACAAGTGTCAGCATCACGACGCAGCACTACTTAACCGTCGAAGCAGAGAACTCTGTTCTCAAAGCTCAGCTTGATGAGCTCAGCCACAGGCTTGAATCTCTCAACGGCATCATCGAGTTCCTCGAGAGCACCAACGGGACTTGTCCGAACCCTCTGACTGGTCCAGAGCCTGATGATTTTCTCGTGAACCAGATGAATATGAACATGTTTTGTATGAACCAGCCTCTC…
GSBRNA2T00126764001	BnaA08g10250D	ATGTTACCAAAGCCTAATGAGTATGATACTAGTCCTTCAACTTTGTTCAACTACAAAGATAAACTAGGTTTACATCGTCGGGTTGAACAAAACCTTGTTCCTCGGAAAATACCGAGGGAATTCCGATGGTCCAATCCTCGGAAGTTTCGACGAAATATTCCTCGGAATGTTTATCGGAAAATACCGAGGAACAAATGTTCCTCGGACTTTTCCGAGGAACTTTCTTCCCTCGGAATTTTCCGAGGGAGTGGAGTTTCTCGGAAAATTCCGAGAACACATGCATCAAACTCGGTAAGAGAATACTCATTAGACCCAATCCCTGATGATCTACTTGTCGAAATATTCTCTCTAGTCCCCTTAAAGTCTGTAGCTAGGTTTAGTTGCGTTTCGAAATACTGG…
GSBRNA2T00004730001	BnaA08g31380D	ATGGGCCACATATCAGATATTAAACTGATAAGAACAGATACTACACTTGATCTTAGCCAAAAGGCCGAGAAAGGTATGATTTGTACAAATCAGCGTCTGGTCTTAATGTCTACTGAACAAGTGTTAAGAGGAGTCCAAATCTATATGGGAGCAGAAGGTATCATACATTTGACAGTCTATGCCAATGCAGGGGGAGTGAATAACACTTGTTTAAGTCCAAAGAAGAGCTATCTGACAAATTGA
GSBRNA2T00097247001	BnaA08g29380D	ATGGTCGAACTTCAATCGTCCTCCGACGTCACCGACGGCGGCAGAGCTAAACGACGCCTCCACCTCTCGGGGACAGGAACCGGCGTCGACAGAGCTGGAGGAGCCTCCGCCTCCCGGAGACAAAACCAAATAGCCGTACAAAGAGCTTCACCGCGCCTTCTTCACCACGACCGCGCCTTTACGCCAGAAACAGATCCGCCATGGACAGCCTTATTCCAGAACTCAAGCAAGGCGGAGGAGAGAGGGAACGATAGCAAAGCGAAGATCGAAGGCTTTAACGGTGGCTTGAGAGGCTCCAGTGACGGCACGCACGCTCACGCGCCGGCCGGTCACCGGACCCGAGTATAG
GSBRNA2T00009567001	BnaA09g04630D	ATGGGTTGCGGTGGAACTCTGTTCTACCCACTTCTCATTACCCTCTCCGTCGCTCTAATCACATACAACATCCTCATCTCCTCCAACGCTCCTCTCAAACAAGGCTTCCCCTCTTCCTCCTCCTACGATGACCCGGTCATCCAATTGCCACGCGGCGGATCCAGAATCCGCGGCAACAACGAACATAACCGAAGACTCTTCCACACGGCCGTCACAGCCTCTGACTCCGTCTACAACACGTGGCAATGCAGAGTCATGTATCACTGGTTCAAAAAGGCCAAAGCTTCCGCTGGACCCGGATCCGAAATGGGCGGGTTTACCCGGATCTTGCATAACGGTAAACCCGATAAGTATATGGATGAGATTCCCACTTTCGTTGCTCAGCCTCTACCTTCTGGG…
GSBRNA2T00009830001	BnaA09g02490D	ATGCCTAAGGTGAGCACAGATATATTGCCAATTCAAACAGTAGCTAAATTTTCAACAGTGCTTCAGCCTCATCATTCTCCTTCCCAATCCGAAGGTTCAGAAACTTCCTCAGAATCTCAGGGAGCTACTTCTCCTAAGAATAGCTCCATTGCTTTCGAACACTTGTCTCCTAGTGCCAAGTCAACTTCAGCCTCTATACTAGCAGGTTCACCATCTGCTCACACTACTCCAGCCCAAGGTATGGACAATGTTCCATCTGCTATTATCAGTAATGAGGGTGCTACACCCTCAGGAAATGATCCAACAATCATGACCCCTCACTCAACCAAGTTTATCCAAGAGCATGGTAATATGGAAAGTGATTTCCATATTAATGAGCAAATGGATGAATATGGAAGT…
GSBRNA2T00009834001	BnaA09g02460D	ATGAGAAGCTTAGGGCTTTCACCCGACTCAGAAAGCGATGGGCTTCAAGAACGGTACAGTTCCAAGGAAATTTCGAGTTTGTTCGAAGAGAAAGAGGCGAGCTTAGAGGAGGTGAAGCAAGCTTTTGATGTGTTCGATGAGAACAGAGATGGCTTTATCGACACTACAGAGTTGCAGAGAGTTTTGACAACACTAGGGTTCAAAGAAGGATCATGTGTAGAGAATTGCATGGTTATGATCAGATCACTAGATGGAAACAAAGACGGAATAATCGATTTCAATGAATTTCTGAAGTTCATGGAGAATAGCTTCTGCTGA
GSBRNA2T00018466001	BnaA09g01090D	ATGTCTCTACAATACTATGCTCTTAACTCTATTCAAAGTAACAACTTGTTCAGTACTAAAACAACAGTTTCTCCTTCTAGTTCTTCTCTCTCTTCTTATGTCCTTAAGATCTCAGGATCACCGCTAAGTTTGGGGAGCGACAAACCCAGAAGCTGCTCCATATATTGTACAAAACTTCGAACTCAAGAATACCCTAAATCTCACGAAATTCAACATGATATACCTCTAATACAGTGGCAACAGCTTCAAGGAGATGCTCCTCAGATTAGTGTTGGAAGTAATGATATTGCAATCGAAGAAGCAGTGAAAAGAGTGAAGTCCATTTTAAAAAACTTAAGTGACGGTGAAATTACGATATCGGCATATGACACTGCTTGGGTTGCTTTGATCGACGCCGGA…
GSBRNA2T00035022001	BnaA09g26700D	ATGTCGATCGTGTTCTCAGTTCTTCTCTTCTTTATCATCATCACAAGCTTCTTAGCAAGTTCAACAACATCTGTTTCACCATCTCTCCATTCAGATGAGCTGAATGCGCTAGAGAAGATAGCTACTACACTTGGAATCAAGGGACTGAACCTAAGTTATGGAGACCCTTGCAGTTTAGGAACCCTAAAGATGATGCAAGACGTTGATGTTATTTCGAATCCGGACACTGGAAACAGCACCATTCGTTGTGATTGTAGCTTCAACAAAAGTACCACATGCCATATAACAAGCATAGACCTCAAGACCCTTGGCCTTCCAGGGAAACTGCCATCAGAGTTTGCTGACCTTCCATATCTCCAATCGATAGACTTGTGCAGAAATTACCTTACGGGCTCAATC…
GSBRNA2T00035431001	BnaA09g47120D	ATGTTGTGTCGGAGATTGGTGCTTGTGTCTCGTATCCCCCTGAGTCCTGTTGGTACTCTTGCAACTCCTTTGCTCTCTTTTATCAGATCCTCATGCGAACGAGGCTACTCTGGTCTCGGCAGCGATAGAAATCTCTCATCTTACAAAGAGAGACTGAGAAGTGGTCTGGTCGATATCAAGAAGAAGGATGCTGTAGCTCTGTTTCAGTCCATGATTAGGTCTCGTCCTCTTCCTACGGTCATGGATTTCAATAAACTGTTTAGTGCAGTAGCCAGAACGAAACAGTATGATCTCGTGTTGGATCTCTGCAAGCAAATGGAACTGCAAGGGATTGCACATAGCATTTACACGCTGAGTATTATGATCAATTGCTTCTGCCGCCTCCAGAAACTCGGTTTT…
GSBRNA2T00035463001	BnaA09g46840D	ATGTCTGCTTCTTACAAAGAGAGACTGAGAAGTGGGATTATTGGTATCAAGAAGGATGAAGCTGTTGCTCTGTTTCAGTCCATGATTAGGTCTCGCCCTCTTCCAACAATCATAGATTTCAACAGATTGTTTACTGCAATGGCCAAAACAAAACAGTATGATCTCGTGTTGGATCTCTGCAAGCAGATGGAGTTGAACGGGGTTGCACATAACATGTACACTCTCAACATTATGATCAATTGCTTCTGCCGTCGCTGGAAACTCGGTTTTGCTTTCTCTGTGATGGGAAAGATCTTGAAGCTTGGTTATGAGCCCGACAGAGTCACATTTAACACCCTTCTCAATGGTTTATGTCTCGAGGGTAGAGTCTTTGACGCTGTGGAGTTAGTTGATTGTATG…
GSBRNA2T00035480001	BnaA09g46700D	ATGGGGGAGATCTTCAAACTTGGGTATGAGCCTAACACAGTCACATTTAACACCCTCCTCAATGGCTTATGTCTCGAGGGCAGAGTCTTTGAAGCTGTGGAGTTAGTTGATTGTATGGTCCTAAGCCAACATGTACCAGATCTTATCACCCTCAACACTATTGTCAATGGGCTTTGTCTCAAAGATAGAGTGTCTGAAGCAGTGGATTTAATAGCTCGAATGATGGATAAAGGATGTCAAGCCGATCAGTTTACCTATGGTCCAATCTTGAACAGAATGTGTAAGTCTGGGAACACTGCCTCGGCCTTGGATCTGCTCAGGAAGATGGAACATAGAAAGATCAAGCCACACGTAGTCACATACAATATCATCATTGACAATCTTTGCAAAGATGGGAGA…
GSBRNA2T00038353001	BnaA09g27990D	ATGGAAGAAGAGCTTGCCATGCTCAAACAGTTCATCGGGCAGCTTCAAGAGCTCTTGCACAACGGCTCTCATCCTCCTTCTTCACCTCCCTCTTCCTCTTCTTCTTCGTCCTCGTTTATAGTTCTACACAACCCTCACTATCACAACCGATGGTGTTCGCCCTTTACTGAGGAAACTTCTACTGATGATTCTTGTGATATTCTAATGGCTCCTGGAAAGAGGCCTCCTGGGATCTTCAACATGTTAGAGACTGTCAAGCAACCTGTCAAGCGATCTCGAAAAGACAAGAAGAATCAAGGAAAATCATCCACTGAAGGAGATGGAAACATGGATCAAGAAATCTGGCAGGAGTTTCCTCATGATCTCTTCGAATCTGTTGTCTCCAGACTTCCCATCCCC…
GSBRNA2T00038356001	BnaA09g27960D	ATGGACTGTAACATGAGATCTCCGTTGCTGTGGGACTGGGAGAATCTGATCATCTCCAATCCTTCAAATGACAAAAAGCAGCTTACTACTACTACTAGTGAGTGGGAAATTGAGAAAGGTGAAGGAATTGAATCTTTATTTCCCTGTTTGGATGGCCTCCAGAGAGTTAGTAATGACTCTACCACCAGTTTCTGGCACACCACTTCTGTATCAAAAAGCTCACAGTCAACCTCCACCAACTCATCATCTCCCATAATCAAACAAACCAAGCTTGCATCAGAAAATTCCCCTGGAGATTCTTGCAGCAACATAGATTTTGTCCAGGTGAAGACATCCACAGCTGCTGAATCAGACCTTTGTTTAAAACTTGGAAAGCGGACGTACTCTGGTAGAGACGTT…
GSBRNA2T00038388001	BnaA09g27740D	ATGGATTTGTTTGATAGTGATGATGATACAAGTAGTATTAGCTCCTCCTCCACCATGCGTTCTGAGAGACCCGGCATGGATGATGTTCAGGTTCACAAAGATTTGATGCTCGATCAATCCCTTGATGCTCTCTATGAGAAAAGGACTTCGACTAGAGAGCAAGCTTTGGCCTCCATTGTTGATGCTTTCAACAGCGACTTGCAGCATGAGTTTGTCGAAAAGAAGTTTGCCACATTATTGCATCAGTGCTTACACTGCACCAAGAAAGGGTCCAGCAAGGAGACCTCTTTAGCATCACATGTTATTGGGTTGCTAGCATTGACTGTTGGACTTGGGGATCAAGCACAAGAGATTCTTGAAGAATCCGTCACTCCTCTTTCTCAGGCCCTTAAATCTGGT…
GSBRNA2T00044988001	BnaA09g09610D	ATGATTAGGGCATTTGAAGGTGGTAGTGGCGCATTTGATCATGGTAAAAAGAACTACTGGTATGCTAGAGAAGATGGGATTTACTTCACGCATGGAAGAGAAATAAAGAAAGAGAGAGAGGAAATGTCACACGACCAAGAAATAGAGAAAAAGACCATTTAA
GSBRNA2T00053144001	BnaA09g16510D	ATGGCTGAACAACAACTAGGAGTGCTGAAGGCACTCGATGTTGCGAAAACGCAACTTTACCATTTCACAGCAATTGTCATCGCTGGAATGGGTTTCTTTACAGATGCATACGATCTGTTTTGTGTCTCCTTGGTGACCAAGCTTCTTGGCCGCCTCTACTACTTCAATCCATTGTCGGAAAAGCCTGGCTCACTTCCACCTCATGTCGCGGCTGCAGTCAATGGTGTGGCTCTCTGTGGGACTCTTGCTGGTCAGCTATTCTTCGGATGGCTCGGTGACAAACTCGGAAGGAAAAAAGTGTATGGTATCACTTTGATCATGATGATTGTGTGCTCTGTGGCTTCCGGTCTCTCCTTTGGTAACAAAGCCAAGGGTGTCATGACCACTCTTTGCTTCTTC…
GSBRNA2T00053169001	BnaA09g16340D	ATGGAGTGTAATGCGCAGTGTGATTGGGAAAATTTAATATCTTTTGGTACATCATCAGCTGAAATTCCAAGAAAGCTACGACCAATGGATTGGGAAACTGATGAGTTTGATTGTAGCTTTCCTACAGCTGCTTATGGTAGTAGTTCAGGTCTAGCTCATGCTTTCTCTAAAAGCTCAAAGTCAACTTCCATTAGCTCCTCATCACCTGAAGCGAGAACACTCAACTTCACATCAGAAGAGCTGGGGAGCAGTGAAGAGTTTGCGAAAGGAATCAATACATCTCCGAGTCTTGAACTATCCTTTGGGTCTAGTGATCCAGTTCTTGGTTTAAAGCTTGGTAAGAGAACATACTTTGAAGACTTTTGGGAAGTGGAGAACGCTGCCAGAGGCTCGGCACTT…
GSBRNA2T00056434001	BnaA09g11170D	ATGAGATCGATTTTGATCGCAATTTCACTGGCACCAAAGCGATTTGTTCATCAAAATCTCCATGGAACCGGTAATCCTCTAAGTTATCTTCCTTCCTTCTGTTGCTGGACTCGAGCTTTTTCTGGTCGCAGTGATGATGATTACAGAGATGGGTTTCTAGAAGATACTAAGATAGAAGATGCGGTTGGTTTGTTCAGTGAGATGGTAAAGTCTCGTCCTCTCCCTTCAATTATCGAGTTCACTATGCTTGGCAAGATGATGAAACTCGGGTATGACCCCAATGTTGTCACGCTTTCTTCTCTACTCAATGGATACTGCCGCTGTAACAGAATCTCCGAGGCAGTAGCTTTGGTTCATCAAATGGTGGAAATGGGATGTCAACCTAATACCATCACCTTC…
GSBRNA2T00057432001	BnaA09g47950D	ATGGTCTCTGAAGGTGCTCATCCTGATATTATGACTTACGTAGATGATGCTTGGGATCTATTCTGTAGCCTCCCTCTTAGAGGAGTGAAGCCTAATGTCAAAACATACACCGTAATGATTTCCGGATTATGCAAGAAAGGCTCGCTCTCTGAAGCTGGCATGTTGTTTAGGAAAATGGGAGAGGATGGTATTGTGCCAAATGATTGTACGTACAACACACTAATCCGAGCTCATCTCCGAGGTGGTGGTGACTTAGCAACATCAGCTAAACTCATTGAAGAAATGAAGAGTTGTGGGTTTTCTTCAGATGCTTCCACCGTAAAGATGGTTATGGATATGCTCTCGAGTGGTGAATTGGACAAAAGCTTTCTAAATATGCTTTCTGGTCCGTTTGGAGCC…
GSBRNA2T00058059001	BnaA09g18020D	ATGCGGATCTCCGCTCTGATACCATCAGTGAAAATCAGATGGCAGCAGGCGTTGACCGTTGTCGCGAATCTACTCGGATATCATTCCCAAAATTTCAATAACGAAGCAAAAATGATTGAAGTAATCGTCAATGACCTTTTGGGCAAACTGAATTTTACTCCATCAAAAGATTTTGAGGAATGTGTTGGCATTGAAGATCATATTGCTGAGATGAGCTTGCTGTTGGATATGGAATCTGAGGAAGTAAGGATGGTTGGGATATGGGGCCCATCGGGAATTGGCAAGACTACCATTGCAAGAGCCCTATTTAGTAGACTCTCTCGTCGGTTCCAGTGCAGTGTTTTCATTGACAGGAAATTCATATCTAAGATTATGGAAGGTTATAGGGGAGCCAACCCT…
GSBRNA2T00068622001	BnaA09g10620D	ATGGAGACTCTTGGAATCACGCATGATCTTTACACATACAACATCGTGATCAACTGTTTATGCCGTTGCTCTCGGTTCTCAATTGCTTTATCTGTTATTGGGAAGATGGTGAAGCTTGGTTTCCACCCTGATGTCGTCACGCTTAGCTCTCTGATCAACGGGTTCTGTCAAAGGAACAGAGTTTTCGATGCTATAGAGTTAGTTGCTAAAATGGAGACAATGGGGTGTAAACCAGACGTTGTCATCTACAACACCATCATCGACGGTTTCTGCAAGAACAGGCTGGTGAACAACGCTTTGGAGCTCTTCGAGCAGATGGATAAGAATGGAGTTAGAGCGGATGTTGTTACTTACAACTCTCTTATAACCGGTCTTTGCAGCTCCGGTAGATGTAATGAC…
GSBRNA2T00072550001	BnaA09g38620D	ATGAGTAACAGTGAGCTTCTTACCGTTGAGCCTCTCGACCTTCAATTCCCTTTTGAATTGAGGAAGCAGATCTCATGCTCTCTTTACTTGACCAACAAGACCGACAATCATGTCGCCTTTAAGGTTAAGACAACGAATCCGAAGAAGTATTGCGTTAGGCCTAACACTGGAGTTGTTCTTCCACGGTCCACTTGTGAAGTTCTTGTGACCATGCAAGCTCAAAAGGAAGCTCCTTCGGATATGCAGTGCAAGGACAAGTTTCTGCTTCAAGGTGTAACTGCTAGTCCTGGTATCACGGCCAAGGATGTTACTCCTGAGATGTTTAGCAAAGAGGCTGGGTATCTGGTTGAGGAGACTAAGCTGAGAGTTACTTATGTTTCTCCACCACAACCACCATCA…
GSBRNA2T00083214001	BnaA09g41900D	ATGGGTATATGTAGCTCGTACGAGTCGACACAAGTGGCGACGGCGAAGCTTATCTTGCAAGACGGGAGGATGATGGAGTTCACGACTCCAGTCAAAGTTGGTTACGCTCTACAAAAGAATCCAACGTGTTTCATTTGTAACTCAGATGATATGGATTTCGACGACGTCGTATCTGCCATTAGCGCCAACGAGGAGCTTCAGCTTGGACATATTTACTTTGCTTTACCTCTCAGCTCGCTCCATCAGTCTCTAAAAGCGGAGGAGATGGCTTCATTGGCTGTTAAAGCTAGCTCTGCTCTTATGAGAAGTCATTCTTGTGGCCGAGATAAATGTCGGTGTCGCCGGAAATGTGTATCTCCAGTTATCTTCTCTTCCCGCAGAGCGGCGGCGGTTGGATCC…
GSBRNA2T00086380001	BnaA09g12850D	ATGCTTGGTTGGATGGTGAGGAGAGGTTGTTCTCCAGATGTGGTGAGTTATAATACTCTTATAAATGGGTTTTGCAAGGCGAAGAGAGTAGAGGATGGGATGAGACTCGTCCGGGAGATGGAAGGTGTTAGTGTTAGGCCTAATGTTGTTACCTATACTTCTCTGGTGAAGGGTCTTTGTAATGTAGGTAGATGGAGCGATGCGGCGGGGTTGTTGAGTGATATGATCAAGAGAGAGATCAGTCCTAATGTGATTACTTATAGTGCGTTGGTTGATGCGTTTGTGAAGAATGGGAAGGTTTTGGAGGCTAAGGAGTTGTACGAGGAGATGATAAGGATGTCTATAGAGCCTGATATTGTCACTTACAGTTCGTTGATCAACGGGCTTTGTATGCAGGAT…
GSBRNA2T00086384001	BnaA09g12820D	ATGCAGAGATGGCTTGCGACGACGGCGAAGAGATTGCTCCACCGTTGTAATAATCTTCCACAAAAAGCCAAACCCAGAACTCATCTTCCTTCTTCAAGCTTCTACCATCGCTGGGCACGAGCTTCCTCTACCGCAATCAAGAGAAACCCAAACGACGCAATCGAATTATTCGACAAAATGGTTAACTCTCGTCCCTACCCATCAATCATCTCCTTCACTAAACTCTTAACCTCCCTCGTAAAGCTAAAGCGATACGACGTCGTAATCTCCTTGAGCAAAAAGATGGAAACTTTAGGGATTCGAAACGATCTCTACACGTTCAATGTCCTGATCAACTGTTTCTGCAGCTGTTATCAAGTCTCTCTCGCTCTTTCCCTTCTTGGGAAGATGCTAAAGCTT…
GSBRNA2T00088308001	BnaA09g12140D	ATGCATAGATCTCTTTCGATCGCGACGAAATGGTTTCTTCGTCGAAGAGGTGATCCTCCTCCTCTGTCACGACCTTTCTCTGGTAACCGCCGAGAGAGATTAGCAACTGCTTCCCTTCACTCTATCAACTTCGACGATGCTCTCTCTTTATTCTGCGAGATGCTTCACTCTCGCCCCCTCCCCACCATCCTCGATTTCACCAGAGTTTTAACCGCCATCGCCAAGACGAACAAGCACCACGACGCCGTCGTCTACCTCTGCCGCAAGATGGAAGCTCTGGGGATCTCGCACGATCTCTACACCTTCACCATCCTGATCCACTGTCTCTGCAGATGCTCTCGCCTCTCTCTCGCTCTCTCCGTTCTCGCGAAGATGACGAAACTCGGGATCGAGCCCAGC…
GSBRNA2T00090568001	BnaA09g28680D	ATGCCTAAGGTGAGCACAGATATACTGCCAATTCAAACAGTAGCTAAATTTTCAACAGTGCTTCAGCCTCATCATTCTCCTTCCCAATCCGAAGGTTCAGAAACTTCCTCAGAATCTCAGGGAGCTACTTCTCCTAAGAATAGCTCCATTGCTTTCGAACACTTGTCTCCTAGTGCCAAGTCAACTTCAGCCTCTATACTAGCAGGTTCACCATCTGCTCACACTACTCCAGCCCAAGTTATGGACAATGTTCCATCTGCTATTATCAGTAATGAGGGTGCTACACCCTCAGGAAATGATCCAACAATCATGACCCCTCACTCAACCAAGTTTATCCAAGAGCATGGTAATATGGAAAGTGATTTCCATATTAATGAGCAAATGGATGAATATGGAAGT…
GSBRNA2T00113867001	BnaA09g25310D	ATGCATAATGAGATTGCGGATTCGTTAGCTAGGAATGCACGTTCTTTTCATAGATCCTTATGTTTTATTGGTTGTTCTATTCCGGTCTGGCTTCTCAGACCACCTCAAGGTTCTTTTAAAATTCCCATCGTCAATGGTCTCCAAGATACCGCTCTATCTACTTCCGATTGTTTCCCCGGCGGATCCACGTTGCACAACACCGAATCGCACTGCCTGATCAAATCAGCTGTTCTCCGTAACCTCTCCGATTTCGTCGCATCCGCCTTTGAGATCCCTTTCGCAAAGCCGTTACCCAGGCTAGAAATCAGCGGATCACACGGAGGAGATTCGACACGTACGGCTCCATCACCGGAGAGGAGATCAATTCCAGCTTGGCTTCCGCCTTTCCCGGACTCTAGC…
GSBRNA2T00122116001	BnaA09g49940D	ATGGAGTCATCTCCATCAACCGTTACCAACACTGAGGTTAGTGAAACTTTAGTCGTTGGTCCTCAAGCCACAACACATACACCCTTTGCATTTGAGAGCCCTGCTCAGTTCAAAGGGTCAAGAGATGTGGGAGTGGATGAAGATGGGACCGAGCCTTCTAGCTCGCTCAGCTTGACAAGAGGTGGGAGGGAAACAAAACCCCCTAGCAAATACCAAGACATGGAATGGAAGACGGTTCGAGGGAGAGGGAAGCGTGGCCGCCGCGGTCGTGGTTCTTATCACTAG
GSBRNA2T00122128001	BnaA09g49860D	ATGGAGAACGTTGGAGTTAGACCTGACGTTGTTAGTTACAACTCTCTTATCACTGGCCTTTTCAGCGCTGGTGTGTGGGGTTTATCCGCGAGATTACTCAGTGACATGATGAAGAAAGGGATCAAGCCGGATGTGATTACTTTCAGCGCTGTGATCGATGCGTTTGTGAAAGAAGGACGGATTCTAGAGGCTAAGGGAGTGTACAAAGAGATGATTCGGAGATCGGTAGATCCGAATATTGTTACTTACAATTCGTTGATTAATGGACTTTGTATGAACAATCGTCTAGATGAGGCTAAATACATGTTTCGTTTGATGGTGAGGAGAGGCTGCTCCCCGAATCTGGTGACTTATAATACTCTCATTAACGGGTTTTGCAAGTCGATGAGGGTGGATGAC…
GSBRNA2T00129207001	BnaA09g31410D	ATGGGAGCTTGCAGTTCAAGTGAATCTCGGAGAACAGAGACGGCGAAGCTGATTCTACCAGACGGAACGTTACAAGAGTTTTCATCACCAGTGAAAGTGTGGCAGATTCTTCAAAAGAATCCCACGAGTTTTGTTTGTAACTCCGACGATATGGACTTCGACGACGCCGTTGTAGCGGTCGGTGGCAGCGAGGATCTCCGGCCTGGAGAGCTTTACTTCGTTTTACCTTTGACATGGCTTAATCATCCACTAAGAGCAGAGCAAATGGCGGCTTTGGCGGTTAAAGCGAGCTCCGCGCTTACCAAAAGCGGTTGGAGTTGTGGTCATGAAGGTGAAGGGAGAAGGGTCTCTGGTGGTGAGTGTAGAGTTAAGAGAGTGAATAGAAAAGGGTGCGGCGGA…
GSBRNA2T00129245001	BnaA09g31740D	ATGGCGTCTGAGAACAACGAACCCAGATCCGAGGAAATGCCGAGGAAGATAGCACTGGTCACCGGAATCACCGGCCAAGACGGATCGTACCTCACCGAGTTCCTCCTCGAGAAAGGCTACGAAGTCCACGGCCTGATCCGCCGATCGTCCAACTTCAACACGCAGCGGATCAACCACATCTACATCGACCCCCACAACGCCGACAAGGCTCTGATGAAGCTCCACTACGCCGATCTCTCCGACGCGTCCTCCCTCCGCCGCTGGATCGACGTGATCAAGCCCGACGAAGTCTACAACCTCGCCGCGCAGTCTCACGTCGCCGTCTCCTTCGAGATCCCTGACTACACCGCCGACGTGGTCGCCACCGGCGCCCTCCGCCTCCTCGAAGCCGTCAGATCT…
GSBRNA2T00129485001	BnaA09g33740D	ATGTCGAGAAAGAAATCCCCCGTCGTCTCGCCGCAACCCGCCACATCTGTTCTTCGCCGATCCGCGAGGCTTGTCTCTCTGCATAGTCAAGGAAAACCCACGAAAGTTCTGACCTTTGGCTCTGAACCGCCACCGAGGAGAATCCGCCGTGAACTCGGACCAGAAGCCAATAAATCCCCAGGATCTCTGAGGCGGTCCCTTAGGGTTTCGAAAAGAGGTGTTTCCGACGCCGGCAAAGAAAAGTCTCCACCTTTTAGCTCCGCGAAGCCTGCGTCTACCCCATCCTCTGGCTCTTTTACTCTGAGACGCTCTCCTAGATTCTCCAGTGGAGGAGGAGGAAGATCTATGTATCATCTTCGATCAGGTAACAGTGTTTTGAGTAGTTGTAGTAGTACCAAA…
GSBRNA2T00011513001	BnaA09g57210D	ATGTCTCCGGCGTCTCGTAATTTTGGATTCTTCTTCTCCTTACTCGTCCTCTCTCTGTTCTCCATCGTTTCCTCCGACGATCTCCAAGTCCTACTCAAGATCAAATCATCACTCCTCGACTCAAACCCCGACGCTTTAGATTCATGGAAACCGACTTCCAATCCATGCACCTTCGCCGGAGTAACCTGCAATTCTAACCGCTCCGTTACAGAGATCGACCTCTCTCGCCGCAACTTATCCGGAAACTTCCCGTTCCCTTTCCTCTGCGATCTCACGTCTCTCGAGAAGCTCTCTCTCGGATTCAACTCACTCTCAGGCCCCGTCCCGAGCGATATGAACAACTGCACGAAGCTCAAGTACTTAGATCTCGGCAACAACTTCTTCTCCGGCCCCTTCCCT…
GSBRNA2T00039195001	BnaA09g55610D	ATGAACCACATATCAGATATTAAACTGATAAGAACAGATACTACACTTGATCTTAGCCAAAAGGCCGAGAAAGGTATGAATTGGATGCAAGGCTCGGCCTCTTTATTTATATTCCAGTTAGTCAGCAGCATTATATAA
GSBRNA2T00041956001	BnaA09g53910D	ATGTGTGATATATGCTATGTGGAGGTTTCTTCGCACTTCAGAGCCAGTTGGTGCTTCTCCAATGAAGATCTGGAGAACACAGTTGTAGATGAGAGTCAAAGACACACTGAAAATGAAGGTCCCAATGATTTAAGAAATGAGAAGTTCAGTGGTTTCATCTCAGAAGGGACTGCCACTGAATCTGATGATGAGAATGAACGAGAAGATGATATTGATCCTTCCATCAAGTCTGTTGGATTCAACTATCCGCGCGTCAAAAGGAGGAAGAGTTTACCTGATCCTGTTGAAAAAGAGAAAAGTGTTAGCCTTTGGTCAATGATCAAAGACAATATAGGCAAAGATCTCACAAAAGTTTGTCTACCTGTTTACTTCAACGAGCCACTATCTTCCCTACAGGAG…
GSBRNA2T00050915001	BnaA09g53720D	ATGTCGAGAAAGAGAGAGGAAAACACAGAGGGTATGTATTACGATGATCATCTTGCGGCTGCGGAGAAAGAGATAAGCTCGAGAAATTTCTGTACCTTGGTTGATGCGGCCGTCCTGTTATATGAAGAAGAAGCAGAAGCAGAAGCAGACCGTATATTAAAATCAGGGACTCTGTCTGTAAAAGAAGAAGACATCGAGTATGAATTTTTCAATGCCTTCCCAAGGAAAAGAAGGAGCCCCCCGAAGAAATTTCTCCGGTCACAAAGCCATGAAACCCTTAATGAAGCTTCTACTTCTTCATCACTTTTCGACCTTAACAAGACCCCAGATGATTCTGAGACAGAAGAAGCCCCATCGAACCCTCTTCAGTGTTTTTATGTATCTGCTCATCCTTCTTCT…
GSBRNA2T00003213001	BnaA10g03490D	ATGGATTTTTCTAGTAACGCCGGAATGATGATGGAGAATAAGAGGAATGTCGTCTGCTCTCTCGAAGAAAGCAACATCAAACGCCACAAGTCTGATCTCTCTTCCAAGGAGAGGAAGGACAAAGTTGGAGAACGTATCTCGGCTCTTCAACAGATAGTTTCCCCTTACGGAAAGACCGACACTGCGTCAGTTCTTCTAGACGCGGTGCACTACATAGAGTTTCTTCACGAGCAAGTCAAGGTCTGTATTCTTCTCTTCACCCGTTCTAAGCGCTCCGTATCTGCAAACAGCACTGCTACGCTGGTGGAGATAGAGCAGTACAGCCTGAGCAACAGAGGATTATGTCTTGTTCCAATGGAGTCTACAGCTGGAGTTGCTCAAAGCAACGGAGCTGATATA…
GSBRNA2T00047841001	BnaA10g13430D	ATGGATCCGTCGTCGTCGGGATCGGAGGAGAGTCTCATGGAGCAGAGGAAGAGGAAGAGGATGCTCTCGAACCGTGAATCAGCGAGGAGATCGAGGATGAAGAAACAGAAGCTCCTCGACGATCTAACGGCTCAGGTAAACCGGCTTAAAGAACAGAACAACGAGATCTTGACAAGTGTCAGCATCACGACGCAGCACTACTTAACCGTCGAAGCAGAGAACTCTGTTCTCAAAGCTCAGCTTGATGAACTCAGCCACAGGCTCGAATCTCTCAACGGCATCATCGAGTTCCTCGAGAGCACCAACGGGATTTGTCCGAACCCCCTGACTGGTCCAGAGCCTGATGATTTTCTCGTGAACCAGATGAATATGAACATGTTTTGTATGAACCAGCCTCTC…
GSBRNA2T00052860001	BnaA10g10570D	ATGAGGAAACCAAAGGCAAAGAAGAAGGTCCATGTGGAGGACGAGGAAACGCCACCACAATACGAAGTCGGAGGTCCATCTTCACCGGACCTCCGTCTACCTCCTCGACTTTTCGCGACGGACCGCTTCCCCACCAGGCGTCTAAACATCTATTCCTCTCCGGATCTACTCCCTTTTATTCGCAACGTCCTTCGCGACACGCCGGAATTTGAAACCATCCGTAGGTCCTGTTTCGGGAAACTCTTCGACCTCCCTGCTCGTCAATGCCCTGTTTCGTGTAAGCTGATCCACGCGTTTCTCACTCGTCAGCTTGTTTGTCTTCCCAAGAACACGCTTTGGTCTGCATTTGGTGGTTCTCCTTTCCGATATGGTCTTGAGGAATTTGGCACTGTCACGGGC…
GSBRNA2T00064666001	BnaA10g05660D	ATGGAAGGTTCTCCTTATCGGAAGTTTTTCATTTCTTGGAAGGGAGCTCGGTTCCAGGGACCAAACTCAGGGTTCCTTCTAGCGGGGACCTGGAGCGTTCCCTTATCGGGGACCCGAGGGTCTGGGTCCTGCCTGGAGGCCGGAGAAAATGATACCGGGGTATTTTTCCCCAACAGTTCTCATACGAGCTCAGGAGGAATTGTAAGAGACCTAGAGGTGCAGATTGGGGATGCCCTAGTTCCAGTTGATTTCTGTTGGGCCTTTTTGTCAACAATAGGAGCAAAGTGTAACATGCAAACCAACCAATTGTTCCTGACGCTCATAGATCCTCATGTCCACTACAATCCTATTCCTGTTAAGAATCCACATACGTCCTCCAGAAGAATCGATGATCCAGGA…
GSBRNA2T00084947001	BnaA10g08940D	ATGCATGGACTGATGTCGTATCGACGTTTCGGAAGAGCTCGGTCTCTACGTAGCGACCGAGCGCTCGATCGCTACCACGTGTTTGGTCACTGCGTAGCGATCCTTCTCGAGCTCTTGTCCGATGATTCGTGTTTCTTCCGCAAAGCTTTTCGTAAAGAAGAATCTATTTCGAAAAAGTATTTGTCGAAGAATTTTTCTTCTTCGGGGATTTGGACGTTAACTTCGTCGTAA
GSBRNA2T00086276001	BnaA10g03160D	ATGAAGTTACGCAAGAAGGCGATTCATCCTTCCAACGAAGATCTAAGCGATGTGACTTTTGATTTCTCTAAACAAGTGTTATCTTTGATTGTTCATCTGGAAATAGTTGACAACGTTGGCGATGACGAATCTTCTTCAGATGGAGTCGGCTCTGAGTTTCAAGCTGAGGAGGAGGAGCTCCAGCTCCTGCCCCTGCCAAATCTTGTCCCTGCCCCTGCCCCTGTGCCTCTGATGCGAAAGGGCACTAAAAGGAAAGCCTCCAGAGAGAAAGGCAAGCTGTTGTGGGAGATCTGGGAAAAAGAAGATCAGAAATGGGTTGATGAACATAAGACAGAGGATGGAGATTTGGAACAACTGAATAATGTGATTACTGAAACTACCGAGCCGCCTCCTGATTTT…
GSBRNA2T00095467001	BnaA10g09930D	ATGGCTTCTTCAAGAAAGCTTCTTGCTCTCTTCTTCTTCTTTATCTCAATAGCCAAACCAATCTTTGTCTCCTCCGATAACGTAAACTTCACATTCAAATCCTTCACCATCCGAAACCTCACGTTCCTCGGCGACTCCCACCTCCGAAACGGCGTCGTGGGACTAACACGCGAGCTAGGCGTACCCGACACGAGCTCTGGAACCGTAATCTACAACACACCAATCCGTTTCTACGATCCAGTCTCAAACACCACGGCGTCTTTCTCCACACACTTCTCCTTCTCCGTCCAAAACGTGAACCCAGACTCCTCCGGCGACGGGCTCTCCTTCTTCCTCTCCCACGACAACGACACCTTAGGAAGCCCCGGCGAGTTCTTGGGCCTCGTGAACTCCTCCCAG…
GSBRNA2T00120991001	BnaA10g05720D	ATGCACGCTATCCGGTCGCTACGTAGCGACCGAGCTCAAGCCAAGCTCGGTCGCTACGTAGCGTCTGTCTCGCTCGGTCAGCGGACGCTTGGTCGCTACGTAGGGACCGAGCGGGACGTAGCGACCGAGCTTGGCTCGACGGGACGTAGCGACCGAGCTTGGCTCGAGTTCGGTCGCTACGAAGGTGAAGATGATTCTCATTCCAAACCAAAACATCATGACAGAGCAGCTATAATGGATAACCGATCACCTGACGATCACCTGACTTTCGGGAGTTTCCTTGAAAACAATAAAGAAGAACGTGATGTACCCTGGATCGTAGACCCGTGCCAGGATAGTGCACAACTCGACCCAACCGAGGGTTTCCCATCGGATGATGCAACCATGGTCGAGCCAGAA…
GSBRNA2T00135405001	BnaA10g17850D	ATGAGGAGATCGATCTCTTCCAAAGCCAAGTCCTTTCTCCATCGAAACCTCCCGGAGAAAGCTAACCCACCGTCGCACCCACTTCTCAATTCACGACGAGCTTACACTAGCAGTAGCAACAACAACACAGATTACAAAGAGACATTACGAAACAAGCTTCGCCACATGAACCTAGACGACTCCCTCGAACTCTTCTTCCACATGATCCAATCTCATCCCCTTCCTTCAATCGCCGACTTCAGCAGGCTGCTAACTGCAATCTCCAAGCTAAACCGCCACGACGTCGTGATCCACCTCTACGAGCAGATGGAGATCCTCGGCGTCCCTCACAACCTCTACACCTACAACATTCTCGTAAATTGTCTCTGCCGCTGCTCGAAACTCTCTCAAGCTTTATCC…
GSBRNA2T00135610001	BnaA10g19450D	ATGACGGTTTTCTCCGGCAAACAAGTGGTTCCTATGGACTACGAGGCAGAGGTATCACAGGGGCTTCTGGACGCCATCCTCGACGGAGACATCAAAACAGCATCGGTTTGCGTCTCCGATCCGCTCCTCGACGTGAACTTCGTCGGCGCCGTCAGTTTAAAAACGAGGAGGAGCGAGGTCGTGCTCCGTGATGAAACGGCGAGCGAAATCCGAGTGGAGTACGAGGAGTTCAAAACTGATGTAACGGCGTTGTTCCTCGCCGTTAATTTCGGAAACGTAGCTCTCGTGAAGATGTTACTGAACATTGGAGCTGATGTGAACCAGAAGCTCGTCAGGGGATTTGCAACGACCGTAGCTGTAAGGGAAGGTCATTTCGAGGTACTTGAGATTCTACTCAAA…
GSBRNA2T00135917001	BnaA10g22050D	ATGAAAGAAAGAGATTCAGAGAGTTTTGAATCTCTCTCTCAAGTTCTCCCAAACACTTCAAATCCTGCACACATGATCCAAATGGCCATGGCAAACTCAGGTTCATCTGCAGCCGCACCTCCACGTCAAGACCAACATGACCGGTCAAAGTGGCTGCTCGACTGTCCTGAACCACCTAGCCCGTGGCATGAGCTTAAAATCCAAGTCAAAGAATCTTTCCTAACCAAAGCCAAAAGGTTCAAGTCTCTTCAAAAACAGCCTCTCCCAAAACGAATCCTCTCTATCCTCCAAGCCGTTTTCCCAATCTTTGGTTGGTGCAGAAACTATAAACTCACCATGTTCAAGAACGATCTCATGGCTGGTCTAACCCTAGCTAGCCTTTGCATTCCCCAGAGCATT…
GSBRNA2T00150271001	BnaA10g02640D	ATGAACTGCGCAATTTCCGGCGAAGTTCCGGTGGAGCCCGTTGTTTCGAAGAAGTCTGGTTTGCTCTACGAGAAGCGCCTAATCGAGACGCACATATCTGATTTTGGGAAATGCCCAGTTACTGGTGAGCCGCATACCATTGATGACATTGTTGCCGTCAAAACCGGAAAGATCGTAAAGCCAAAACCATTACACACAGCTAGCATCCCTGGATTGCTCGGATCGTTCCAGACTGAATGGGATGGTTTGATGCTATCAAATTTTTCACTTGAACAACAACTGCATACTGCGAGGCAAGAGCTGAGTCATGCTTTGTATCAGCATGATGCTGCTTGCCGTGTGATTGCTAGGCTTAAAAAAGAAAGAGACGAGGCACGACAATTGCTTGCAGAGGGTGAA…
GSBRNA2T00150500001	BnaA10g00800D	ATGGTAATGGAGGATGAGCGTAGTAATAAGGATGTCAACAACAAGCCATCTTACTGGCTAGATGCTTGCGAGGACATCTCCTGCGATCTCATCGATGACCTCGTCTCCGATTTCGATCCTTCCTCTGTCGCCGTCGCTGAGTCCATCGTCAACAACGACTTCTTCGGTGGGATCGATCACATTCTAGACACCATCAAGAACGGTGGAGGCTTGCCAAACAACGAGGCTCCTCAGTTGAATCCTGGCGATGTTGTTACTAAGGAGAGTGCGCTGCAAAAGACTGGTCTTAAGAGAGACGATGCGTTGAAAGAGGAAGGAGACAAGAACAGGAAGAGAGCTAGAGTTTGTAGTTACCAGAGCGAGAAGAATAGGAAACGGACTCGAAGCTACGAGGATACT…
GSBRNA2T00154228001	BnaA10g14970D	ATGGAAGGAGGAGGAGGAGGTGCGCAGTACAACCCGCGAACTGTTGAAGAAGTCTTCCGAGATTTCAGGGGCCGTCGAGCTGCCATCCTCCGAGCTCTCACCACTGATGTGCAAGAATTTTTCCAGCAATGCGACCCCGAGAAGGACAATCTTTGCTTGTATGGATTCCCGAATGAAGTGTGGGAAGTGAACTTACCAGCTGAAGAAGTACCTCCAGAGCTCCCCGAACCTGCACTCGGTATCAACTTTGCTAGGGATGGAATGATGGAAAAGGACTGGCTTTCTCTTGTTGCTGTCCACAGTGATGCCTGGTTACTTTCTGTCTCCTTTTTCTTCGGTTCAAAATTTGGTTTTGATAAAGTTGACAGGAAGCGCTTGTACAACATGATAAATGAGGTT…
GSBRNA2T00154245001	BnaA10g15120D	ATGGCCGGAAACGATTGGGTGAACAGTTACCTGGAGGCGATTCTCGACGTGGGCCAGCCTCTCGACGACGCTCGCCCTTCGCTTCTCCTAAGGGAGAGAGGCAGATTCACTCCCAGCCGTTACTTCGTTGAGGAAGTCATCACTGGTTACGATGAGACTGATCTTCACAGATCTTGGGTCAAGGCGGTTGCAACGAGGAGTCCACAAGAGAGGAACACGAGGTTGGAGAATATGTGTTGGAGGATCTGGAATCTCGCTCGTCAAAAGAAGCAGCATGAGGAGAAGGAGGCGCAGAGGCTGGCTAAGCGCCGTCTTGAGCGTGAGAGAGGTCGCAGGGAGGCAACAGCTGATATGTCCGAGGAGTTTTCCGAGGGAGAGAAAGGAGATCTCGTCAGTGAT…
GSBRNA2T00154261001	BnaA10g15250D	ATGGAGGAGGGAACATCAAGCTCGTCCGCCGCCGGCAACACCTCCACCGCCGTGATAAATGCCCTAACTACCCGTGGCTGGTGCTTCAAAGACGCCGATTACTTGAACTCTCTGGTCAAACAAATCTCCTCCTTCATCGGCGGGACAAATCAAACAGGCGCCATCGTGGATTCAGTGGAGGCGGAGCTTCTCAACATGGATCTCAGGTTAATCGGAGGTAAGTCCCTTCCCGACGCGACTGAGTTACGCAGGTGCTCTCATCTTCAAGGTCCCAAAGTTCTCCAGATAAGTTCTGTTAGAGATGTAACAAAGAGTAGTGCAGAGGAGTTTCTAGGAAGCTCGACTGGTAAACGTGTGCTGAAACTTGTCCTCACTGATGGAAAGATTGAGATATCGGCA…
GSBRNA2T00007287001	BnaAnng34840D	ATGGAAGGAGGAGGAGGTGCCCGCTACAACCCTCGAACTGTTGAAGAAGTCTTCCGAGATTTCAAGGGCCGTCGTGCTGGCATCCTCCGTGCTCTCACCACCGATGTGAAAGAGTTTTTCCAGCAATGCAATCCTGAGAAGGACAACCTTTGCTTGTATGGATTCCCGAATGAAGTGTGGGAAGTTAACTTACCAGCTGAAGAAGTGCCTCCTGAGCTCCCTGAGCCTGCGCTCGGCATCAACTTTGCTAGAGATGGAATGCAGGAAAAAGAGTGGATTTCTCTTGTTGCTGTCCACAGTGATGCCTGGTTGCTTTCTGTCTCCTTTTACTTCGGTTCAAGATTTGGTTTCGATAAAGCTGACAGGAAGCGCTTGTTTAACATGATAAACGAGGTTCCT…
GSBRNA2T00010660001	BnaAnng12490D	ATGGAAATCAGACCGCGGACAAGCCAAGCTCGATCGATACGCGGCGACCAAGCATGCACACAGCTCGGTCGCTACGTAGCGACCGAGCTCCGTCCTGCTCGGTCGCTACGTAGCGACCGAGTAACTTTGGTTCACCGAGGTCAAGTTACCTTGCCCAATCTGTACGGCCTAGTACGGCTTCTGTACGGCCTTGCCCAATCCTCTCCTAACTCCATTTCCCTTAGCTCCTCAAGTCATCTCTCCTCATATACTGAACTCATCTTAACAGGATAA
GSBRNA2T00025339001	BnaAnng15570D	ATGGACTCTCGAGACGACGTCACCAACCCAACCCCATCTCCATCGTGCAACCTCTGCGGAAGACTCATCCCTCAATCCTCCACCACCGTCCCCGACGATCTCGAAATCTTCAGCTTATGCGGAGACTGCAAGTTCCTCCTCCTCCAAGACTTCGGCACCACCCCTCCTCCTCCTCCCTTGACCCGTCGCCAAACCTCTCGGAGAAGAAGGATGAGGATGAGAAGGAGGCGAAGCAGCAGCAGCAGGCAAGGGAGCTCCTCCGAGTCCGTCGCCGATCAACCACAGCAGTTCACTCATCTGTTAAGCATCGCAAGACAGAGTGAAACCAGCTCTCACACGACTCCAAACGGTTCTGCGAGATGGAGGGTCTTGTCCGAATCCGAAAGCGAGGATCTTGAT…
GSBRNA2T00025475001	BnaAnng15680D	ATGGGATGGATCATAAAGAACGAGACAGGTGAAGTGCTCTGTCGGGGTTCTGCTCATCGTCCTTTTGTCTGCTCGGCCTTAATGGCGGAAGCTCTGGCCATTAGTGAAGCCCTCTCGAAAGCAAAAGACCTCAACTTTCGAAGTCTACAACTATTCTCGGACTCGCAAGTCCTCGTAACTGCTCTGCGTTCAGAGCTGGAAGTGAATGAGATTGCAGGTGTCTTACATGACATTAGGAACCTTGCCACTCTCTTCTGTCCTTTATCTTTCCGTTTTATTCCTCGACTTGAAAATCGTCAAGCTGATGCTTTGGCCAGTTCAGGTCTCGAACGCTTTAATGTGGTTAATGTTGTGTAA
GSBRNA2T00033976001	BnaAnng17530D	ATGAAGTTCTCATCGACTGTTAAGAAAATAATTCTCGAGTTATCTACAGGTAGACTCGCAAGAAACGTGATCATGACCGGTAATCTTCTATTGAACGGCAAGAAAGCCAGACTAGACTATGGTCTCGTAGCATATGTAACACAAGAGGACATATTGCTCGGAACACTAACAGTGAGGGAGACAATAACATATTCAGCCCGATTGAGGCTTCCAAGTGATATGTCTAACGAGGAAGTGAGTGACATTGTGGAAGGCACAATCATGGAGCTTGGTCTTCAAGACTGCGCAGACAGAGCCATTGGAAACTGGCACGCTAGGGGAGTTAGTGGCGGCGAACGGAAACGTGTCAGCATCGCTTTAGAGATCTTAACCCGCCCTCAGATCCTCTTTCTCGACGAA…
GSBRNA2T00037730001	BnaAnng18410D	ATGAAGATCCTAAACCCGGGTTTTCTCTTTCTTTTCTTTTATCTTCTTGGGTTTCTTGGCGATTCTCCGGTGGATGCGGCGGTGAAGAAGTACCAATTCGATGTTCAAATGAAGAACGTAAGCCGGTTATGCAATGCTAAACCGATTGTCACAGTTAATGGAATGTTCCCTGGACCAACGGTTTACGCAAGAGAAGGTGATCGAGTCATTATCAACGTCACCAACCACGTAAAATACAACTTGTCCATCCATTGGCATGGACTTAAACAGTACCGAAATGGTTGGGCAGATGGTCCAGCGTACATAACTCAATGTCCGATGCAGACCGGACAAAGTTATGTTTATGATTTCAACGTGACTGGACAACGTGGGACTCTCTGGTGGCATGCACACATCCTC…
GSBRNA2T00037915001	BnaAnng18660D	GACTTGTTTCGTCGGTATGTCATCGGAATAACGTTATTCCGACGAAATTCCGACGATTTTTTCCCTCAGTATCCTTGCTGTTTTCTTGTAGTGTTAATTTATTTTTTATTTCTATCGTCTTTCAACGGTTTAGTCGTACATTTCTTGTTTCATCCAACGGATTATTTACCTGTGTCAGACATCAATGAATGTATTAGTACTATCCATAAACATAACTGCTCGGATCCCAGCACCTGTAGAAACAAGGATGGAGGCTTCTATTGTAAATGCAGATCTGGTTACCGCTTAGATACAAACACTATGAGTTGCAAGCGTAAAGACTTTGGATGGGCTGCAATTCTTCTTGGAACAACCATCGGCTTCTTGTCCATCATGCCTGCCGTTAGCTGTGTACGACAG…
GSBRNA2T00043534001	BnaAnng03450D	ATGTCACCTGCAGCCAAAGTCTCTGAGTTTCACAGAGAAGGAAATGATTGGTTTTGCAGAACAGGTCTTCCAAGTGACATAACTGTTGTTGTTGATGATGTGAAGTTCCATCTTCATAAGTTTCCTCTAGTGTCAAAATGTGGAAAGCTAGCACGGATGTATGAAGATGATAAGAAATCTCTCTGGACAACAGTTCTCGAAGATTTCCCAGGTGGGTCAGAAACTTTCCTGACGGCTGCAAGATTCTGTTACGGGGCTCGGGTAGATTTGACCTCGAAGAACATAGTTTCCACACACTGCGCAGCTGAGTACCTCGACATGACAAGTGAGTACGGGGAAGATAACTTGATATCCCAAGTGGAAACATTTTTGCACAAGCACGTGCTTCGCAATTGGAAA…
GSBRNA2T00048340001	BnaAnng21130D	ATGACTTCATCTGGTAAAAGAAGCACAAGGCGAGGATCATCATCAGCTTCCAAGAAACCGGTTCTCCAACCCCAGGATAGTGGAAGCAGTAGCCTAAATGAGAACCCCTCACCCAAACCCGGTTCACCTCTCCCTGAACCGGTTTCTTCAAACACCGAGAGAACCGTCAAGACGCTACGATTATCCAAAGCCATCACCATCCCCGAGGGAACGACCGTCTTCGACGCTTGTCGAAGAATGGCTCGTAAAAAAGTCGATGCAGTTCTTCTAACAGACTCAAGCGCTCTTCTTTCAGGCATTGTCACCGACAAGGACATAGCAACAAGAGTGATCGCAGAAGGGTTAAGACCAGAACACACTCTTGTCTCCAAAGTCATGACAAGAAACCCTATCTTCGTC…
GSBRNA2T00058681001	BnaAnng23490D	ATGGCAGTTTATGAACAAACAGTAACCGATACATCATCATCAAAGAAGAGAAAATCTAGGGCTCGAGCAGATGGTACAACGGTCGCTGATAGGCTAAAGAAGTGGAAAGAGTACAACGACATTGTTAACAAAGGAGAGAATAAACCGAGACAAAAAGTTCCCGCGAAAGGGTCGAAGAAAGGGTGTATGAAAGGTAAAGGAGGACCTGAGAACACTCACTGTAGTTTCAGAGGAGTTAGACAAAGGGTTTGGGGTAAATGGGTTGCAGAGATCAGGGAACCTAACAGAGTAAGTAGGCTTTGGCTTGGTACTTTTCCTACAGCTGAAGAAGCTGCTTCTGCTTATGATGAAGCTGCTAAAGTTATGTACGGTTCTTTGGCACGCCTTAACTTTCCTCAA…
GSBRNA2T00060881001	BnaAnng02000D	ATGGGCCTCGAGTCGTGTTTTAGCGGGACGAGCGCTCGACCGCTACGTAGCGACCGAGCTTCGGCTCGAGCTCGGTCGCTACGTAGCGACCGAATGGGTCGGACGTTCGGTCGCTATGTAGCGGCCGATATCGGCCCGGACTTGGTTGCTACAAAAATGTCTCGAGGGATTTCGGGAGACGCTCGGCCCACTATCTTCAATCGCGGAACTATCTGTGACGGACGCGGTGAGGTTGTCCAAGAGATCGAGTTCGTGGCACACTCTGTTGACCCCGCCGAGGCCGACGCATATTGGGTGGCTATGTGCAATGTGGAAGGACCGCTTCCCGAGTCGTGGGTTCCCATGAGGCCTTTTTCGGAAAGGGTCGTTGGGAGACCGAGCAGATGTACCCTTCCGTTC…
GSBRNA2T00063585001	BnaAnng24290D	ATGGCGTTCGAGCTCCCAAACGATTTCAGGTGCCCGATCTCCCTCGAGATTATGTCCGACCCGGTTATCATCCAATCGGGTCACACTTTCGACCGCGTCTCCATCCAAAAGTGGATTGATTCCGGCAATCGGACATGCCCCATCACCAAGCTCCCCTTGTCCGAAACCCCTTCCCTGATTCCCAACCACGCCCTTAGGAGCTTAATCTCGAACTTCGCTCACGTCAGCCCCAAGCAACAACATCACTCTCACTCCCAATCCCAATCTCAATCCCAAACCCACTCCTTGATTTCCACCCTCGTTTCCCGATCCTCCTCCCACGAGTCGAGGCTCGAGTCGCTGACCCGGCTCGTCCGCCTCACGAAGCGTGACTCGTCCGTACGGAGGAAAGTCACCGAG…
GSBRNA2T00066018001	BnaAnng25050D	ATGGACTGCAACATGGCATCTCCGACGTGGGACTGGGATCATTTGATCATGTCCAATCCCTCAAAGACTGAAAACGACGAGAACCAGCAGCCGTCTGCTGAGTGGGAGATTGAGAAAGGCGAAGGAATTGAATCTATGTTGTTCCCTTCGACATCAACCAACTCTTCATCTCCCAAAGTCAAACAAACCAACCTTGCGTCAGAAAGTTCCCCTGGAGATTCTTGCAGCAACGTGGATTCTGTCCAGGTGAAGGCTTCCACAGCTGCTGAATCGGATCTTTGTTTGGAACTAGGGAAGCAGACATACTCTGAAGAATTTTGGTGTAGAGACAATAATGACCTTCAAGCCGTTTCTATGAATGCTCGTAAGAAACAGAGCGTTCAAGTCCCGCGTTGCCAA…
GSBRNA2T00098179001	BnaAnng33340D	ATGTCAACAATTACTTGCTCTAAATACCATGTCATCATCTCATGGTCTTACATGGGAACCTTCTACTGGGGACAGTACCAAAGGAGATTGGGAACCTTTTCATCAAACTCACGGCCTTTTAAAAAAAATAAGAAGCCAGTTTTGTTTCGCATTTGCAGAAACCTTCAGTCCAATGGTTTAACAGGAAAGCTACCTCCAGAGCTTGGTAACTTGAAGTACCTTAAAGAACTTCATATCGACCGGAATAGGCTTCAAGGAAGTCTTCTTGCTGCTAGCTATCCCTCAAAAGTAAACAATTGGAAATGTTTAATGGATTCAAGTGCAAATAATGGCAGCGGTTTGTGCAAGTCTTCTCTGCTGAAAGTAGCTGACTTTTCATACAACTTCTTTGTGGGGAAA…
GSBRNA2T00001664001	BnaC01g26630D	ATGCATGGACTGATGTCATATCGACGTTTCGGTAGAGCTTGGTCGCTACGTAGCGACCGAACTTTGGTTCGAGCTCGGTCGTTACCTCGGTCGCTATGTAGCGACCGAGCTCTGGCTCGAGCTCGGTCACTACGTAGCGACCGAGCTTCTACTCGAGCTCGGTCGCTACGTAGCGACCGAGCGGAATGGGCGTTTGGTTGTCATCCCCCCAGCACATTGGGAACGTGGATTTCTAGCGAAGTGCCAATGCGTGGTATGGCTAGTTTGGACGAGATTGGTGTATTTGGGCGAAGTTTTTCTTGA
GSBRNA2T00006618001	BnaC01g31960D	ATGTGTGTCGAAAAGAAAAATGAAGGAAACAGAACAGCGAGGAAGCTTTTCCCTGAGGATGACTCGCCTGAAGAAAACTGTACTTGTTCTACTGTATTTTCGACTGGGATGATAAATAATCGTGAGGATGAAGGAGGTGGTGACATTTGTCGTCGAAGAAGAGAAGATATCTTTGGTGTTGCAAGCAAAGCAAGGAGATCTTTTACTAGAAAGGTTCATTCTGATTCCAGACTGTTGCATCGCAGTGTGACTAGGGGACGAAAGGTGATCCAAGCCGCTACAAAGAATCTTGGCAAAGAGTTAGATGCGGAACATAATAAGAAAATGTCTGATATGGTAGCGTTAGGACAATCAAAGGGGACTTATAAGAGGATTCATGCTATGGGTAAAGATGAACTG…
GSBRNA2T00006626001	BnaC01g31910D	ATGGTGAATTGTTCCAGATCGAGGCGCCGTCCCTGTTGTTCCTCCGACCTCGAAACATACAGATCTGATGCTATGAAACTTAGGAGTATTGAGAGTTCCTCGGTGGTCGTCCATTTCTTCTTGAGTATGAGCTATCAGCAAGGGAGATATCGGTCTCGGTGTAAAGGTCCGAGCACTAGGATCATTTCCATGATTTTTGAAAATCGAAAATTGATGTCCCCGAGGTGTTTAAGGGTGTTGAGGCCATCTGAGGAAGGCTTGCTCTACAAGTTAAATCGGCTTGCCAGTCTCTGTCACTACAAGAAAACATCGGAAATATCAATCCGTCGGAATATTCTTATGGAATACCGAGGAGAAATGTATTCCTCAGAAAAAACCGATGAATTCCGAGGATATATT…
GSBRNA2T00012315001	BnaC01g23990D	ATGTCACCTGCAGCCAAAGTCTCTGAGTTTCACAGAGAAGGAAATGATTGGTTTTGCAGAACAGGTCTTCCAAGTGACATAACTGTTGTTGTGGATGATGTGAAGTTCCATCTTCATAAGTTTCCTCTAGTGTCAAAATGTGGAAAGCTAGCACGGATGTATGAAGATTCTAAAAGTAACGATAAGAAATCTCTCTGGACAACAGTTCTCGAAGATTTCCCAGGTGGGTCAGAAACTTTCCTGACGGCTGCAAGATTCTGTTACGGGGCTCGGGTAGATTTCACCTCGAAGAACATAGTTTCCACACACTGCGCAGCTGAGTACCTCGACATGACAAGTGAGTACGGGGAAGATAACTTGATATCCCAAGTGGAAACATTTTTGCACAAGCACGTGCTT…
GSBRNA2T00026362001	BnaC01g38210D	ATGGGATACTCTCATCGATCGATCACAATCTTACGGCCCCGAGATGGACAAATGACGGTGAAATCAGCATACTGGCTTGCTTCTAAGCTGAAAGCGGAAAGAACCCTACCAGAGGCATTTTTTGATCCTTCCACTAAGGTTAAGACGCTACCAAAGATCAGAGTTTTTCTGTGGAAATCTATCAATGCTGCACTTCCTACGGCGGACCTGTTAATCGCTCGAGGTATGAAGGTTGACAATAGGTGCCAAACTTGTGGGGGAGAATCTGACGCGATCAATCATCTGCTGTTTGAATGCTGCTTCGCAAGACTAGTATGGGCGGTTTCCCCAATCCCTCTCCGCATGAATCGTTTCGATGAGGCCTCAGTTTTCACAAACCTTCATTATCTTCTCAACTTA…
GSBRNA2T00026368001	BnaC01g38220D	ATGAAGAGGAAGATGGGTGCTTGTATTTATAGAAACCAAATTTTGTGTTTCCTCGGAATATCCTCGGAAATTCCTCGGGATATTCCGAGGATTTTATTTTCCGTCGGAATGTCCGTCAGAATACCGATGTTTTCTTGTAGTGATAATGACAAGGGGTGGGAGTTCGGGTACCCATTCGGGTTTGGTTCAGGTCTATTCGGGTTTCAGGTTTTCGAGGTCAAAGATTTCAGCCCCATTCAGCTTCTCATTCATTCATTCTCAACAAGTCTCATCACTCTACAAAACACTTCCCCTCTCTCTCTCTATCTCTCAAACCAAAGCTCCAAGATGAAGTATCTGATCCGCCGTCTCTCCCGCGTCGCCGACTCCGCTCATTACAACCTCCTCCGGTCCGATTCA…
GSBRNA2T00040133001	BnaC01g35180D	ATGCGTAGTTCCATTTCGTCTGGGTCCGCTTCGATAACTAAAAGGTTCCTTCTTTATAAACATCGCCTGCATATACCTAATCCCGTAACTCCTCCCTCCTCTAGACTCTGTGGTTCACGAGCTTTCTCTAATCACCGAGATACTCTAAGAAGCGATCTACACAATCTCCACCTCAACGAAGCTCTCGATCTATTCGCTCGCATGTCTCACTCCCGCCCCCTCCCTTCCCTGGGCGATTTCACCAGACTACTCACCGCAATCGCCGCAATGGAGGACGAGGAGGAGAGATACGACGTCGTGGTCTCTCTCTTCGACCAGATGCGAAGAATCGGAGTCTCGCCTCTTCTCTACACCTGCAACATCGTAATCAACTCTTTGTGCCAATCCTCTCGGACTTAT…
GSBRNA2T00050458001	BnaC01g27430D	ATGAGGTGCGATAATTATTGCCTACGATGTGGAGAACCAGACGAATCCGCAACTCATGATATTTTCGAGTGTCCGCCAGCTCTACAAGTTTGGTCCCTATCGGCGACCAGTACAAGTCCAGATATCTTCCTGGTACCGAGTATTTATGCTAATATGGACTATCTCTTTTGGAGGAAAAACAACATTCTTGGACCTGAATTAGACAGGGATCCTTATCCTTGGTTAATTTGGTTCATTTGGAAGGCCCGCAATGACAAGCTCTTTAGGGGAATCGACAGAGACCCATTGGAGATAGTTCGTCATGCAGAGAGTGAATGTCAAGCCTGTATGGGAAAGGCTCAACTTATGGGGACACGAAACCACATTCGACGTGAATCACCCTTGCACTTGGAAGTAGAA…
GSBRNA2T00051881001	BnaC01g36750D	ATGGAAGCATCAAAAATGCGTTTTGGTCTTAATACTCTCCCTAACGTTCATAGTTTGTTACATGGCCCTCTCTGTCACAAGACCAACTTCTCTCTCATTCCTAGCCGGTTGATACAAAACAACACTCTTTCCTCCAAGAAACCCACAAAACACTTGATATGTGTAAAGACTGAGAGTAGTGGCGATCTTGAGAGTACTCGTCCATTGACGTACTTTTCTCCATCTACTTGGGGGGATTACTTCCTCTCTGTTCCCGTCGATGACTCTGAATTTGAGGCAGTTGAGCAAGAAATTGAATACGTGATGAAACCAAAGGTAAGAGACATCCTCATGTGTCCTCACAGTAGCGACAAGGAGAAGATTCCTATTGTCCATTTGCTTATCAGCCTTGCTATTGCT…
GSBRNA2T00054015001	BnaC01g37240D	ATGGCCGCCAAGCTCTCTCTCTCCTCCGTCTTAATCGTTCTCTCTCTCTTCATCTGCTTCTCATCGTCATCATCTTCCTGGGATGGCTTAGAATCATACATCGTCCATGTGCAGGGATCTCACAAGCCTTCTCTCTTCTCCTCCCACAGCCACTGGCACAACTCTCTCCTCCGCTCCCTCCCATCTTCTCCCCAACCCGCGACTCTCCTCTACTCCTACTCACGCGCCGTTCATGGCTTCTCCGCGCGTCTCTCACCTTCCCAGACCTCCGCTCTCCGCCGCCACCCCTCCGTCATCTCCGTTATACCAGATCAGGCGCGTGAGATCCACACCACTCACACCCCTGCCTTCCTCGGCTTCTCCGATAACTCTGGTCTCTGGAGCAACTCCAATTACGGA…
GSBRNA2T00056081001	BnaC01g28630D	ATGGAGATTATCGAGTCTCTAGAAGAGATTCCAGTACAAAACCCACAAGCAGAAGACTTTTCATATTCTGATTTGTCCTGGACCAAGTTCGGCACAACGGAGCATCACGACGAGGTAGCACTCATCCCTTACGCGAGGGTCGAAGAGTTCATCATCGGAGAATGCTCAAACCCAGAGTGCCCAACTCGATTCCACATCGAAAGAGGAAGGAAACGCTCTCGAGGCAGCCTCAGGGAGTACAAGCCCGATGAGTATCTCGAATACAGACTGTATTGGTGCTCTTTTGGTCCTGAGAACTACGGAGAAGGAGGCGGCGTGTTGCCCAGTAGAAAGTACCGTCTCAACACTAGGAACCGAGCCGCGAGACCTCAGTCCATGAGAGGATGCACGTGTCATTTC…
GSBRNA2T00056585001	BnaC01g21580D	ATGTGTCAAAAATTTGTTGGTCATGTGACTTGTGATTTAGTATATAAAGGATATGTGTCTATCAATTTTCAAAACATAATAAGTTTAAGAGTGCATGAACTTGACCTTATTAGTTGGGTTGGGAAAGACATAGCTGAATGCCTACAAGAAGCGCTGAACAGAACAGGCCTACATATGCATGTTGCGGCTCTTGTGAATGATACTGTCGGAGCCTTGTCACTTGGATATTATCATGATCCAGATACAGTTGTGTTTGGAACAGGTAGTGATTCATGTTACTTGGAACGAACTGATGCTATAATCAAGTCTCAGGTCAATATGGAGTGGGGAAATTTTTGGTCCTCACACCTGCCAAGGACTTCATATGACATTGACTTGGATGCAGAGAGTTCAAATCGA…
GSBRNA2T00083755001	BnaC01g30310D	ATGACTCGAAAAGGACTAGGAAGACTCGATAAAAACTTGAAAACCAATTTAAAAGCATATATACAAGAGGTATCGAGTTTCTTTCGTTCTTTGTTCTTCGTCGTCGTCGTCCTCCATCTGCCCTGTCATATCTCGCTCTCTCTCCCTCAGATTTTCTTATCTTGTCGATTACTTTCCCTGAGGAAATTTTTCTTTAGTGTTTGCGATTTCCACGAGGGAGAGTGGGTCAAAGACGACTCGTATCCGCTTTACAAACCCGGTTCTTGTTATCTGATCGACGAGCAGTTTACTTGTATAACCAACGGAAGCCCCGACGTTGAGTTTCAGAAATTGAAGTGGAAGCCAAAGCAATGCACTTTACCAAGGTTGAATGGTGGCAAATTGATGGAGATGATTACA…
GSBRNA2T00090761001	BnaC01g23080D	ATGGACAACGGTTCCTCGGACAATACCGAGGAATCCACTCCGTCGGAATATACCGACGAACCAATATCCGTCGGTATATTCAATTGTCCGAGGAACGTTCTCCGTCGGTATATAGTTTTTCCGATGAACTCTGGTCTCGTGTGTCCGCATCGTAATATCGTCGGAAGTTCATTCTATTGGCAACCTCAAAAATTTGAGGTTTTGAAACTTCTTGAATGCAATTTATTTGGAAAGCTTCCTTCATCCCTTGGGAATCTTTCTTACCTCACTCATCTTGATCTTGATGGTAATGATTTCACCGGTGAACTACCAGATTCGATGGGCAACCTAAACCAACTCACAAAGTTGATACTTGCATCGAGCAAGCTCAGTGGGAACTTTCCTCATGTGCTACTAAAT…
GSBRNA2T00101246001	BnaC01g33630D	ATGGCTGAACACAACGAGGGTTCTTCAGAGGACAATGAAGAGTATGCGGACAGAAGCAGGGGACTGGAGTTTATCTTTGGAAACGTTGATAACTCTGGTGATTTGGATGCTGATTACCTTAATGAGGACGCCAAGGAACATCTTTCTGCATTGGCTTCGTCTCTGCCAGACATAATGTTGCTGGCCAGTTCAGGATGTACAACAAGTGATCCAGCTGAACAAGATTACAACGAAAAAGCTGCGGATGCTGTTGATTATGGGGATATTGATGAAGAGTATGACGGGCCTGAAGTTCAAGTAGTTACTGAGGAAGATCATCTACTGCCAAAAAGAGAGTATTTTTCGTCTGCAGCTGCCTCGGGTAGTTTATATTCCAAAGCTTCTGTGTTTGATGATGAC…
GSBRNA2T00117217001	BnaC01g29200D	ATGTTTCAGCACCTTGAGCCCATAGTTGTTGCAACTCATATATTAAAACAAAAACTCTCTTTCCTCGGAATATCCTCGAAAATTCCTCGGGATATCCCGAGGATTTCATTTTCCGTCAGAATGTCCGTCAGAATACCGCTGTTTTCTTGTAGTGTGCAAAACCGAAAGAAATGGCAAAGAACATCAACTCAGTCAGCATCACCGTTGTTCGTCCTCTTGGTGGCTTCCACCGAAATCCTCAAGAGCGAGGCTCAAACATTTTGCTTCGAGTGCGGACCGGTGCCGTTCCTAGGTACAAATGCTGATTGCTTTAACTGTTGCAAAACCAAATACGGGAGTCCTCCAGTCGTTAGTGGCGTTGTTGAGGGAAGTGAGAAACACTGTCATTGCTATTGTTGA
GSBRNA2T00117243001	BnaC01g29290D	ATGGCGAAGCGTGGATATAAGCTGCAGGAGTTTTTGGCACATTCTGCAAATGTAAATTGCCTGAGCATCGGAAAAAAGACGTCACGGCTACTTATTACTGGCGGTGATGATTACAAGGTCAACCTTTGGGCCATCGGCAAGCCTACTTCTTTAATGAGTTTGTGTGGACATACTAGTGCAGTGGATTCACTAGCTTTTGACTCGGCTGAAGTTTTGGTTCTTGGTGGAGCTTCTTCGGGTCTGATCAAGCTGTGGGATCTCGAAGAAGCAAAGATGGTTCGAGCTTTTACTGGACATAGATCCAGTTGTTCTGCTGTTGAGTTTCATCCATTTGGTGAATTTTTGGCATCCGGATCAAACGACACGAATCTGAAGATTTGGGACATCAGGAAGAAGGGG…
GSBRNA2T00125868001	BnaC01g25180D	ATGGTTCGTCGGAATTCCGTCGGAAAATACCGACGGAATTCCGACAACTTTGCTGTTAATCGGAATGTCGTCGGAATATACCGACGAACTTCCAACGACTACAACGATGGAGGGTTACAATGCATAGGAAACCCAAAAGAGCTAAAGGGAAGGTATGGTGGATCTTATGTGTTAACTATGACAACAGCACCAGAACATGCGAAAGATGTAGAGATGTTGGTTCAAGATGTTTCTCCAAACGCCAGGAAGCTATATCACATCGCTGGGACACAGAAATTTGAGATCCCAAAAGAAGAAGTTCGGATCTCACAAGTGTTTCAGGCGGTGGAGAAGGCCAAGCGCAGTTTCAAGGTGTTTGCACTTGCGGACACAACTCTTGAAGATGTCTTCATTAAGGTT…
GSBRNA2T00130264001	BnaC01g08330D	ATGATTAATGTTATGAATCCGATGAGAAGTGGATCAGAGAAAGGCTTAGATCCACAACTATGGCATGCATGTGGTGGTGGCATGGTTCGTATGCCACCTATGAACTCCAAAGTCTTCTACTTCCCTCAAGGACACGCCGAGAACGCTTACGACCATGTAGATTTCAAGAACCTCCCTATCCCTCCGATGGTTCTATGTCGTGTCTTGGCCATCAAGTACATGGCCGACCCTGAATCCGACGAGGTATTCGCCAAACTCAAGCTGATTCCTCTAAAAGACAACGATCACGAGTACAGAGAGGGCGAAGATAGTAACGGTTTGGAGAGTAATAACAGCGAGAAAACGCCGTCGTTTGCAAAGACTCTGACTCAGTCAGATGCTAACAACGGTGGAGGGTTC…
GSBRNA2T00130356001	BnaC01g07740D	ATGGTTTTTGGTATTGGTATCTATAACATCATCATGAAAGGGATGTGCAATTCTGATAAGGTGGATGACGCTTGGGATATATTCACAACCCTTCCTCTTAAAAGACTGGAGGCGGATGTTACAACATATAGCATCTTGATTTCTGGCTTCTGTAAGAAAGGCTCAATGTCCAAAGCAGACATGCTGTTTAAAGAGATGAAAGCAGGTGGGCATCAGCCAAACCGTTGGACATACAATGCACTCATCAAGGGGTATCTGCGAGAAGGTGATGCTATCACATCAGGAGAGCTGATCAAAGAGATGAAGACTGGTTTATTGGGCAAGAACTTCAAAGGAATTAAACCATGA
GSBRNA2T00130439001	BnaC01g07110D	ATGGAGTCGATCCACTGTAATAGTTTCGCAAAACCTAATTTCTCCCTCAATCAGAGCCTTCGTAGAAAACACCTCTCCGTTCTCGACCGGAGAGATGATCCTTCGCGGCAAAGGAGGACGTTCTCAGCTGTACGGACTTCTAACCTCTCAGTCACCTCCGCGGCGGCAAACGCCTCGATTGGGAACCGGAATCCGAAAGACGCCGCGATAATGACGACGGGGATGGAGAGAGTAGGCAAATCGAGCGCGGCGCTGGAGCAGCTGGACATCGAGCGAGGCGTTTGCATCCCTTTCCGAAAGTATTCTCCAGAGACTGTGAGGAGTAAAGTGCTGGAATCAAGAGGATCAGTCGTCTCTCTTGCTTCACGAGGTGTGGAGATTGTTTGGAACCTGGGGCTG…
GSBRNA2T00130461001	BnaC01g06910D	ATGGCGGAACCTTCTGGTGCTGTGGAACGAGGGATTCGAAGCTTAATATCAGCAAGAAACTCTCTAAAATCGAGTCTAGAGAAATCAAAATCCATCGGTTTAGCTTTGGAGAAAACCGGTCCTAGGTTTGACGAGATTGAGCAGAGACTACCTTCCCTCGAAGCCGCTGTGAGACCTATCCGAGCAGATAGAGAAGCTCTAATCGCTGTTGGTGGCCACATCAACAGAGCCGTTGGTCCTGCAGCTGCAGTCCTCAAAGTGTTCGACGCTGTCCACGGACTCGAGAAGTCTTTGCTATCCGACCCCAAGAACGACCTCTCCGGTTATCTATCGGTTCTAAAGCGGTTTGAGGAAGCGTTGAGGTTCCTAGGTGAGAATTGCGGGTTAGCTATCCAGTGG…
GSBRNA2T00130624001	BnaC01g05600D	ATGCATTTTCCCGCAAAAACTGAAAAACACTTTCCCGCCAAAACCGCAAAATGTATTTTTCCGCAAAACCGGAAAATGCATTTTTTCGCCAAAACCGAAAAAAAAACAATTTTCCCGCAAAACCGGAAAACGCATTTTCCCGCCGAAACAAAAAAACGCATTTTCCCGCCGAAACAAAAAAAACCTGTAATCAACTCAGCGTCGCCTGTGCCGAAGAAAGAGACGGTGGAAGATGAGAGACGGTGTCATGTTGCGTGGACAAGTGTACAACAAGAGAAGTGGGAGGGTGAGCTTACTGTCCAAGGAAAGATCCCCACTTGGCTGAATGGTACGTATCTAAGAAACGGACCGGGCCTATGGAACATCGGAGACCACGACTTCCGACATCTCTTCGACGGC…
GSBRNA2T00130693001	BnaC01g05060D	ATGGATGTTCGTGTCCAAGTGAAAACTCAATTATCTGGTTTTGGCGGAAAAACTCGATTTTACGGTTTTAGCGGAAAAACTCGATTTTTACGGTTTTGGTGGAAAAACTCGATTTTTGGGTTTGGCAGGAAAACTCATTTTTCCGGTTTTGGTAGAAAACACGATTTTCCCGGAAAAACTCGATTTTTACGGTTTTGGTGGAAAAACTCGATTTTTGGGTTTGGCAGGAAAACTCATTTTTCCGGTTTTGGTAGAAAACACGATTTTCCGTTTTTGGCGGGAAAACTCGATTTTCCGATTTTGGCGGGAAAACTCGATTTTGCGGTTTGGGGAAAAAACTTGATTTTCCAATCTTGCAAGGAAAACTCAATTATCTGGTTTTGGCGGAAAAACTCGATT…
GSBRNA2T00130846001	BnaC01g03810D	ATGGAATCGTCGTCGTCGGGAACAAATTCGTCGGCGATTCAAACGTCTTCCAGGTCAGAGGAGAATCTCATGGAGCAGAGGAAACGTAAGAGGATGCTCTCAAACCGCGAGTCAGCGAGGAGATCAAGGATGAAGAAACAGAAGCTCCTCGACGATCTAACGGCTCAGGTTAACCAGCTCAAGAAAGAGAACAGCGAGATCGTGACAAGTGTCAGCATCACGACGCAGCACTACTTGGCCGTGGAAGCAGAGAACTCTGTTCTTAGAGCTCAGCTCGATGAACTCAGCCACAGGCTCGAATCTCTCAACGACATCATCGGTTTCCTAGAGAATACCAACGGGGTTTGTCCGAACCCTCTGACTTGTCCAGAGTCAGATGACTTCCTCGTGAATCAGATG…
GSBRNA2T00130957001	BnaC01g02860D	ATGTCGCTTTTGCAGGGAAGTAATGTTGTGATCGACCAAAGCGGGGGTGATCTTACAGTCAAGAATGTGGGTGGCAGTCTTGTCAAGCTAGCTGGTGATGTTAGTGAATGCTGGTTAGAGTTAGGTTGTTTTAGTATTAGATTAGGACAGTCTGATAGTCAACAAGATGTTTACAATCCTCAACCCTTTCTTCCTGAGACTTATTCACAACTCCCTGTCTTTACTGAGACATCAAGCGTAGGTGAAGAGACAACCACAGATCGCAAAGAAAGAAAGAAGTGGAGTCCCACAGATGACTCAGTGCTCATTAGCGCATGGCTAAACACCAGTAAGGACCCAGTCGTGGGGAATGAGCAGAAGGCTGGGGCATTTTTAAAACGAATAGCTGATTATTTTGCA…
GSBRNA2T00131069001	BnaC01g01990D	ATGGGTATATGCAGTTCGACCGAGTCGACTCAAGTGGCGACGGCGAAGCTGATCTTGCAAGACGGGAGGATGATGGAGTTCACGAAACCCGTGAAAGTCGGATACGTTTTGCTTAAGAACCCCATGTGTTTTATCTGTAACTCGGACGATATGGAGTTCGACGAGGCCCTCTCCGCTATTAGCGCCGACGAAGAGCTTCAGCTAGGGCAGATATACTTCGCTCTTCCTCTTCGCTATCTTCGTCAGCCACTTCAAGCGGAGGAGATGGCTGCATTGGCCTCTAAAGCTAACTCTGCGCTCATGCGAAGTGGTGGTGGCGGTGGTGGAGGAAGCTGTCGCCGGAGACGTGTGGATCCTATTGTTGCGGGTGATAAATATCGCGTTAGAGTTGCCTCCTGT…
GSBRNA2T00157469001	BnaC01g18290D	ATGGATATATGTCCAAAAACACATCGATCGATGAACTTCCGAGGAAATATCCCGACGAAGTTCTCCCTCGGTATATTCCGAGGAGATTTCCGACAAACTAGTGATCCTCGGAATTTCCTCGGAAATTTGTTTCCTCGGAATTCCGTCGGAAAATTCCGAAGGATTTCCGAGGAAAGAAGAAATTCCGAGGAATTATTTCCGAGGACTTGTTTCGTCGTTATCTATATCACTGTTCCATGGCCAGTAAGTGTGTACCCACGCGAACAAGAGGCTCTCAAGGAGCTTAGGATCCTTACCCATAACCACGCTCTGGCTATCATGGCTGCTGCACCGGACGCTGGCCAGTTAATAGAGATGCTTCTTAAACTGGTAAATGCAAGGAAGACGATCGAAGTTGGG…
GSBRNA2T00157575001	BnaC01g17530D	ATGCCATCAGAACGACACGCGTCGCATCCGCCTCGACTTGACCGTCCCCGCCTCGACTCACCGCCGGAACCACATCACCGCAACTTCATTTCGTCAGAGCTTAGAACCCGCAGAGCCTCCGCCGAAACCATCTCTGTTCTTCCAACTCTGTCTACCCGTCGGAGAACAAACAAGACCCACTCGATCCATAATCGAAACTCAAACTCTAAGAACCGCAACGAAATACCTAAAGCCGGCGCGCAAAGCTGTTGTAGCCTTCACCCCCCGGAGACTAGAGCCGACGACGGCGAAGCTGAAAAAACTACCACCTCCCGGAAACAAAAGCCGGCGGCGACGGAGCTGTGGAAGCCTCCATCTCCCGGAATCAAAACCCACACTACGAGCGTCTTCACCACGCCA…
GSBRNA2T00010920001	BnaC01g42160D	ATGGATAGCCAGCAGGTTCGTTTAGACTTTCTTGAGGATTTGCTAGACGTGATGGCCGTGGGAAACCCATCCGATCCAACCCGTCAACAGCCGAGCAACCCCACCAACTACTTCGAGAATATGAATATATTTCGTCGTAAACATAACGAGTCGTTTACGACGAAACATCCGTTACGACGGACGTTTAACAACGAAACGTATTTCGACGTTACTTCGTCAAAAGAATTGAAAGATAAGAACAGAGATTGCCTTATCTATATCCCTCCTCGTGTAGCAGCAGCTAATGATGATACGTACCAGAAACTATCCGTCTTAAGCGGTTGGTTCAGCAACTGGTTTGGACCTCTCCTTGATTCTACTACAAGCTATCCAACAAGAAAGCTGATCGGTAAGCAAAAG…
GSBRNA2T00022549001	BnaC01g41600D	ATGGCTAATTCATACACTGTTCTTGTTGATTTGAGGGCTGGGAGATGTTCCAACACGGCGGAGGTCCGTCTCTTGAGGTTCTGGGAAGCGAAAAACATCAACAAAAGGGGACAACTGATGAGCGTTGAGATGTTATTGGTTGATGAGCATTCGACGCTTATCCAAGGGTCTGTTTCTGCGACTATACAACTTACGTTTAGGGGTCGTTTAACCGAAGGCTCGGTGTACACCTTAAGTGGGTTCAATGTCACACGCAGCAACCCGAAATTCAGACTTTCTGATGGGCCTGTCTCCATTCGTTTCAATGAGGGGACTGCTTTTGAAAAGTCAGCAACCACTACGAGGATAATTCCGACAGAACATTTCCGCTTCCGACCATATGAACAGATACTTGAGTTC…
GSBRNA2T00030637001	BnaC01g43220D	ATGAAGGCTCGAATGGATAGCCAGCAGGTTCGTTTAGACTCTCTTGAGGATTTGCTAGACGTGATGGCCGTGGGAAACCCGATCTCCAAGAGTCCGATCCAACCCGTCAACAGCCGAGCAACCCCACCAACTACTTCGAGAATATGTAGAATATATTTCGTCGTAAACGTAACGAGTCGTTTACGACGAAACCTCCGTTACGACGGACGTTTAACAACGAAACGTCTTTCGACGTTAATTCGTCGTAACACTCCGTTTACGACAAATTTACAACGAATACTACCCTACGAAGGAGATTTTAAAGAATGTGTGACCCTCAATTCCTCAGTGTCCACAAAAGAAAACGTGCTAAAAACGTTGAGCATGTATGCTTGCGAAAAGCGAGAAGTCATTCCAGGT…
GSBRNA2T00034169001	BnaC01g40820D	ATGAATATCCCAAATGGAAAATTCTCCAATGCTTCAAGTGATAATACTTCCTTCTTTTCCAGCTCTCTGCCTCTTCTTCCACAACAAAACCTCAATCCTCTTGATCAAATTGCTTCCGGGTTAAACCATTTCAATGATGATCATGACTCACATCCAATGGATGAGGAACAGCTTCTGGCTGGTCTAATGGATGAGATAAACTTAACTTCATTGCCAAATACATTAGATGACTCGGAAGAGTATGACTTATTTGGTAGCGGAGGAGGTCTTGAACTAGAGTCTGACCTCCCAAGAATGAGTTTTGCTGACTCCAAAACTGCAAATGGTTATTTCCAAAACGGAATGGGATCAGTTGCTGGCGAGCATCCTTATGGTGAACACCCTTCAAGGACTCTGTTT…
GSBRNA2T00037740001	BnaC01g41130D	ATGGCGTTCGAGCTCCCAAACGATTTCAGGTGCCCGATCTCCCTCGAGATTATGTCCGACCCGGTTATCATCCAATCGGGTCACACTTTCGACCGCGTCTCCATCCAAAAGTGGATTGATTCCGGCAATCGGACATGCCCCATCTCCAAGCTCCCCTTGTCTGAAAGCCCTTCCCTGATTCCCAACCACGCCCTGAGGAGCTTAATCTCGAACTTCGCTCACGTCAGCCCCGAGCAAGAAGATCACTCCCACTCCCAATCCCACCCCTCAATCTCCACTCTCGTTTCCCGATCGTCGTCTCGCGAGTCGAGGCTCGAGTCGCTGACCCGGCTCGTCCGCCTCACGAAGCGAGACTCGTCTGTACGGAGGAAAGTCACCGAGTCGGGAGCGGTTCGCGCG…
GSBRNA2T00040533001	BnaC02g19400D	ATGTCCGTCGGTATATTCCGACGAACCAACGTTGTATATTCCGACGAACCAACTGTATATTTTATATGTTCAGATGTAGAAGTAAATAGGTTCAATGCCCTTAAAACGGTGTGGGGGTTGCAGCAAGTTCTTTCATCTGATTCATTCAATAACCCTGAAAGCGGTTACGTATTTGAAGGAGATCAGTGTGAGTTTGGTGTTGATGTCATTGTTCCTTCACCCCGTAGCAATTGGGAGATTCTTTCTTTTAATGAGAAACTACGGAACCCGAAGTTCTCTTGGTCTGTTAAGAAATTTTCTCAGTTAAAAGAGGATAAATACATATCAAACACTTTCTCAGTGGGAGCAAGGAAATGGGTTCTGTGGCTGTATCCGAAGGGTGGCTCTGGAGAAGATGGC…
GSBRNA2T00068634001	BnaC02g42980D	ATGGAAGATGAAGAAGCTATCTTGTTCGACTCGGAAGCATTCGAACGGATGAAAAAGGAGTGGGTCTTGCGGCCAACTACACAGTCCCCTAGAAGGAGATGCTGCGGGCTGAAGAAGAGAGTGCTGTGGACGCTAGGCGTCGTGAGTATAGTGATACTCACGGCGGTTCTAGCGAAGAAGCTTCCGCGCCACGAGAAGCAACCGCAGCCGCCTCAGGAGCCTTACATCAACGCCTTGAGAAGAGATGTAACTGGTGCATTGCCCAAAGACAACAACGTTACATGGAGAGGTATGTCTTGCATGCAGGACGGTACTGGGCCAGCGAATTTTCACGCAAACCTTTCTGGAGGCTATTTTGATGGAGGAGACGCGGTCAAGTCCAATTTCCCCACTTCTTTT…
GSBRNA2T00068657001	BnaC02g42840D	ATGGTTGTTGATATCATCTATCTATCTATACAGGAGATGGATTACATACATGGAAAAACCCCAATAACATTAGCTATGTTGTGGGCTTTGGGGAGAGGTATCCGCCACATGTTCATCACCGTGGAGCTTCTGTTCCAAATAACAAGAAGGAGAGTTGCAAAGGCGGGTGGAGATGGAAAGAGTAGAAAATTGCATAATACGAACATAATCCAAGGAGCCATGGTTTCTGCAATATACAAAGATGACGGGTCCAAGATGCCCAGACAAGCTCCAACTACATCGAGCCCACTCTAG
GSBRNA2T00068998001	BnaC02g00440D	ATGAAAGAAAGAGATTCAGAGAGTTTTGAATCTCTCTCTCAAGTTCTCCCAAACACTTCAAATTCGGCACGCATGATCCAGATGTCCATGGCCAACTCAGGTTCAGCTGCACCCGCACCTGCCGGTCAAGACCACCTTGACCGGTCAAAGTGGCTGCTTGACGGCCCTGAACCACCAAGCCCGTGGCATGAGCTTAAGACTCAAGTCAAAGAATCTTACCTAACCAAAGCCAAAAAGTTCAAATCACTTCGAAAACAGCCTCTCCCAAAACGAATCCTCTTTATCCTCCAAGCCGTTTTCCCAATCTTTGGTTGGTGCAGAAACTATAAACTCACCATGTTCAAGAACGACCTCATGGCTGGCTTAACTCTCGCTAGCCTCTGCATTCCTCAGAGCATT…
GSBRNA2T00073375001	BnaC02g34680D	ATGCTTTGGCCTCACTCGCACGCTATCGCGAATCACTTCCCGATAGGTCACCCATCCTTCCACTACTCCAGCTCAAGCACGCTTAACTCTAGAGTTCTTTCAGGATGTGCTCCGGAAAAGTTTACAGACCCAAACAATTTTAGTTATTTTTTTAAAAGACTGATACTTAAATCTTACAATACTATAAGGGAGATATGCTCAAAGGAGAGCATATCCACGTCAGATCAAAAAATCAGTCAATCATATGCCATTAACTTACCACGTCAGCTCATTCTTTTTGTTAACACACAATCTTATCGTCTCTTCCTCAAATATTTGTCGGTGACTTTTCCTTTGCACTCTACGGCGTCGAAGATATTGTCTTCGCCGATCGACCTCCCCACTATCAAGATCAATAAC…
GSBRNA2T00080011001	BnaC02g03260D	ATGAAGATCCTAAACCCGGGTTTTCTCTTTCTTTTCTTTTATCTTCTTGGGTTTCTTGGCGATTCTCCGGTGGATGCGGCGGTGAAGAAGTACCAATTCGATGTTCAAATGAAGAACGTAAGCCGGTTATGCAATGCTAAACCGATTGTCACAGTTAATGGAATGTTCCCTGGACCAACGGTTTATGCAAGAGAAGGTGATCGAGTCATTATCAACGTCACCAACCACGTAAAATACAACTTGTCCATCCATTGGCATGGACTTAAACAGTACCGAAATGGTTGGGCGGATGGTCCAGCGTACATAACTCAATGTCCGATGCAGACCGAACAAAGTTATGTTTATGATTTCAACGTGACCGGACAACGTGGGACTCTCTGGTGGCATGCACACATCCTC…
GSBRNA2T00102250001	BnaC02g14700D	ATGATAATAACAACTCAAAATTTTTACTTCGTCCTCTGGTGTAGCCGCGAGGTAGTAGCGGCGGAGTCGATAGTAAAGGTCGGATTTTTAGGGTTTGCTAGAGGGTTTCGGTTTTCCTGGTTTGGACTCTCTTCGTGTGACGGCGGCGCGTGGAGGAGGATGTTTCAGCTCGTGTTGAAGATCCGGTGTGCAGTCTTCCAGATCTTCTTTCTTCCGGAGACAGGAGAGCGTCTCTCGGATTCTGGATTGTCGACATATCCTCGGCGTCTTGGTGTGTCTCATCCTTTTTCCGGAGACAGGAGAGCTTCGGAGGTCCCATTACCTCGTGGCGTGTGGTTCTTGTTATCAGCTTTAGCGTGCTGCGAGGGTTGGTGGTGGTCTCACGTGGATGTGTTGCGA…
GSBRNA2T00102380001	BnaC02g14000D	ATGGATTCTTGGAGCTACGGGAGAAGCGTTTTCCTACCTAATGGAACCATTGCTGAGAACCAAAGCTCCATGCCTGGATTTGAGATGGAGACAAGTGATGGATTCATTACCAAAGTGGCTTCTTCGAGTTACCTTGAGGAGAACCAATCTTCGAACTTGTCTAGGATAGATTTTAAATTCAGGAGTTACGAGAACCATGGTGGTACTTCGACCTTACCGTCTAAAAAGACTCGAGCTTCAAACTCGTGCTTGCAGAGTCCTCCCTTGTGTCAAGTCTACGGTTGCAATATGGATCTCAGCTTTTCTAAAGATTACCACAAAAGGCACAGAGTTTGCGATGCTCATTCAAAGAGTTCTGTCGTTATAGTTAGCGGTGTTGAGCAGAGGTTTTGCCAACAG…
GSBRNA2T00113133001	BnaC02g28070D	ATGAAAACTCTTTTATCAAAAAAAAAAACTTTCCATTGTCTTGTCTGGTCTATAAAGATAAGCAAAAGAGTTTCTGAATTGGTTGCGGATAAAAGAATAACCTCAGCCACGAAGAGTACAATCCTTTTCCCGGATAACCTTATCCCTAAAAGCTCACCGATCTCTCTCTCTCTCTCTCTCCGCCGGAGTTCTCTCACAGGCGCCGAAATGAGCACGCTTGGTGAAAGCGAAAACGAGCGACTAAGAACGGTGTGGACGCCAGAGATGGATCAGTACTTCATCGAGCTTATGTTGGAGCAGGTGAAGAGAGGGAACAGATTCGACGATCACTTATTCAGCAAACGCGCTTGGAAGCTCATGTCTTCTGCCTTCACCGCGAGGTTCAAGTTTCCTTACGGG…
GSBRNA2T00114898001	BnaC02g11450D	ATGGCTATGTTTTTGAACCGAATCTTGAAGCTGCATGCGCGGAGGGATAATGCTCGTTTCTTCTCATCATTGCCTGAGTTCCCGTACTTGCTTCTCGGCGGTAAGAAGTTGCGAGACTCTCCGGAGGGACAAGTCGGGAAGCACATGTTCTTTGACCCGACAAAGGAAGAGAAAGTGTACAGCAGTGAGAAGACGGTTCCTCAGGAGCTTAATGGACAACCTCTTCTAGGAGCATCACAGGGTTGGGTGGCTTGTCGGGAAAACAAAGAGTTTACCGTGCACCTTACGGATATGCACAAGCCATGGGTTTCATCTCCAAAAGTCATATCATTGCCTTCAATAGAGGCGTGGTGGGAGATGTTGGACAAATGTTTCATGAGCAACCACTTAGGACATCTC…
GSBRNA2T00120236001	BnaC02g40730D	ATGGGTTGCGGTGGAACAACTCTGTTCTACCCACTCCTCATTACCCTCTCCGTCGCTCTCATCACATACAACATCATCATCTCCTCCAACACTCCTCTCAAGCAAGGCTTCCCCTCCTCCTCCTCATCCTCCTCTTCCTCCTCCTTCATCGACCCAGTCATCGAGCTGCCACGTGGCGGATCCAGGATCAGAGGAAACAGCGAGAGAAAGAGAAGGCTCTTCCACACGGCCGTCACAGCCTCCGACTCAGTCTACAACACGTGGCAATGCAGAGTCATGTACTACTGGTTCAAAAAGATCCGAGCTTCCGCCGGACCCGGATCCGAAATGGGCGGGTTTACCCGGATCTTGCACAACGGCAAACCCGATCAGTACATGGACGAGATTCCCACTTTCGTC…
GSBRNA2T00120701001	BnaC02g38430D	ATGGTCGAGCTTCGATCGTCCTCCGACGAGATCTCCACCAACCTTAACCAAACCAAAAGCGTAAAACTAAAAGGAAGGAGAAAACCAAACCCTAAAACAGAACTAGGGAACCAAAAGTCGGCGAGGCAAAGCAAGGAACGCCTTCACCCCCCGGGATCTAGACCGACGACGGCAGAGCTGACGAAGCCTCCACCTCTCGGGGACAGGAACCGGCGTCGACGGAGCTGGAGGAGCCTCTGTCTCTCGGAGACAAAACCAAGTAGTCGAACGATGAGCTTCACTGCGCCTTCCTCAACACGACTGCGCCTTTACGCCAGAGACAGATCCGCCATGTGCGGCCTTGTTCCAGAGCTCAGGCAAGGCGGAGGAAAGAGGGAACGAGAGCGAAGCAAAAATCAA…
GSBRNA2T00135341001	BnaC02g19100D	ATGGATTCTTGGAGCTACGGGAGAAGCGTTTTCCTACCTAATGGAACCATTGCTGAGAACCAAAGCTCCATGCCTGGATTTGAGATGGAGACAAGTGATGGATTCATTACCAAAGTGGCTTCTTCGAGTTACGTTGAGGAGAACCAATCTTCGAACTTGTCTAGGATAGATTTCAAATTCAGGAGTTACGAGAACCATGATGGTACTTCGTCCCTGCGGGCTAAAAAGACCCGAGCTTCAAACTCGTGCTCACAGAGTCCCTTGTGTCAAGTCTACGGTTGCAATATGGATCTCAGCTTTTCTAAAGATTACCACAAAAGGCACAGAGTTTGCGATGCTCATTCAAAGAGTTCTGTCGTTATAGTTAGCGGTGTTGAACAGAGGTTTTGCCAACAGTGC…
GSBRNA2T00137121001	BnaC02g22010D	ATGAAACCTACTGAACAAAAAACTCCGAAGCTTGTTGAGACATCACCAAACATATCGACAGATTCATCAGCATCCGAGAAAGGAGAAGCAACAAGATATCCGACACCCGGATATCCGCGAACCCCGGATCCGGATAAGGATAGTAAAATTATGGATCCGCCGGATAAGGATCCGGATCCGGATATCTTAAAATTGTCCGGATACCCGATCCAGAAAATGTTATACACTGACTTGTTTCAGTTTGATTGGTTTCTGTGTTCTGGAGTTTATGGATATCTTGCTGATTCCTGGTTCGGTCGGAAAAAGACACTTCTTATCTCTTGTCTATTAACGTTTGTCACAGCTTTAGCGATCTCTTTTTCTCCAAACATATGGGTTTACGCGTTCTTGCGTTTTGCC…
GSBRNA2T00151746001	BnaC02g06100D	ATGAGCAATCCCAGCAGCTCCGGATTGGGTTCAAGCTCGAGTTCGACTCAGTTCGGGATTGGTTTGGCTAATACGGCGCAGTCGGACGTTGCTTCTCACTTGCCGCTACCTTCCCTACCCATATTCTGCGGCGCGGCTCAACCTGGCGAGCTCAAGCTCTTCGATGAGGTTGCCGAAGGTAGTAGTAGTAGTAGTAGTAGTGGCAACAGATCGTTGAATCGCGCCGAGATTCTCTCGCAGTCCAGGAGAATCGCGAAGATGCTTGAAGAAACTGACGTTTCGTACCTGGATCTTAGAAACGAGGCTAAGGAGCTCAATTGTAACTCTGAGGAGCCTTTTCAGTTATATGACCAAGTTCTACGATGCAATCCTGGAGCATTTGAGTATGCTATCCCTGAG…
GSBRNA2T00151774001	BnaC02g05850D	ATGCCCTTCTCCTCCTACATCGGCAACACCCGCCGTGGCGCCTCCGCCTCCGCCGGAGGCGGCTGGGGCCAATCGCTTCTCCCGACCGCTCTATCGAAATCCAAGCTCGCGATCAATCGCAAACCTCGAAAACGGACCGTCCTCGTCAACTTCCTCTTCGCCAACTTCTTCGTCATCGCCCTCGCCGTCTCCCTCCTCTTCCTCCTCCTCACGCTCTTCCACTTCGGCGTCCCGGGACCGATCTCCTCCCGCTTCCTCGCCTCCAGATCCAGCCGGATCGCGAAGCCGCGGAAAACCACCACCCGGCGGCACGCGAACGGCTCGCTCGCCGTGGACATCACCACCAAGGATCTGTACGATCGGATCGAGTTCAAGGACGTCGACGGCGGGCCGTGGAAG…
GSBRNA2T00151897001	BnaC02g04850D	ATGTCAGGTCTCCACAGATCATCAAGCTCATCGAAGAACATCGGAAAGTCCCTCCCTTCCAAGGAGCTTCTCGACGATCTTTGCAGTCGATTCGTTTTGAACGTTCCTGAAGAAGACCAACAGTCTTTCGAGAGGATTCTCTTTCTGGTGGAGTATGCTTATTGGTACTACGAAGATAACGCTGTGGAGAATGACCCGACGCTAAAGTCTCTGTCTTTGAAGGAGTTTACTTCACTCTTGTTCAACAGCTGTGATGTTTTGAGACCTTACGTTTCTAACATTGATGATATCTTCAAAGACTTTACCTCTTACAAGTGTAGAGTTCCTGTTACTGGAGCTATTATCCTTGATGAAACATATGAACGGTGCTTGTTGGTGAAGGGGTGGAAAGGGTCTAGC…
GSBRNA2T00151898001	BnaC02g04840D	ATGTCGTGGCTGCGAACGGCCGTGAGTAAGGCGGTGGAGGTCAAGAACTATGCCGACTCCGTCGTCCAGCAGGCTGGTCAAGCCGTTGCTGAAGGAGCCAAATTGTTCCAAGACCGCATTGGTGTTGGGGCCTATAAGAGTGTGAATCAGACGATCCAGAGACTGGAAGAAGCTGCAGTCTCATGCAGAGGGCATGAAAGGGCATTGCTGATCACCAGATGGCTAACTGTGCTCAAGGAGATCGATAGAGCTTGTGAAGGTTCTGCCAAGGATAAAGAAATTGCCCCTGATGAATCAAAGAGGCGTGAATGGGTTTTGTATTATGATCCGGATATAGGAGGTGAGCCACTAAACTTCCGTGATGTTTTCCTGCAAAGTCAAGCTCTGGAGGGCATCGTT…
GSBRNA2T00151950001	BnaC02g04420D	ATGGATGCTAAGAAGGCGGTAACGATAGTGTTCTGCAACGCCGTCGTTTTGCTCCTCGCCACCGTCGCCGCCCAAGCTTGTCTCCCCTCCGACCGAGCGGCGCTTCTCGAGTTCCGATCACACCTCAACGAGCCTTACATCGGCGTATTCAACTCGTGGAAAGGCCAAGACTGCTGCCACGGCTGGTACGGCCGCGCGAAACGGAAAGGCGTCATGACCGGCTCCATCTCTCCGGCGATATGCGAACTAACTCAGCTCTCCGGCGTCACCCTCTCCGACTGGGAAGGAATCTCCGGCGCGATTCCCGCCTGCATCACGAACCTCCTCGCCGTGAGACACGTAGACCTCGTCGGAAACAAAATCTCCGGCGAGATTCCGGCGAACATCGGTAACCTCCTG…
GSBRNA2T00152467001	BnaC02g26700D	ATGAGACTGCTCAATAAAACGCACTATGGAGACTTGCCAAGTAAAACAAAGCAAGCTTTCGAGGAGATGTGTAGGTGTCAGAATCTTGCGCTTCAGGATCCCAATCCGGTGACTTTTGCAGCAGCAGCTGAATCATCTGACAGGTGGAACAAGCTATCCAACATTGAGGAGAAGTTCTTTCGTCAGAAGTCTTGTGTTAGATGGTTGGGAGCTGGTGATCAGAACACAGTTTTTTTCCATCGAGCACGTCAAAGAGTAGACGAGAATGCATGGATTCGTGTTGTATTCGTCGTTTCGGAAAAGCTCAGTCGCTACTTAACGACCGAACGTGTGCATGTTCGGTCATTGCGTAGTGACCGAGCTTGGCTTGTCCGTGTTCCGATCGTTGCACTCTAA
GSBRNA2T00152560001	BnaC02g27140D	ATGGCTGACGTGAAAGGGAATGGCATCTGCTACGACGATGATGATGGCCCGATCCAACTAACTGATCAAGACGATTCCCCTACTATTCATGACTATCGTCTGTCGTTGATCGGAAAGATACTTAACCCTAAGAAACAAACCGTGGAAAAGCTTATACAAACCATGTCGGCTCAATGGGGAATGCAAGATCGAATCACGGCTAATGATCTGGGTAATGGGAAGTTTCTTTTGAACTTCCTTAACGAAGAGGATATCAAAGCAGTCCTCTGTCAAGGGCCTTTCCACTACAATTTTTGTATGTTTGTTCTTGTTCGTTGGGAGCCGGTTGTTCATGATGACTATCCTTGGATAATTCTGTTCTGGGTTGAGATTACCGGCATCCCGCATCACCTGTGGACT…
GSBRNA2T00157233001	BnaC02g29060D	ATGCTTATATCTGGAGCAATGGTGGAAGTGAGCGATAAGATAGATAAAGGAGAAGTCGTCTGGGTTCCTGCAATAATCATTAAAGAGATTGATGATGATGATAGTGATGAAAAGAAATACTTCTTCATGAAAAGACCCAACAAAAAGGTTGACATGCGTAGTATTAGGCCTAGACCGCCTCCTTTTTCGGCTGAGGAGCTTAAGTTGGTGGAATATGTAGAGGTGTTCCATGGAACATCATGGCGTCAAGGGCGAGCGATTGGGAGAGTGTTTCGTGGACGGTGTAAAGTGCTTTCAGAGGCTACAGACAAGATGTTGAGCTTCAAAATCTCGGACATTAGACCTTCCAAAGTGTGGGAAGACGGCGTATGGAAGCCAAGGGCGCCTTCGACTCAAGGG…
GSBRNA2T00013524001	BnaC02g47200D	ATGATGATGACTACCCCGTCGTGTCTCCGCCCCCCTCCAGATCCGCCGCGGCCGTCGATTATGTACGCTCCGCTTGAAGCTCTCTTTCCCGTCATCCCTCCGGGACCACCAGACCCCCAGACATTCCTCTCCTCCTCGCTTCCACCATCACGTCTCAGTTTCGAACTTTTGTCTCCTCATCTCCGATCTGCCTCGCCGGACGATTTGAAGGCGCTGGTGATCTCCGAGCCTCACCATCTCAACCACGCGACGCTCCCCGCCGCGAAGCTGGCTGCCTCTACGCCGGCGAAAAACCTCACTCCTCTGATTGAGCGTGCTTCCATAGATGGGCTGAATGCCTATTCTTCTTGGGCTTGGGTCTCAAAAACGTTTGAGTCCAACATAATCTATTTGACTTCT…
GSBRNA2T00046658001	BnaC02g47010D	ATGTCCCTCGGTATATTCCGAGGGAACAGTTCCGTCGGTATATTCCTATCGATCGATGTATATATGTCCAAAACGCATCGATCGATGAACGTCCGAGGAAATATCCCGACGAAGTTCTCCCTCGGTATATTCCGAGGACATTTCCGACAAAATAATGGTCCTCGGAATTTCCTCGGAAATTTGTTTTCTCGGAATTCCGTCGGAAAATTCCGAGGGATTTCCGAGGAAAGAAGAAATTCTGAGGAATTATTTCCGACGACTTGTTTCGTCGGTATGTCGGATGTAACTGTCTACTTGTCTTTGTGGGACGAGGCTACATCAACCTTTAGTGGTCTCTTGAAAAGAGGGGATAAATCCCAGTCTGTGATGTTGGTGGTGACTACGGTTAATCCAAAACTA…
GSBRNA2T00051269001	BnaC02g48750D	ATGCGTGAAGCACTCAGGAAGGCTAGAGATACAAATCTAAAGAGTCTCCAAATACTTTTGGACTCCCAAGTCCTTGTTTTGGCCCTGAGTGAAGGGTGGGATATGAATGAGATTGCGGGTGTCCTCCAAGACATTAGAAACCTTGCCACTCTCTTCTGTCCAATTTCATTTACTTTTGTACCTCAACTAGAAAACTTGCAGGCTGATGCTTTGGCAAGCTCATGTCTTGATCGTCTTCTTGTTGTAACCTGA
GSBRNA2T00001589001	BnaC03g63210D	ATGAATCTGAGGAAACTCTCTCTCGCAAGCTACGCACTCACTCTCCGCTCGAAATCCACACCACGCGCGGCGGAAGAAGCTTGCTCCGATCAACATTTACGGGAACGATTATTGTTTCCTGAGTTCAAATCCAAAGTCAATCCCAAGACGGTTTTGGATTTCTTCAGATTAGCGTCTGATTCGTTTAGCTTCTCCTTTAATCTCCGTTCGTATTGCTTATTGATAGGTTTATCGGTCGAATCGAATATGTTATCTCCCGCTTGTGAGTTTTGTTCGTGTTTTGATCAAGAAATCAGAAGGAGACTCTCAGATTTGTTGATTGAAGTTTACTGTACGGAGTTGAAGCGTGATGGTTGTTATCTAGCTCTTGAGGTGTTTCTTGTTCTGGGAAAGAAGGGT…
GSBRNA2T00001633001	BnaC03g63490D	ATGCGTTTTTGGACATATATCCATCAATCGATCTGTACACCTTTCCTCGGAATATACCGAGGGACATGTTCCTCGGAATATACCGAGGGACATGAAATATCCCGACGAAGTTCTCCCTCGGTAAATTCCAAGGAGATTTCCGACAAACTAGTGATCCTCGGAATTTCCTCGGAAATTTGTTTCCTCGGAATTCCGTCGGAAAATTCCGAGGGATTTTCGAGGAAAGAAGAAATTCCGAAGACTTGTTTGGTCGCTCCATCGTTCCTCCACCCTCCTCTTGAAGCAGCTCTCCTCTCCCATATCTATGGTGGTAATTGGGTCTCTTCCATCGTCACTCCATCCGTCACCTCTTCCATTGCGATTCCGTCCCCCTCCAGATCCGCCGCCGTGTCTGCCTTG…
GSBRNA2T00011255001	BnaC03g67150D	ATGAATTTTTTTTTTTTTCAAAATCTAAATATCCGAATCCGATCCGAAATAACCGAACTCGAACTAAAAATACCCGAACCCGACCCGAAATACAAAAATACCCGAGCGGGTTCTATATCCCTATACCGAAATACCCGAAAATCCGAAATACCCGATCCGAACCCGAACGAAGTAGTTACCGATCCTCCTCTCGCCGGAGAGAATGATACCTCCGACGGCAAAGGCGTCGACGATCGGCTTTTCAAAGGATCCGCCATGACCAAACGTGGCGCTTACGCTGCTCTCTCTTACATGGCCTGCGCTGTGATGCTTGTTCTGTTCAATAAAGCGGCTCTCTCTTCGTATCACTTCCCTTGTGTTAATGTTATCACACTCTTTCAGATGGTGTCTTCTACCTTC…
GSBRNA2T00021347001	BnaC03g41190D	ATGAGCCGCGAGCCGCCACGTGTCGGTGGGGTCCGCAAACAGTCCCAAACCCCCCTAATTACCGATCTTTATTTGGTGTTCGTTGGTAGCGATTCTGAAAAGAGTATACCCACCGCTGAGCATGCTCTTACGTATTTAGTGGGATTTTTATTTGTTCCCATTGTAGGGAAAATCGATCTTACAAAAAATTCTGCTCAGCTGATTCCAAAGGACGCTGGGCAAAAGCCTTTCTCCTTCCAAATCGGTAAAGGTGCTGTCATCAAAGGATGGGATGAAGGCGTTATCGGAATGCAAATTGGAGAGGTTGCTCGCTTACTGCATGTTGTCTCTAAGGTTTGTGGAATGAAAGTGTAA
GSBRNA2T00024525001	BnaC03g16830D	ATGAGTACACCACTTCCCCAAGACGTTATTATTGACATCTTAGCGCGTGTACCAAGATGCAACTATCCAAGACTCTCCCTCGTTTCCAAGCACTTCGGATCACTTATTGCATCGCCTAAGCTCTACGCTATACGATCATTGTTAAGATGCACGGAACACTGCCTCTATGTTGTCCTCCACAACAGAGAAACTGGCGGAGATCATCGTTGGTATATTCTCCGACAAAAAAACAAAGACAATCCCCGCTTGGTCCTTATCCCTTCGCTTCCCGTTGCGCAACTCGATGCAAGCTATGTCGCAATGGGCTCGAAGATATACGTGTTTGATAAGAGTAAGACTAAAGATGACACCAGGGCCGGTCTTGGACAAAGCCTAATGAAATATTGGCTTTAG
GSBRNA2T00024797001	BnaC03g57020D	ATGAATAATTTATTTATTTTTTCTTCAAAATTTAAATATTCGAACCTGACCCAAAATATCCGAGCCAAAACACAAAATACCAGAACCCAACTCGAATGCAATCGTGCTGGTGTTCGTGTTCCTTACCCTTTTGGGATAGGCAAAGGTTGTTACAAGAGCAAATGGTTCGAGGTTGTCTGCAACCACTCATTACACCTCTCTTTTCCTTTCCTGCCAAGCATCGGACTGGACGTTATTTCGTTTTCCCTTACAGATGACTTTATCTATGAGGACCGTTCACACAAGAGCAACGGGTTTCAAATTCAGAGTCCAAGGAAGACTTCAGGCTGTTCATATGGAAAAAAAGATGTCCAATCTTTGAATCTAACGGGGAGTCCATTCTTCATATCAGACAATAAC…
GSBRNA2T00026442001	BnaC03g42500D	ATGAGGTTATGGAGATCAGATCATCGTCTGATTCTTGCAGACATCCTAACAAAACTAATCAGGAGATCTAAAACCTTCAAATTTGATAAAAGGTGGCTGGATAATGAGGAGCTACGAGAAGTCATTCTTGAAGGATGGAAGTCTTCTGATCTCCCTCCTGATGCAAATATCATGGAACATATATTTAGCAGCTGGAAAGCTTTGAGCGAGTGGAGGAGGCAACACAGTGTGAACTCAGCAAGATTGGTGGAAGAGCTTAAAGAAAAAGTTGAAGGCTTGTATGCGAATGATGATGCTACGACTGAGGAAATTGAAGAAGCACTGAAGGAACTATCTGATGCCCTTAAGGCAGAGAAAATGTTTTGGAAACAAAAAGGTAGAATTTTCTGGCTCAGGGAA…
GSBRNA2T00032495001	BnaC03g70750D	ATGGAGTTCGATGATGAAGCTGAGCACAGAAGACTTTTCAGAGTAGAGACAAATTCCCCACAAAGAAAGGCAGTTTTCTCGCTGGAGCAAGGAGGATCCCTTCCAGTCAAAACAACAAAGAACACCGTGATCCAGAGCTTCAAGATCGTGATTTTGTCCAATAAACTCAATCTTTTGTTGCCTTTTGGTCCTCTAGCAATACTAGTCCACTACTTGACAGATAACAAGGGATGGTTTTTCTTACTGAGCTTATTAGGAATCGCACCATTAGCTGAACGTCTTGGATATGCTACAGAGCAATTGGCTTGTTACACAGGTCCAACTGTTGGAGGCCTCTTAAACGCTACATTCGGAAACGTGACAGAGCTGATTATATCCATTATAGCTCTTAAAAATGGA…
GSBRNA2T00033024001	BnaC03g69920D	ATGATTCTTAGAATCATTAGAGAAATATGTTGTGAACCTTCGGAAGCTAAAAGACGGAGCCGAACGCATCCAGTTTCCTCGATTCGCCCACCAACCAGCTCACAGACACTAAAGGGGTTTTACAGATCGAAGAAGAAGATGTTTCTCACGAGGACTGAGTACGACAGAGGAGTCAACACTTTCTCTCCTGAGGGTAGGCTATTCCAAGTCGAGTACGCCATTGAAGCTATCAAGCTTGGTTCTACTGCAATTGGAGTAAAGACAAAGGAAGGAGTTGTGCTTGCTGTCGAGAAGCGTATCACCTCGCCTTTGCTGGAGCCGAGCAGTGTGGAGAAGATTATGGAAATTGATGACCATATTGGCTGTGCCATGAGCGGTTTAATTGCTGATGCGCGTACT…
GSBRNA2T00045648001	BnaC03g64360D	ATGGCACCGTTACAACTCAACCCAACTTTACATTTGTGTAAGAACATCATATCTCTTCCTCTCTCTCTCTCTCTCTCTCTGACTCTGTTTGATGGTTGCTATCTTTCAAGAAGAGCAATGAGTCATTCTGCAGCAAGCTCAGGTAAAAGGAGAATAAGAGATCTCTTAACTCAATCTGATAACCGAGTCTGCGCTGATTGTGGCGCTCCAGATCCTAAGTGGGCGTCAGCCAATATCGGAGTGTTCATATGCTTAAAATGTTGCGGTGTGCACAGAAGCCTTGGCACTCATGTTTCAAAGGTCTTATCTGTAACATTAGATGAATGGTCGGATGAGGAAGTCGATTCAATGATTGAAATTGGAGGAAACGCCTCTGCTAATTCGATCTACGAGGCGTTT…
GSBRNA2T00050076001	BnaC03g57620D	ATGGACTGCAACATGGCATCTCCGACGTGGGACTGGGATCATTTGATCATGTTCAATCCCTCAGAGACTGAAAACGACAAGAACCAGCAGCCGTCTCCTGAGTGGGAGATTGAGAAAGGCGAAGGAATTGAATCTATGTTTCCCTGTTTCGATGGCCTCGAGAAAGTCAGTAGCGGCACTCCCTCCGGTTTCTGGCACTCGCAGTCGACCTCAACCAACTCTTCCTCTCCCAAAGTCAAACAAACCAACCTTGCGTCGGAAAGTTCCCCTGGCGATTCTTGCAGCAACGTGGATTCTGTCTATGTGAAGGCTTCCACATCTGCTGAATCTGATCTTTGTTTGGAGCTAGGAAAGCAGACATACTCTGAAGAATTTTGGTGTAGAGACAATAATGACCTT…
GSBRNA2T00055896001	BnaC03g27870D	ATGGACTGGAACTTCAAACTCAGCTCCGGTTCTTTACCCCATTTCGATCAAGAATCTGTACCGGATTTAACTCCAATAGATGGGTCATCATCATCACCAAGATTGGAGCCAAAAGGAGAGTTCTCATTTGATCTAAAACTAGGTAGGAACATCGGAAACTCCTCCTCTGCTTTTGGTAATACAGAACAAGTGACATGTCTAAGTAAGTGGAAAGAGACTACTGCCTTTCCCAAACCAGAAGCTTCAAGAAACTCTGGTTCGTCCAAAAGGACAAGAGGGAATGCTACTGAAAACAACCAGATCCCGTTTTGTCTTGTTGATGGATGTGATTCTGATTTTAGTAACTCTAGAGAGTATCATAAAAGACATAAGGTCTGTGATGTCCATTCTAAAACTCCT…
GSBRNA2T00055909001	BnaC03g27760D	ATGGCGACGGCGGTAGTGATGAACGGCGAATCGAAAAAGCAACCACGGCCAGGTCGCGGTGGCTTCGAAGGCCGTGGACTAACGGAGGAAGAAGCTAGAGTTCGCGCCATATCGGAGATCGTCAGCACGATGATCGAGCGGTCCCACCGCAACGAGAATGTGGACCTAAACGCGATTAAAACCCAGGCTTGCCGGAAATACGGCCTAGCGCGAGCGCCGAAGCTAGTGGAGATGATAGCGGCGCTGCCTGATTCGGAGAGAGAGACTCTCCTCCCGAAGCTCCGTGCTAAACCGGTCCGAACCGCTTCAGGAATCGCGGTGGTGGCGGTTATGTCGAAACCGCACAGGTGCCCTCACATAGCGACGACGGGGAATATATGCGTGTATTGTCCAGGTGGA…
GSBRNA2T00055933001	BnaC03g62790D	ATGGCGAGTAGTAGTTCGTCTAGTTATGGGATTGAGCAACTTCAAAAAGAATGTTACTATGAGTGGATGAGTTTACAAGCAAAACACATAGTTGATCTCAAAGAAGCACTCATGAGGCAAAGATCAAACGCCTACAATCATCACAAACTTTTTTTTTTGCTAACCGAGTTTCCTGGCCCCAGCGAGCTCGTTGGTAAAATCGTCAACGACTTCCAAAGTTATGCCAAAGGACGATCGGAGCTGACAGACAAAAGCTGCTCTAGCTACTTTGCACCGTCGTGGAACTCATCTCTAGAGAATGGTCTTCTATGGATGGGAGGATGTCTGAAATCGAGCCATACTCGTACTGATGTTAAGAAAAAATGGGTCGGGTCCTTTCAATGTCGTCCTGCATCTTTC…
GSBRNA2T00057024001	BnaC03g56840D	ATGCAGAATGAGATTGCAGATTCGTTAGCTAGGAATGCACGTTCGTTTCATAGATCCTTATGTTTTATTGGTTGTTCTATTCCGGTCTGGCTTCCCAGACCACCTCAAAATCATCCTTTTGAACGCCTCTCTGTTTCTGCCATTGTAGTAGGTGGATCTTCAGCCATTCCGTTTAGTTTGATCTGTACGATCGAGCTAGCATCAACAATCGGAGCCATAACTACCCTCGATTGTATCACCGGAACCGTTCTCATCCCCTCCTTGGATCCACAAGTGTCCTCCGTCTTCCGTTGGTGTGTGAGGCCTGATGTTATATTAGCTGAGGGAGAAGAAGACAGTGATGATGAAGATGATGATACTGTCGATTTTGCTGTTGAAGCAGAATGCCAAAAGCTGGAG…
GSBRNA2T00058228001	BnaC03g59400D	ATGAACCCTCGAAATATACCGAGGGACATAACTGGGCTTCTTCCATGTGCTGGTCCAATCAGCTGCACGAGAAATCAGCGGTTTCTACATATAAATTGTGGGGGAGACAGCATAGTTACTACAAATTTTTCATATAAAACAAAGCATGAAGCTGATAACAACAGTACCAAAGCCTCGACAAATCATCACTTCAAAAACTGGGGAATCAGTAACACTGGTGATTTTATGGATGATGATACTAATGATGACACATATACCATTTCAGCTACTAGTATGACACCACTTGGAGATTCCCATGGTCTTTATAAGACCGCACGTCGATCTGCTCTCTCTCTTGTTTATTATGCATTTTGCTTGGAAAATGGAGACTACAATGTAAGCCTCCATTTTATGGAGATT…
GSBRNA2T00058475001	BnaC03g62010D	ATGTTTGCAAATGACTGCGCTCCTGCTCAGAAACCAAATTTTGTGTTTCCTCGGAAATTCCTCGGGATATTCCGAGGATTTTATTTTCCGTCGGAATGTCCGTCAGAATACCGTTGTTTTCTTGTAGTGAACGTCGAGGAGGGAGATGTTCTGATGATTTCGCTGCGAAGGAAAAGACAAACCGTTACGGCTTCGACTCGAGCTTGGCTGAAGTTCATCGACAATGACGGAGGAGGACCAGAAACGCACAATACCTTAATGATTGCACTCTTCTCTCATCGTTTATTGCTGCTCTGTAAAAATTCGCTTGACCAATCGACCATGGCGGCCTCCTCCTCTTCCTCCGGGCAATCCCCGCCGCACAACCAAGTCTTCATCAATTTTCGAGGGGAATTGCGG…
GSBRNA2T00059145001	BnaC03g58410D	ATGGATATATGTCCAAAAACGCATCGATCGATGAACTTCCGAAGAAATATCCCGACGAAGTCATATTATGACCCTTCTGTTATGCTATTGAACTGTTTTTGTTCTTGTTCTGATTGCTTTTAG
GSBRNA2T00060667001	BnaC03g12690D	ATGGGCCACATATCAGATATTAAACTGATAAGAACAGATACTACACTTGATCTTAGCCAAAAGGCCGAGAAAGGTATGATTTGTTCAGACACCTCGCCTCTTCTTTTATACTACTCTTCATGCCTTCCATTCTTATTTCGTGGCCGATGTGGGACTTTTAAAAGAGTAACACAAGACAAATCAAAACACTCTTTTTCAGCTAGCGGGTTTAGACGAGGCTTAACTGACAAAGAGTCTTTCGTTCTTCGTTCTTGCCTTGTTCAGCTGGAGTCTGAGAAGAAGAAGCCAAACTTCCTCAGATTTTCCATTCTCGTGATTTCCCCCGGAAAGCAATCACAATCGGCTGCGGAAGAAGAGAGGATTGTTCAGTCGTTGTCTTGCCATGGTACTACTAGGTTT…
GSBRNA2T00062157001	BnaC03g48480D	ATGGAGTTACAGAACGAGGACAAGAACAAAGAAGAAGAGAAAAAAACAAAAAAGAAGTGGCAGAAGAGTTACTTCGATGTATTGGGAATCTGTTGTTCATCGGAAGTTCCTCTGATCGAGAATATTCTCAAGTCTCTCGACGGCGTTAAGGAATATTCCGTCATCGTCCCGTCGAGAACAGTGATCGTTGTCCATGACAGCCTCCTCATCTCTCCGTTCCAAATTGCTAAGGCCTTGAATCAAGCTAAGTTTGAAGCCAACGTTAGAGTGGACGGGAAAGCCAACTTCAAGAATAAATGGCCAAGCCCTTTCGCGGTGGCTTCCGGCATACTCCTCCTCCTCTCCTTTCTGAAGTTTGTATACCCGCCTCTACGTTGGATCGCTGTCGCAGCCGTCGCC…
GSBRNA2T00072932001	BnaC03g65110D	ATGCAGGCTTCAGCAGGTTTTGTTAGTACAAGTGCTCTAGGGATTGCATGTGGTCCTGCACTTGCTGGTCTGTTGCAGACCAGTTTCGAGATCTATAAGCTGACGTTTAACCAAGATACATTGCCTGGTTGGGTTATGGCCATTGCTTGGCTTATATGCACTCCTGGGCCAGATGCTCTACTAGAGCCAGACCGGATGTCCGTGCTGGAGGCCAGACGCTCAACTAGAGCAAATGAAGACATAGACGATCAGGTTGAATATGAAGATGAAAGTGAAAAAGCTTCTAAAGATTCACGTACACCTGCAAACTTGCTGCTTAATAGGTTACGTACACCTTCATTAAAGGTTCAACTATTGATAAACATCATGCTGAAGTATGCAATGGAGATTCTTCTCTTT…
GSBRNA2T00079147001	BnaC03g21260D	ATGATGGTAGCTAAAAGCTTCGATCTTTGGCAAAAGGATGTCTTTTTCTCCGCCGCCGAGGAGGTTCAACAATCTGCCGATACGATGGAATCTGCATGTAGGTTGTGGATTAAAGAGAAGAGAGAAAGTGGTCGAGTCTCTGTAGAATCAGACCACCTCTCCAATGAACTTCAAGCAGCTTTGAGCACAGCTAAATGGCAGCTGGAAGAGTTTGGGAGGGCAGTGAGGTTGAGCCATGGGCGTTGTCGAGACGACACCACGTTGACTAGGCACAAACAGTTTGTCTCCGCTATCGAAAACCAGATTCATCGAGTACAGTCTGCTTTGAGTGAGAACGGGGAACAGCCTTTGCGTTGGGTGGATCTTAACAAAGAGGAGCGTGATGACTGTTGGGTTCGA…
GSBRNA2T00082768001	BnaC03g16490D	ATGGATTGGAACTTCAAACTCAGCTCCGGTTATTTCTCTGAATTCGACCAAGAATCTGTACCGGATTTAACCCCAGTCGATGCATCGATCTCGTTCGGTAGGTCATCCTCATCACCAAGAAGATTGCAGCCAAAAGAAGATTTCCCATTTGATCTGAAACTTGGAAGAAACATCGTAAACTCCTCTTCTTCCTCCTTCTCTGCTTATGGTAAGACAGAGAAAGTGATAAGTCTTAGTAAGTTGAAAGAGAGCGCCTCTGAGGCTTCAAGAAGCTCCAAGAGGACAAGAGGGAACAACCAGATCCCGATTTGTCTGGTTGATGGATGTGATTCTGATTTTAGTAACTGTAGAGAGTATCATAAAAGACATAAGGTCTGTGATGTCCATTCTAAAACTCCT…
GSBRNA2T00095647001	BnaC03g65930D	ATGGATCCGTCGTCGTCGGGATCGGAGGAGAGTCTCATGGAGCAGAGGAAGAGGAAGAGGATGCTCTCGAACCGTGAATCAGCGAGGAGATCGAGGATGAAGAAACAGAAGCTCCTCGACGATCTAACGGCTCAGGTAAACCGGCTTAAAGAACAGAACAACGAGATCTTGACAAGTGTCAGCATCACGACGCAGCACTACTTAACCGTCGAAGCAGAGAACTCTGTTCTCAAAGCTCAGCTTGATGAACTCAGCCACAGGCTCGAATCTCTCAACGGCATCATCGAGTTCCTCGAGAGCACCAACGGGATTTGTCCGAACCCCCTGACTGGTCCAGAGCCTGATGATTTTCTCGTGAACCAGATGAATATGAACATGTTTTGTATGAACCAGCCTCTC…
GSBRNA2T00095684001	BnaC03g65660D	ATGAAGAGGAAGAGGAGTGCTTGTATTTATAGAAACCCAATTTTGTGTTTCCTCGGAATTTCCTCGGAAATTCCTCGGTATATTCCGAGGATTTCATTTTCCGTCGGAATGTCCGTCAGAATATCGCTGTTTTCTTGTAGTGATAATGCATCTGCTTCTTGTGTTTCCGTTAGGTTAGCTTCTTCTCTTGGTCGTGTAGGACAATTTAATTGGAATTATCCAACATCTTCTTCATCGGCTCTGAAATGGCTTGGCTTCGTTACGGCTGTTTGGGTCCAATCCATCTCCGGCAACAACTACACCTTCTCCAATTACTCTGACGCTCTCAAATCCCTAATGAACCTCACTCAGGTCGAGCTCAACAGCCTCTCTGTCACTAAGGACGTCGGAAAAGCCTTC…
GSBRNA2T00116384001	BnaC03g68810D	ATGGAATCTCAAGACGACGTCACCAATCAAACCCCATCTCCATCGTGCAACCTCTGCGGAAGACTCATCCCTCAATCCACCACCGCCCCCGACGATCTCGAAATCTTCAGCTTATGCGGAGACTGCAAGTTCCTCCTCCTCCAAGACTTCGGCACCACCCCTCCTCCCTTGACCCGTCGCCAAACATCTCGGAGAAGAAGGATGAGGATGAGAAGGAGGAGAAGCAGCAGCAGCAGGCAAGGGAGCTCCTCCGAATCCGTCGCCGATCAACAACAGCAGCAGTTCACCCATCTGATAAGCATCGCAAGACAGAGCCTCCAAGGTAATGAAACCAGCTCTCACGCGACACCAGACGGTTCAGCGAGATGGAGGGTCTTGTCCGAATCCGAAAGCGAAGAT…
GSBRNA2T00119763001	BnaC03g28180D	ATGAAGAGGAAGAGGAGTGCTTGTATTTATAGAAACCCAATTTTGTGTTTCCTCGGAATTTCCTCGGAAATTCCTCGATATATTCCGAGGATTTCATTTTCCGTTGGAATGTCCGTCAGAATATCGCTGTTTTCTTGTAGTGATATACGGGGGACAATCGTACCGTTTGTCCCTCTACTCAGCCGGCCCTGTTTGAAGAGAGGATCTTCTCTGGTTTGCTACCTAGGGGTACCTCTAAAACAAAGTTATGGAAGCAAGGTTACCAACCATTGCTGGATAATCTCTAACCGTTTCTCTAACTGGACAATAAAGTATATGTCTTTCGCAGGACGTCTTCAACTGGTTCGGTCTGTAATCTACTCTACGGTCATGTTCTGGACCTCTATCTTCCTTCTGCCT…
GSBRNA2T00123789001	BnaC03g39120D	ATGGAGGAGATATACATTGTTATCAAATCTTTATTATTAAACTCATTAATTGTCATATATATATTAGTCATTTATGGTAATTTCGTAGCTGCTAAAGTGATAGGAGAAGTGCAAGCTCTGATCATATTCCCAGCTATACCATACGCAATGCTCGCAATATTCTACATGTTCTGGCTATCTGCAGCTCTCCATCTATTCAGCTCCGGTCAAGTTGTTGAGAACAACTGCAACAACACCAACTGCTGCGCGTACGATCTCGTGTTAAAGAAAGTAAACTGTGAGCATTGCTGTGGTTACAGCATACGTTACACTCCTCACATCACCGTTGCCATATTCTTCCATCTATTTGGTTGCTATTGGGCCACACAGTTCTTCATTGCGTCTTCAGCCACAGTGATT…
GSBRNA2T00123872001	BnaC03g39640D	ATGTTCCTCGGAATATACCGAGGGACCCCGAAAAATGAATTTTCGAAGAGTTATTTCCGAGGACTTGTTTCGTCGATTTTTTCCCTCAGTATGTCGCTGTTTTCTTGTAGTGATGGGTATGCCGGAGACTATGTCAACTCTCTTGGAGCTTACTTTGCTCCGTTGACTTCAACCCCGTTGACCCCTGCCAAGAAGCTGCCGGCACTTGGAGCTGATGTAGGAACTGCATGGGATGGTGGTGCTTACGATGGTGTTAAGAGGGTGTATGTAGGACAGGCCCAAGATGGTATATCAGTCGTTAAGTTTGTGTATGACAAAGGCACTGAGGACATCGTCGGAGCTGAACATGGAACGAGTACTCTACTCGGTTTCGAAGAGCTCGAACTTGACTATCCAAGT…
GSBRNA2T00123873001	BnaC03g39650D	ATGGCTCAAAAGGTGGAGGCACAAGGAGGGAAAGGAGGTAACCAATGGGACGATGGATCCGAACACGATGCCGTGATCAAGATTCAGGTGGGAGCTGGTGGAATCGGCATTCAGTACGTTAAGTTCGACTATGTCAAGAACGGACAAACAGAAGAAGCCCCTCTTCGCGGTATCAAAGGCCGTAGTATCGCAGCTGATCCGTTTGTGATTAGCCATCCTGGGGAGCATCTAGTTTCTGTAGAAGGTTGGTATAACCCTGAAGGTCTTCATCAAGGGCTTAAGTTCAAATCCAACAAGAAGACTTCTGATCTTATTGGATACGATGATGGTACTCATTTCACTCTCCAAGTTCAAGACAAGAAGATCGTTGGCTTTCACGGGTTTGCCGGAGACTATGTC…
GSBRNA2T00132294001	BnaC03g18790D	ATGTACCAAAGATTACAGGAGGATTTCGAGGATGTGAGCTTGTCTCGTATTCTTCGGAGTAGGAATAGTCGGGCAGATGCACTAGCAAAGGAACTCGGAAACAACAATGCTCTCAACAACGCGAGAGCCACTCTTGCAGCAGTTCAACAGATGAAACAGTTCCGGGGTGCTGCTCTTGAACGTGGAAGATTCCCCATGGAAGAACTCTGGAAGTGA
GSBRNA2T00141536001	BnaC03g51250D	ATGGAAGCGGTAGAGAAGCCAGAAGAAACCATCCCAGGCAACTCTTCAAGATTAGCTGGGAATCCAAACTGGGGAACAGCAACCGTTGTTGGGATATTTGCTGGAATGTTATATGGAGGGAGCAAAGAGGCTTCTGCTTCTGTGAGCAAGGATGCAGAGGTGATGTTGAAGATGGGTAGTACACAGGACAAGCGAGAACAACACAGATTGATGCGAGATGCTATGGAGAAACGATTCACCCGAGTCACTCGTGGCTCCCTCATTGGAGGGATGCGTCTCGGGATGTTCACCGCTTCATACTTCAGTCTACAGAACTTTTTAGCTGAGACGCGAGGAGTGCATGATGTTTTCAATTTCGTGGGAGCTGGCTCAGCTACTGCTGCCCTATTTGGCTTAATC…
GSBRNA2T00144015001	BnaC03g55700D	ATGGACTCTGAAACTCAGCGAACAATAGCGCTTCTTGAAGCTCGAAGTGAATACATGGAAGTGAATGATGAGGATGCTGAATTTGACATAGATGAGGAGCTGTCAGAAACAGAAGCTGAGGTTCAAACAGAAGCAGAGGTTCAAACAGAAACACAAGCAACTGCAGCGACACAAGCAACACCATCAGCACAAGCACCGAAACCTCAACGTAAGCGTCGAAAAACCTCAACCGTTTGGAAAGATTTTGTACTAGTGGGGGTAGAAGAGGATGGAAAAGAAAGGGCTAAGTGCATTCACTGTGGTTCAAAATTAGTCTATAATAGTAAGACTCATGGTACAAATCAGTTGAAGCGACACTTAGAGGGTTGTCCTAAGAAGGTAGATAAGCATGTGTATGAT…
GSBRNA2T00144121001	BnaC03g56060D	ATGCAAGGACTGGTGTCGTATCGATGTTCGGAAAGGTTCAATCGCTACACAGCGACCGAGCGGGACGATCGCTCGCCCGGTTGCTACGTAGCGACCGAGCGGGACGAACGCTCGCTCGGTCGCTTCGTAGCGACCGAGCTTTGGGTCAAACTTGGTTGCTACGCAGCGACCGGACAGCGTGTATGCGTGTTACATCTTCCTTTTTACTATCTCTTTCGGAAATACGATCTCCGAGGATTTTTGGGTGGTAATTCCATCGTAACCGTTTTTGACCCCAACAGAGTACTTCGTAGCGGGGACCTGGGGTGCCTCCTAGCGGGGACCCAGAGGCCGGTGTCCTGCCTGGGGTCTGGAGAAATTCAATACCTGAGTATTTTTCCTCAACAGTTTGCCCCTTAT…
GSBRNA2T00149980001	BnaC03g45320D	ATGGCTGAGACACTTTTGTCGTTTGGAGTTCAGAAGCTTTGGGAGCTTCTTGCCCGAGAATCTGATCGATTTAAGGAAGTTAACGAGCAACTTACTGTACTGAAAAGTGATGTCAACTTGCTTAGGTCCTTCTTAACAGATGTAGATGCCAAGAAACATGCAAGTTCAGTGGTTAGAAACTGTGTGGAAGAGATCAAGGAAATCGTTTTCGACGCTGAGGATGTAATCGAAACGTTTCTTTTAAAGAAAGAACTTGGACGAACAAGTGGCATCAGGAAGCGCATGAGAAGACTTGCTTTCACCATAGCGGATCGCAGGGAACTTGTGTCTCAAATGGAAGGCATAAGTAAGAGAATCTCCAAGGTGATCCGAGACATGCAAAGTTTTGGGGTGCAACAG…
GSBRNA2T00004216001	BnaC03g75920D	ATGAAGTTATCCGGGGTTTCCGACTCAGGGAAAACGAACGGAGAAGCGGCGGTCCCCTCCATTCCGGTCAAACCCGTTGCCCAAACCGGTGACTCTTCCGGCGATCTGTCTCCTCCAGTCAGATCAAACCAATCGGCAAAATCGGTGCCTCTTCCGGCCTCAACATCGGTGTTAGGGGCAAAGCCTCTGTCTCTTGTCTCTTCCAGCGCTAAATACAAAGCTATCGCCAGGGACAACGTAGGGGAGATGATTACCTTCAAAGACATGACATTCGGGCCCCACGAAGGCGAGGTACGGTTTCAGTTGATCCACTTTTGGGAGGCTTGGAATGCTCAGACGAAGGTGCTTATCGGCCTCGAAATGCTTCTCATCGATGAAGAGGAAAATGTTATCCAGGGC…
GSBRNA2T00010217001	BnaC03g74080D	ATGGAGGATTCGTCCAAAGGGTTGACCAAAGGTGCATGGACGGCTGAAGAAGACAGTCTCTTGAGGCGATGCATTGATAAGTATGGAGAAGGCAAATGGCATCAAATTCCTTTAAGAGCTGGATTTTTAAGCGTCCACTTAAGGGCCCCTGGTTACGCGAAGTGGTCTGGAAGGCGAGAGGCAGCCCATGTAAAACCCCTCGTGGCCGGAGCTCGAACTCGGGTGGCGGGCACCTCAGCCGAGGTTCCTTTACCACCAGACTACGAGGCCCGGTGTAGGAAGAGTTGTAGACTAAGATGGCTGAACTATTTGAAGCCAACTATCAAGAGAGGAAAACTTAGCTCTGATGAAGTTGATCTTCTTCTCCGTCTTCATAAGCTTTTAGGAAACAGGTGGTCT…
GSBRNA2T00000526001	BnaC04g19830D	ATGAAGAGGAAGAGGAGTGCTTGTATTTATAGAACCCCAATTTTGTGTTTCCTCGGAATTTCCTCGGAAATTCCTCGGTATATTCCGAGGATTTCATTTTCCGTCGGAATGTCCGTCAGAATACCGCTGTTTTCCTGTAGTGGTGGTGTCGATCTATGTTCATCTGAATCACTCCCACGACCTGGCGGCGTAACCGTCAAGTCGATGCATTCCATCAAAGGAGGTAACACTGCCTTAAACATCAGTGACCCACTTCGCAACCTAGGTTTCATTCAGTGCATTTTCTCCTTGCTCAATCTCTAA
GSBRNA2T00002171001	BnaC04g03720D	ATGCTAAATCCGCTGTGGCCGGAGCTCGAAGTCGTGATGGCGGGCACCTCAGCCGAAGTTCCTTTACCACCAGACCACGAGGCCCGAGGAAAGAAGATTTACGCAGCTAAGAACTCGTTTGGCCGATCCAATTTCCCTGAAGGCTTCTTGTTCGGGACTGCCTCATCGGCTTACCAATACGAAGGAGCCGTGAACGATGCATCTCGGGGGCTAAGTGTTTGGGATACTTTTGTCCGCAAGCATCCAGAAAGGAATTGTTACTCTCATGCGGACCAAGCAGTGGAGTTTTATCACCATTACAAGGATGATATCCAACGAATGAAAGATATCAATATGGATTCATTCAGATTCTCAATCTCATGGCCTCGGCTTCTTCCTCATGGAAAGAAAAGCAAAGGA…
GSBRNA2T00010840001	BnaC04g02520D	ATGGATAGGGGTTCCAACTCGGGTCTTGGTCTTGGTCCAGGCCAGACAGAGTCGGGTGGTTCATCCACTGAGTCATCCTCTTTAAGTGGAGGGCTCATGTTTGGCCAGAGGATCTACTTCGAGGACGCTGGAGGTGGAACCGGGTTTTCTTCCTCCGGCGGGTCAAACAGAAGGGTACGTGGAAGCGGGTCGGGTCCTTCGGGTCAGATACCAAGATGTCAAGTGGAAGGTTGTGGAATGGATCTAACTAATGCAAAGGGTTATTACACGAGGCATAGAGTTTGTGGAATGCACTCTAAAACACCAAAAGTCATTGTCGCTGGTATAGAACAAAGGTTTTGTCAACAGTGCAGCAGGTTTCACCAGCTTCCGGAATTTGACCTAGAGAAAAGGAGTTGC…
GSBRNA2T00012183001	BnaC04g36820D	ATGGAGAACAAAGGAGTTAGGCCGAATGTTTTTACTTTCAGTGCGTTGATCAATGGGTTTTGCATGCACCATCGCATAGAGGAGGCCAAGCAGATGTTTGATTTGATGGTTAGAAAGGATTGTTACCCAAATGTTGTGACTTATACTACTCTCATAAATGGCTTTTGTAAGTCTAAGAGAGTAGAAAGTGGAATGGCACTCTTTCGCGACATGTCTCAAAGAGGATTGGTTGGCAACACCATCACTTACAACACCCTTATCCAAGGTTTCTGTCAAGTTGGAGATTGTGATAACGCTCAAGAAATTTTCAAACAAATGGTTTCTAGTGGTTTAGCTCCCGATATTTGGACATACAACATTTTGTTGGATGGGCTTTGTAATAACGGGAAGTGTAGGAAA…
GSBRNA2T00021977001	BnaC04g49040D	ATGGCTATGAGATTGGTCATGAAAGCAATTAAGACCAAAGAACTATACTGCAATTTGGAGGAAGTCTTTTACATTTTCTCGCCAAAACCGGAAAAACGCAAATTTTCCGCCAAAACCAGAAAAACACAATTTTCCCGCCAAAACCGGAAAACACAATTTTCCCGCCAAAACCGGAAAACGGAATTTTTCCGCCAAAACCAGAAAAACGCAATTTTCCCTGCAAAAACCGGAAAACACAATTTTCCCGCCAAAACCGGAAAACACAATTTTTCCGCTTATCTTTGTGTCTGCTTTGTATTAATCTCAACGCTAAAATTAGTGGCCGTGGTTTTGAAACAGAGCAAGGATGCAGAGGTGATGTTGAAGATGGGTAGTACACAGGACAAGCGAGAGCAACAC…
GSBRNA2T00056839001	BnaC04g13210D	ATGCAGAGCTTTGGAAGTCAACTTTGGGATACAGTGTTTGCAGTTCAGGCTTTGCTTGCAAGTGATCTCTGCGATGAAACCTATGAGGTTCTCAGGAGAGGACACAAATACATAAAGATATCTCAGAACCCTTCAGGTGACTTCAAGAGCATGTATTGTACAGCTGAAGCTCTTAAATGTTGCATGTTGCTCTCGACGATGCCAGCTGATGTCACTGGCCAGAAAATAGATCCTGAACATCTATTTGACTCTGTTAACCTCTTGCTTTCTTTACATCGTGAGTACGTGGAATGTACCTCATCTATTATACAAGCTTTTGTTATGTTCAAACAACTATATCCGGACTACATGACAAAAGAGTTCACCAAGTCGATCGAGATAGCAGTGCAATTCATAGAA…
GSBRNA2T00057147001	BnaC04g20030D	ATGTTGAAGCTTGGGTTTGAGCCAGATAGTGTCACGCTTGGGTCTCTTGTTAAAGGGTTCTGCCGCAAGAACATGGCTAATGAAGCTGTGTATTTCGTTGAGAAGATGGGTCTTTGTAATTCTGGTAGATGGAGCGATGCGGTTCGGTTGCTGAGTGAGATAATCAAGAAGAATATCAGTCCTAATGTTATTACTTACAGCGCGTTGGTGGACGCGTTTGTGAAGAACGGGAAGGTTTTAGAGGCTAAAGAGATGATACGGATGTGTATAGATCCTGATGTTGTTACCTACAGCTCGTTGATCAATGGGCTTTGTATGCAAGGTCGAATAGATGAGGCTAGTGAGATGTTTGATTTGATGGTAAGCAAAGGTTGTTTCCCTGATGTAGTGAGTTACAAC…
GSBRNA2T00057196001	BnaC04g19950D	ATGGGATATCATCCTAACACAGTCACATTTACAACTCTAATCCATGGTCTTTTTCTCAACGACAAAGCTTCTGAAATGGTTGCTTTAGTTGATAGAATGGTTGCCAAAGGATGTCAACGGAACCTGGTTACTTATGGTGCTGTAGTAAATGGATTATGTAAGAGAGGTGAGATTGATTTGGCTTTATATATCCTCAAGTGGATGGACAATGCGAAAATAGAGGTGAATGTTGTTATCTATAACACACTTATTGATGGTCTTTGCAAATACAAACATGTGGATGATGCACTCGACCTATTCAGTGAAATGGAGAACAAAGGAGTTAGGCCGAATGTTTTTACTTTCATTGCGTTGGTAGATGCCTTTGCTAAACAGGGAAAGATTTTAGAGGCTGAAAAA…
GSBRNA2T00084679001	BnaC04g48040D	ATGTTCTGTTGCGGAGGTGCGGATGAGGAACCTGCCGGTCCGCCCGCAAACCAGTATAATTCAGCCCCTCCTAACAAGGCCGGAAACCCTAACTTTGGCGGTGGAAATAGAGGGGAGCCGAGGAATACGAACGCACCGAGATCAGGAGGTCCTGCAAAGGTTTTACCCATAGAGATCCCTGCTGTTGCATTGGATGAGTTGAATAGAATGACGAGTAACTTTGGCAACAAGGCACTGATCGGTGAAGGTTCTTATGGACGTGTCTTCCAAGGCAAGTATAATGGAGATGATGTTGCTATCAAGAAGCTTGACGCTAGCTCTTCTGAAGAACCTGACTCCGATTTCACCTCACAGTTATCGGTTGTATCACGGCTCAAAAACGAACATTTTGTGGAGTTG…
GSBRNA2T00084681001	BnaC04g48060D	ATGGCTTTAAGTTCAGACAACAATCGTGGTATTGAGTTTTATCTCACGATCCAAGCATCAAGGAATTGGCTGAGCAAATTGCCAATGATCCCACCTTTACTCTGTACCAAGTGCATCAAGCTAAGTCCAAACGTGTCACTGGCAAGTGGCTTTATAAACCTTCTAAACAGTCAAAACCCTCATCCGTCAACTAGTGTAGATGAACTTGGAGCCTCCGATGTCTCTATCTTCGGTAGCGAATGGGCCCAAGATGCACACTTTGTTACTGACCGTAAAGAAAAGCGTAAGTGGACACCAACAGAAGATCTTGTTCTCATCAGTGCTTGGCTGAATACTTCCAAAGATCCTGTAATTGTTTTCGCACAACCGGAACCAAACCGAAGTTCACAAGTGGATTTC…
GSBRNA2T00084692001	BnaC04g48150D	ATGAATATGGGTTCCAACTCGGGTCAGGGTCTTGGTCTTGTTCAGGCAGAGTCCGGTGGTTCATCGAATGAGTCATCCTCTTTCAGCGGAGGGCTCATGTTTGGGCAGAAGATCTACTTCGAGGACGGTGTAGGTGGGTCTTCTTCCTCCGGCGGGTCAAACAGAAGGGTTCGTGGAGGCGGGTCGGGTCAATCAAGTCAGATACCAAGGTGCCAAGTGGAAGGTTGTGGAGTGGATCTAACCAATGCAAAGGGTTACTACTTGAGGCACAGAGTTTGTGGAATGCACTCTAAAACACCTAGAGTCATTGTTGCTGGTATCGAACAGAGGTTTTGTCAACAGTGCAGCAGGTTTCATCAGCTTCAAGAATTTGACCTAGAGAAAAGGAGTTGCCGTAGG…
GSBRNA2T00087887001	BnaC04g23930D	ATGGAGTTACTAATGGGTTCGGGTCAGAACCGGACCGAGACGGTTGGTTCCTCCTCCACGGAGTCATCTTCACTTACTACTGGATTCAGGTTTGGTCAGAAGATCGACTTCGAGGATGGATCCGGATCCGGCAAGAACCGGGCTAACAAGTGCCGTAAGTCTGTTACAGCAGCTAGGTGCCAAGTGGAAGGTTGTAGAATGGATCTAAGCAATGCAAAAACATATTACTCAAGACACAAAGTTTGTTGCATTCACTCTAAATCATCTAAAGTCATTGTCTCTGGTCTTCATCAAAGGTTTTGCCAACAATGTAGCAGGTTTCACCAGCTTGCTGAGTTTGACTTGGAGAAAAGAAGTTGTAGAAGACGTCTAGCTTGTCATAACGAAAGAAGAAGAAAG…
GSBRNA2T00089963001	BnaC04g15900D	ATGGAGCAAGAGAGAAGCTTGGATCCACAGCTATGGCAGGCTTGTGCAGGATCAATGGTTCAAATCCCTTCCCTTAATTCAACCGTCTTCTACTTCCCTCAAGGCCACGCCGAACACGCCCACGCGCCTCCTGATTTCCACGCGCCGCGCGTCCCTCCTTTAATCCTCTGCCGCGTCGCCTCTGTGAAGTTCCTCGCCGACGCAGAAACTGACGAAGTCTACTCCAAAATTACGCTTTTGCCGCTCCCCGGAAACGACCTGGATCTGGAAAACGACGCCGTTCTCGGTCTGACTCCGTCTCCCGACGTTAACGGTAACGAGAAACCAGCGTCTTTCGCCAAAACGCTGACGCAGTCCGACGCTAATAACGGCGGCGGTTTCTCCGTGCCCCGCTACTGC…
GSBRNA2T00105100001	BnaC04g41410D	ATGACATCGAAGGTTATGAAACTCAGCGGCCAATTCATCGGCAAATTCACCCGTGTCACCGCCTTGCCTGCTCATCACACTGATATGGTCCAAAGGGTTTCGATCTTAAAAAACGAGCTTTTAGCGACGGGTAACAGTAAGGAGAGGTTCGAGAGCGTTCTGGATCAGAAAGGGCAGTGGCTGTTTAGAAGTTATCGTGATGGAGCTGGGATCGTCGAGCTTATGGATCAACTCTTTAGGCTTCCTTACCTAGCTCTTCAGGTATTGGAGTGGAGAAGAAGACAATTCGATTGTTGTATCCCTTTGACAACTGAGGAGTATGCGAAAGGAATCAAGATCGCAGGTCGAGCTAGGGACATCAGCTTTGCGGTCTTTCTTTTCAACGAGGCTGCGAAGAAA…
GSBRNA2T00112782001	BnaC04g30570D	ATGGAGTGTGTCTCAAGCACAGAGGACAAACCACGCACGGGAATACTGAATCTTGATGTTCTCAGTTGCCCTATTTGCGTCGAGCCGTTCACTATTCCTATCTTCCAGTGTGATAATGGGCACTTAGCCTGCTCCTCTTGCTGCCCCAAACTGCGTAATAAATGCCCTTCCTGTTCTTGGCCTGTTGGCCACAGTCGCTGCAGAGCAATGGAGACTGTTCTTGAGTCGATCTCTATCCCATGCCAAAACGCCGGGTTTGGATGCACGACAAAATTGATTTATGGGGAAGAATCAACTCATGAAAAGACATGCACTTTCTCTCCATGCTCCTGCCCTGTAAAAGATTGCAATTACACTGGCTCATGCAAGGATGTCTACGTTCACTATAAAAACCTTATC…
GSBRNA2T00113317001	BnaC04g15050D	ATGCCGACGATTTCGGCCATCAGAATCCCCCTAAAGGAGAGGGAGAGAGAGAGAGAGGCGAACCGGACCGTTACAGATTTGGTAGAAGAGATACTCATAAGGGTTCCTATAACATCTCTAGGAGCGCCTCATGGTGTGGAACCCGTATTTGGGACAAACAAGGTGGATACACCAGCAAGAACAACACCTTACAACAGGTTAGACACATATGCTCTCGGATACGACAACAACAGTTGTAACCACAAAATCTTGCGGTATATTATCGATTATGGTGAGGAAGAATTTGAAATCTACGATTTTAAATCTGATTCATGGAGGACTCTTGATCTTGATGTCACTCCAGACTGGGGCTTTGAGTACGTACCTTACAGCACATCGCTGAAAGGAAATACTTACTTT…
GSBRNA2T00127588001	BnaC04g38150D	ATGTTAAATCCGCTGTGGCCGGGGCTCGAAGTCGTGATGGTGGACACCTCAGCCGAGTCTCTCCACACATTTAGCAAAATTGGAGACTACTGCGAGACGCCTCCCTCCCTCGTATCTCTCTCCTCCATGCTCTCTCGTCTCTCCCCAATCCTCCGCCATAACCGTCTCTTCTCCGCAGAAGCGCGTGCAATGACACGCGCCACTCTCTACCACCACGCCCGTGTCCTCCAGCCCCTACTCGTTCGCTCTTCTCCGAGAATCGCCCTTGCGACCACCGCGAATCTTCTCAATGTTTCCTCCTCCGATTCCTCTTCCATGTTCCACCGGAGATTCCACGCCGTACGCAATATCGGAGGAGGAGATTGGAAGCTTCCAAAGCCGGCAGCGGGTCGCGTGTTC…
GSBRNA2T00127623001	BnaC04g38460D	ATGGAGCACCGAAAGTTAAGAGGTAACGGCGTAGACATCCACGTGGCGATCCAAGGCCCTTCCGATGGCCCTGTAGTCCTCCTCATCCATGGATTCCCTACTCTTTGGTACTCATGGCGTCACCAGATCCCCGGACTCGCTGCTCTCGGATACCGCGCCGTCGCTCCTGACTTACGCGGTTACGGTGACTCCGATGCTCCGTCGGAGATCTCTTCCTACACTTGCTTCCACCTGGTGGGTGACATGATCGCCGTCATATCCGCCTTGACCGAAGATAAAGTGTTTGTGGTTGGCCATGATTGGGGAGCTCTCATCGCTTGGTATCTTTGTCTTTTCCGACCTGATAAAGTCAAAGCTCTGGTCAACCTCTCTGTTCCTTTCTCTTTCGGTCCTAAAGAT…
GSBRNA2T00127769001	BnaC04g39490D	ATGCTATTTATAAGAAATATTTGTTTTTGTCTAATAATAATTAAATGGTTTGTGGAATCTTTGTTTTTTTTTCGACAATTGGTTTTTTTAATTGATAAAACGGGTCAAGTCCAGAGTAAACAGTCCAAGTCCAAGGCCCAACTACATAATCAAAAGGCTAGAGGCCCAAAAGCCAAAAGAGGCGACGACGGCGAAGCTGAAGAAACTATCACCTCCCGGAAATACAAGCCGGCGGCGACAGAGCTGTGGAAGCCTCCATCTCCCGGAATCAAAACCCTCACTACGAGCGTCTTCACCACGCCTTAA
GSBRNA2T00127773001	BnaC04g39520D	ATGCCATCAGAACGACACGCGTCACACCCGCCTCGACTTGACCGTCCCCGCCTCGACTTACCGCTGGAACCACATCACCGCAACTTCATTTCGTCTGAACTCAGAACCTGCAGAGCCTCCGTCGAAACTATCTCTGTTCTTCCAACTCTGTCAACCCGTCGGAGAGCTTCATCGCTTTTAGAGATTTCATCCGACAAGGCCAAAGCTCCAACACAAGGGAGACAAACAAGACCCATTCGATCCATAATCGAAACCCAAACTCTAAGAATCGCAACGAAATACCTAAAGCCGGTGACGCAAAGCTGTTGTAGCCTTCACCCCCCGGAGACTAGAGCCGACGACGGCGAAGCTGAAGAAACTACCACCTCCCGGAAACAAAAGCCGGCGGCGACAGAGCTG…
GSBRNA2T00127865001	BnaC04g40010D	ATGCAAATGACTGAGAAAGGCCGAGCCATGTGGCGCACGTGTCTAGCCTCAGCGTTCCGTACAGCTCTAGCTTGCACAATCGTTGGAGCGGCTACACTCTACGGACCTGAATGGATCCTCCGCTACGTGGCATTCCCGGCGTTTTCTTACGTCACGATCATTCTAATCATCACCGATGCTACGCTCGGCGACACGCTACGTGGCTGCTGGCTAGCTCTTTACGCCACATGTCAGAGCGTTGCCCCCGCTATCATTACACTAAAGCTTATTGGACCAGCTCGGCTCACGGCGGGAACTACTGCTCTAGCCGCCGCTCTAGCAGCGTTTGTTGTGGTGCTACCAAATGGTTCGACCCATTTGGTGGCTAAGCGGATCGCACTTGGCCAGATTGTTCTTATT…
GSBRNA2T00127902001	BnaC04g40260D	ATGCAAATTACACCATTTTCAGTTTTCTTTTCCTCTGTTTACGATGATGAATCGGCACTAATGATCACAATAAGTAGTGCAGTAGTAGCGTTGCTAGTGGTGTTGCTTCAATGGCGGTTGCACCGGAAAAAGCAAAGATGGAAGCTACCGCCCGGTTCCATGGGTTGGCCTTACATCGGAGAGACACTCCGCCTCTACACAGAGAACCCTAATTCCTTCTTCGCCACCCGCCAAAACAAATACGGAGAGATATTCAAGACGCACATATTGGGATGTCCATGTGTAATGATAAGCAGTCCAGAGGCAGCTCGAATGGTGTTAATAAGCAAAGCACATATGTTCAAGCCAACTTATCCTGCTAGCAAAGAGCGTATAATTGGACCAGAGGCTCTTTTCTTC…
GSBRNA2T00141146001	BnaC04g08980D	ATGAGGCAAGTTCACAACCAAGTCCTCACCTTAGCTTTTTGCAGTAGTAGATCTGGATCTAAATTGGGGAATCGGTCACTTCTCGAGATCTGGTTTAAGATCTTCTGTAATGACCCAATCTCACCATCTCCACTTCTTTCCCCAACCCCACCATTTTCATCTTCTTTTCCACCATCTCCACTTTTCCCACCATCTCCATCTTCTATAATTCACAAATTAAGAAAGAGAGAGAAGAAGAAGAAGAAGAAGAAGAAGAAGAAGAAGAAGAAGAAGAAGAAGAAGAAGAAGAAGAAGGGAGAAAGCTCACCTGAACTTGTCGTCGGAGCAACCACACGCCAGGACGTCGTCAAGCACGTCACCACCATCATCCGCAACCAAAGACCACCATCATGTTCCTCT…
GSBRNA2T00156674001	BnaC04g20260D	ATGGGATCGAACTGTTGTTCTTTAGCTCTACTTGTTCTTGGGCTCGTCTTCTTCGTTTCTTGTGATGGGTCCTCCTCTGAGGAAGTTGGAGCTCTTAGAAGATTCAAGGAAGCTATCTATGAGGACCCTTTGCTCGTTATGTCTAACTGGAATGACCACCCCAGTTCAGATCCTTGTGCTTGGACCGGCATTGCTTGCTCTCCCTCTAAAGACCATGTTATCAACATCAGTATATCTGCTTCATCTATAAAAGGGTTTCTCGCTCCTGAGTTATGTCAAATCACCTACCTTCAGGAACTAATCCTACATGGGAACCTTCTACTGGGGACAATACCAAAGGAGATTGGGAAGTGGAAGAATCTCAAGATCTTGGACTTGGGAAACAATCATCTCATGGGA…
GSBRNA2T00019686001	BnaC04g56450D	ATGGATAAAGTTGTGAGGATGTCTTCAGAGAAAGGAGTGGTTATATTCAGCAAGAGCTCGTGTTGCATGTCATATGCAGTCCAAGTCCTCTTCCAAGACCTCGGGGTTCACCCAACCGTCCATGAGATCGATAAGGACCCTGATTGTCGTGAGATTGAGAAAGCCCTAATGAGGCTCGGCTGTTCCACACCGGTCCCAGCCGTCTTTGTTGGTGGGAAGCTCGTGGCACTACAAGAAAACACGCCGAATTCCGACGGAGGTTCCGACGGACTTCAATGTCGTCGGACGTTTGTGACGGACTGCCGACCAATTTCCGACGAAAACCAAAAATTTGAAGTCGTCGGAATTCCGTCGACCATTTCCGACGGAATTCCGACGAAAAATGGGTCGTCGGAATTT…
GSBRNA2T00098012001	BnaC04g55280D	ATGAAGAGGAAGAGGAGTGCTTGTATTTATAGAACCCCAATTTTGTGTTTCCTCGGAATTTCCTCGGAAATTCCTCGGTATATTCCGAGGATTTCATTTTCCGTCGGAATGTCCGTCAGAATACCGCTGTTTTCTTGTAGTGACAGTTATAGGAGCTGTTCGAGTTGCCTTGACTCGGGATTGCGTAGTTCTGGTTCTAATGAGCCGTTCAACTGCATTGAATGCGACTTTTCTTTGTGTTTCGAATGTGCTAGTTTACCTCAAAAGGTGAGGTATAAGCATGATGAACACATCCTTACTCTTTTTTATGGAGATCAAGAAGCAAGCGAGTCCAATCAGAATTGGTGCGAGATATGTGAGAAGAAAATAAAGACAGGTCAACGGTTCTATACGTGTGAT…
GSBRNA2T00002769001	BnaC05g02620D	ATGAACTGCGCAAGTAAGACTTCTCTTTCTCATTCTTCTCGATTTGCCAATTTAGGGTTTTACATCTGTTACTTACACCGTGGTTTGTTTCTCTGCGCAGTTTCCGGTGAAGTTCCGGTGGAGCCCGTGGTTTCGAAGAAGTCTGGTTTGCTCTACGAGAAGCGCCTAATCGAGACGCACATATCTGATTTTGGGAAATGCCCAGTTACTGGTGAACCGCATACCATTGATGACATTGTTGCCGTCAAAACTGGAAAGATCGTAAAGCCAAAACCATTACACACAGCTAGCATCCCTGGATTGCTCGGAACGTTCCAGACTGAATGGGATGGTTTGATGCTATCAAATTTTTCACTTGAACAACAACTGCATACTGCGAGGCAAGAGCTGAGTCATGCT…
GSBRNA2T00013130001	BnaC05g26430D	ATGAATTCTCCATCAAATAACCTTCCAAAGGATGCTTTAAGTTACCTAGTAGTACCTTGCTCTCTTTGTTTTCTTCTTCATTGGTTACTTCAAGCTATCTTTTCATCCTCTATCCTTCTTCTTCGGGTTTTTTTTTTCCTTCTTATTCATCCCAATCGAATAAGCCACTGGATCTCGTCTTTCCCAAACTCCTCCATTTTGCACTCTGTAACTCAATCATCGTCGTCTCCACCAAGCCCTAAACCTCGATCTCTCCTTGAACGACGATTACGTCTCATAATCATCTCTGCAAGACCTCGCAAACCCCTCAATTTCAGTCCTTCATGCGTCTCCTCAGATTCCAAGTCCCCTGATTCGATAAAGGAGAGACGGATGCAGCAGAGGCAACCAACTGGGAAA…
GSBRNA2T00023745001	BnaC05g40370D	ATGACGTCGGTTTGCGTTAAAAACGTTGGTACTTCTCCGGAGAAGCTACCCCCGGCGAGTCACTCTCGGAAGAGCTCCAAAACATCAGTTATGAGCCTTGAATCTCAACCGGTGGATCCTCAGTTGGAAGATCCAGTGGACTTTGAGTTTCTTCTCGAAGATCCCGTCACAATGCTAACCGCCGACGAGCTTTTCTCCGACGGAAAGCTAGTCCCGCTTAAATTCTCCAGCGGGACTAATCCGGAGGAGAAGCCTATGGTTCCGGCGGTTAACACAGTACTGGAGAAACCATGCCGAAGATTGGAGATGGAGATCGATCCTTACCTCTTCTCCCCGAGAGCTCCTCGCTGCACCGTGAGGTGGCGTGAGTTATTGGGCCTTAAGAGACTCAACAAAACG…
GSBRNA2T00031954001	BnaC05g03860D	ATGGATTTTTCTAGTAACGCCGGAATGATGATGGAGAATAAGAGGAATGTCGTCTGCTCTCTCGAAGAAAGCAACATCAAACGCCACAAGTCTGATCTCTCTTCCAAGGAGAGGAAGGACAAAGTGGGAGAACGTATCTCGGCTCTTCAACAGATAGTTTCCCCTTACGGAAAGACCGACATTGCGTCAGTTCTTCTAGACGCGATGCACTACATAGAGTTTCTTCACGAGCAAGTCAAGGTTCTAAGCGCCCCGTATCTGCAAACAGTGTCCACTGCTACGCTGGTGGAGATGGAGCAGTACAGCCTGAGCAACAGAGGATTGTGTCTTGCTCCAATGGAGTTTACAGCTGGAGTTGCTCAAAGCAACGGAGCTGATATATGGGCGTCAGTGAAGACT…
GSBRNA2T00043717001	BnaC05g31670D	ATGTGCATTGCTCAGATGATTCTTCTAAAGTTCACAGACGATGTTCCCTTTTGTATTCTTAGCACGGTTTGCATCATGTTAATTAGAACGATAAAAAGAGCTTTCTTGGGGTTATTCATCCTCATTCTTGCGTCTGTTAGTGTTGTGGTTGCCGCCATTGCAGGAGCCACGGAAGGTCACACCACAGATATTGGATTTATTCGAGGCGGTTTGCTAGGAGTTGTAGCTGGAGTTATCACCGCGGTCCAACTCTTTGGACTAATGCTACATGGTGATCAGTCTTTGTCCAAGGTTAATGCTTTAATGAGGAGAATAATGAATGGGAAAGCCATCATGGGATTGGTTAGACCAGCTGTGCTCAAAGCATATCAATGGCAAATAATAGGACTGGACACAAGT…
GSBRNA2T00065003001	BnaC05g08070D	ATGTCTTCGGAATCTTTAATTCTCGGTATTCCCTCGGAATTTTCCGAGGAAATTCCGAGGAAATTTTACTTTCCGACGACCATTCTCATCGGTATGTCGTTGGAATACCGTTATTCCGAGGACATACTAACGATATTTGTCGTCGGAATACCGGTGTTTTCTTGTAGTGCAGTGACCGGTACAACACTTTTAAGTCTACAAGATTCTGCTGCTCCTGATGGTGATAATGTAACCAAGTCAAGCCAAGATTGCAAGGATACGGAAGATGACAACATTGATGATCCCTTTTTAAAGTTTATGGTTGCTAAAAGAACAACTTCGGAAGTTGTAAACGAGCTGGACAAGTATCTCAAAGACGAGCTTTGTTTGACTCCTGATATGGTTGAAGCGTTGGTTTTG…
GSBRNA2T00065022001	BnaC05g07960D	ATGCTGTGTTGTAATCTAGATGAGATAATCAACTACATACAATCTCTGCAGCGTCAATTTCTATCGATGAAACTCGAAGCAGTCAACTCAAGAATGACTCCTGGAATCGAGGTTTTCCCGCCAAAAGAGTTTGATCAGCAAACGTTTGAGAATCAGGGGATGCAGTTCGGGGCACAAGGTACAAGGGAATACAGCAGAGGAGCATCACCGGAGTGGTTGCATATGCAGGTAGGAGGTGGTTTCGAAAGATCATAG
GSBRNA2T00065023001	BnaC05g07950D	ATGGATCCGGGCGGGATGATGAACGAGGCTGGGGCGTATAACCTGGCGGAGATCTGGCCGTATCCTATCAACGGCGGCGCGACTGTTAATACCTCGATGAGGAGCGGCGTCTCGTTCGGTGGACCTAACTTGGTCCATCAGTTCTCCGACTCGAATCTGATTAGCAACACTAACTGCAACGATCCGGCTCGTATGAGCCACGCGCTCTCTCAGGCGGTGGTTGCCGGTATCGCTGGTGCTAGGAAGCGGCGTGACGCGGCGGAGGATAATAAAGTCGTCTCCGGCAGCGACGGACATGACGCGAATGATGGTGACAGTAAAAAGCAGAAGACTACAGGATGCGAAGATGAAGTTGAAACGGGAACATTGGATCAAAAGAAGCAGCAGTTGCCTGAACCT…
GSBRNA2T00067810001	BnaC05g15220D	ATGATGCTCGCTAAAGTTTCTTATTTTATTTTTTTATTTTTTTATTTTTTTATTTTTTTCCGATTAAAAAAAAACGCATCATCGCGGGTCGCCACGTGTCGGTGGGGTCCGCGAACATATATTTATCTTTTTTTTTTTTTTTTTTTTTTTAAATTTTTTTTTTTTTTTTTTTTTTTTTTTAAGAAATTCAGAAATTTTGAGCTTTGGAATCGCCGACTTGGGCTGTTCCTCCGGTCCCAACAGTCTCTTGTCCATCTCCAATATCGTAGAAACAATCCAAAACTTGTGACCGTGTTTTGTGTCGGCGGTTCCTGGCTCTTTCTACGGACTTTACACTGGTTGTCTCAGGTGTCTGATTTAGACAACAAAGGAAAAATATACCTATCCAAGACAAGTCCT…
GSBRNA2T00068178001	BnaC05g11440D	ATGGCTTCGTCGGCGCTCTCTAATCTGATGCTCGCGATCCACGAGAAGAAGACGAGCTCAGTCGATCTCTACCGTCCTCTCCGCAACTACATAACCTTCACCTACTCCGAGCGCGAAGCTCAGCTTCTAGAAGACGATCTCGAAACCCTCAATCAACTCCGCTCCGACGTTGAACGCGTCCCAGATCCGTCTCCCTCCGCCCGGAGAGACCTTCTCATCTCCTACTACAAAGCCCTATGCCTCGTGGAGACGCGGTTTCCAATCTCCCCCGAGAAGCACCACGTCAACGCCGTCTCTTTCCTATGGCACGATACCTTCAAGCAGAAGCAAAAGGCCACTCAGCAGAACATTCATCTGGAGAAAGCCGCCGTTCTCTTCAACCTCGGCGCTACTTACAGC…
GSBRNA2T00084556001	BnaC05g19860D	ATGGGCTGCAGTCTTAATGGGCTCTCCTTAAGAAATTTTTGGGCTAGGAACCGTGCCGTTACAACTTTGGTGATTGGTGGTGAGATATCATCTTCTTATCGTGAGAACCAGATTGTGTTTCCTGATGTGTTGCTTGTTGGTTTAGTTCCTGCGTGCTTAAGACCAAGGGGTTACCAACCCGCTGACAGGCTATCTTCATGGGGAATGCAGGTACCTACAGCTTGTTGCATCTGCTCCACCAACCCAGAATCAAGGGATCACCTAATGCTATCTTGTTCCTTCGCCTTGACGCTATGGTCAGAGATTCGCCGGAGACTCCAATGTGCTGTCCCTGCTTTCAGCGATTGGTCAGACCTTATACAATGGAGCTGCAGCTCGTCCCCAGCAGCACCTATGCAG…
GSBRNA2T00085395001	BnaC05g00860D	ATGGTAATGGAGGATGAGCGTAGTAATAAGGATGTCAACAAGCCTTCTTACTGGCTAGATGCTTGCGAGGACATCTCTTGCGATCTCATCGACGACCTCGTCTCCGATTTCGATCCTTCCTCCGTCGCCGTCGCTGAGTCCATCGTCAACAACGACTTCTTCGGTGGGATCGATCACATTCTAGACAGTATCAAGAACGGTGGAGGCTTGCCAAACAACGAGGCTCCTCAGTTGAATCCTGGAGATGTTACCAAGGAGAATGGTTTGCAAAGGAGCGGCGTTAAGAGAGACGATAAAGAGGAAGGAGACAAGAACAGGAAGAGAGCTAGAGTTTGTAGTTACCAGAGCGAGAGGAGTAGAGGGGTTGAGTCTAGGAAACGGACTCGGAGCTACGAGGAT…
GSBRNA2T00100423001	BnaC05g07300D	ATGTCGAATCAAATGCTAATCAAATCCTTTGTTACAAAGAGAAAATTCTCCGATCTTAAAGATGTTTTCCCGAGAAAATTATCCCGTCTTAGTACACTCTGCTCTTCTTCATCTACCATCCCCAAAAGCCCTTGCCCACCTAGAGATGACGTAGCTGTCATCGCCGAGCTCATAGAGAAGCAGCACTGGTCAAACCTCAAACTCCATGTCAAAGACACAAACCCCAACGAACTCTTTCACCAGCTGATAAGTTCCAACCTTGACCCAGAGTTATGCCTCCGCTACTACACCTGGTTAGCGAACAACCGTAACATCTCGCTATCGCTAGAGCTCACGTTTAACCTCTTGCACTCTCTCGCGAACGCCAAAAAGTACTCAAAGATCCGATCTTTCCTCCAT…
GSBRNA2T00100428001	BnaC05g07260D	ATGGACCACATATCAGATATTAAACTGATAAGAACAGATACTACACTTGATCTTAGCCAAAAGGCCGAGAAAGCCCTAAGAGTCCCTTGTGCTCTAAGCATGGTGGGTTGCGATTGTATCAGCGAGCTGCCAGATTCTTTGCTAACTCATATACTCTCGTACCTTCCGACCAAAGATGCCGTTAAGACAAGCGTTTTGTCCAAGAGCTGGAGATTTCTCTGGCTAGAGGTCACTTCCGAGCTAGACGTAAACGCCGCTGACTTCCTCCGTAACGAAGACGACTCCTCCTTGGTGAGTTTATTGAACAACAGACCGTTCCTACGAAAGTTCAAGATCAGGTATGACTCTCCCCTAAGAATAAAAAGAAAGCGTGGTGATTCGAATGTCAAAAAGAGTGGT…
GSBRNA2T00100683001	BnaC05g05330D	ATGATTTCTTGGCTTAGCAAATATTTCATCATCATCCTCTTCACACTGATTTTCCATGGGCGTCTTGGATTTTCAGACAACAATAAACTCCACGAGGCTGAAGTGAGAGCACTAAAGGAGATAGGGAAGAAGCTAGGGAAGAAAGACTGGGACTTCAACAAAGATCCATGTAGTGGTCAAGGCAACTGGGTGGTTACCACTTACACATCCAAAGAGTTTGAGAGTAATATCACTTGCGATTGCTCCTTTCTTCCTCTGAACTCATCTTGCCATGTCATCAGAATAGCTCTGAAGTCGCAGAACTTAACAGGCGTTGTCCCTCCTGAGTTCTCCAAGCTTCGTCACCTCAAAGTTTTAGACCTTAGCCGTAACTATCTGACTGGTTCCATTCCAAAGGAA…
GSBRNA2T00101808001	BnaC05g36030D	ATGAAAATTCCGAGGAATATTTTGTCGGAACTTCGGAGGATTGGACCATCGGAAATTCCATCGAAATATCCCGACGAAGTTCTCCCTCGGTATATTCCGAGGAGCTCTCTGACGAACTGGTTATCCTCGGAATTTCCTCGGAAATTTGTTTCCTCGGAATTCCGTCGGAAAATTCCGAGGGATTTCCGAGGAAAATTGAATTTCCGAGAAGTTATTTCCGAGGACTTGTTTCGTCGAGTCCCGGCGCCATCTTTGAGTCGATTACGGTTTAGTTTCAAGCGATGGAACGCTTTATTCAAAGATCAGAAGTTCATGAAGAAGCACTCTGATAAAGCAGCAAAGCAGCATATGGTTCTCATGTTGAGTAACTTAAAGGTTTATTCAATGAATGTAAATTTC…
GSBRNA2T00106140001	BnaC05g38750D	ATGGGGAGCCTTGCCACTTGTAAACATATTTCAGGGAAATTACCTCAAGAACTTGGGAATCTACCAAACATTCAAAGAATCTTTCTTAGCTCGAACTATCTGAGTGGAGATATCCCAAGTATATTCTCCAAACTTACAACATTGATTGATTTGAGGATCAGTGAATTGAGCGGACCAGGATCTCCATTTCCGCCACTACAAAACATGACATCAATAAAGACACTATTTCTTACAAGTAACATGTTAAATGGGGAAGTTCCAAGTTGGATGGTAGACAATGGTGACAAGATTGATCTTATTTACAATAACTTTACCAATGATCCCAGAACTGCAGAATGTCAGAAGAATGCTGTGAATATGTTTTCAAGCACAAGCCCTTTAGTGGCAAATGACTACTCA…
GSBRNA2T00106405001	BnaC05g27970D	ATGTTCCTCGGAATATACCGAGGAACATTTCGTCGAAACCTCCGAGGTAAATTCCGAGGAAGTTCTCCCTCGGTATATTCCGAGGAGCTTTCCGACGAACTGGTGGTCCTCGGAGTTTCCTCGGAAATTTGTTTCCTCGGAATTCCGTCGGAAATTTGTTTCCTCGGAATTCCGTCGGAAATTTGTTTCCTCGGAATTCCGTCGGAAATTTGTTTCCTCAGAATTCCTCGGAAATTTACAGGGAAGTCGTCCATACCGGACCGAACCTTTAATTTTACCAATGTACTTTTAAACCTAACCGGATCATTTACCGGACATTTAAATACTATTTTTTCACAACTTTTCAAAACCCTAGCGCTGTTTCTCTCCAAGGGCGATTACAAAGGCGACGCTCTGATT…
GSBRNA2T00106444001	BnaC05g27810D	ATGGAGTGGGCTTCTTTGCCATACTTTACTTCCATGTCGCTTTGCGCGAATCATTTGACTGGGCCTTTACCAGCTGGTTTACAAAACTTTAAGAGTCTGACGTTCCTAGGAATTGAAGCCAACCAGTTCTCTGGTCCAATTCCTGATGAGCTTGGTAGTATGACCAACCTAACAAAACTGCATCTTGCATCCAATCAATTTAATGGAAGCTTGCCAATCACTCTCGCTAGACTGGTGAACCTTAAGGATTTGGTAAGTGATAATAACTTCAGTGGTACCATCCCTGCATATATTGGCAACTGGTTTGGGGTTCAAAGGCTCAGACATATACATGCAAGTGGACTGAAAGGGCCTATTCCTGAAGCAGTTGCCCGGTTAAAAAATCTTAATGAACTGAGA…
GSBRNA2T00107436001	BnaC05g33410D	ATGATGCCTACTTACCCGACCAAGTCGATAGGAATGCACGTTCTTTCCATAGACCTTTATGTTTTATTGGTTATTCTATTCCGGTCTGGCTATCCAGATCACTTCAAGTTTTTAACTTTAGCTCTCGTGATCCTCTCCGTGTTACTACTTTCCTCGTCTCTCGGCGGCGTTACAGCGAAGGAGACGAAGCGGAGCGAGGCGGAAGTTCAACGGATGTACGAGCGGTGGCTTGTGGAGAATCTTGTTCCGGTCAAAGATCAAGGAGACTGTGGAGGTTGTTGGGCGTTCGCGGCGGTTGGAGCGGTGGAGGGTTTAAACAAGATCAAGACAGGAGAATTAGTATCTTTGTCGGAACAAGAACTCTTGGATTGCGACAGAGGGGGAAATTCCGGAAACTTT…
GSBRNA2T00111047001	BnaC05g41780D	ATGATGATGAATTTAAACTTCCCTAACTATATCAAAGTTGCTGAATTGGATTGTTCTTCGGGACAAAACGCGTTTTTGGCTATCTCTGAGATCATCAACACCATCAGTGTATTGTGCCAACAATCGAACCAAAACCCTCCAGAAATCGATTGTTGTCTGAATGATCTTCCAGAAAACGATTTCAATGCAACGTTCAAATCCATACCCTTCTTCAACAAGGAGCTCATGATCACAAACCAAGCATCCCTCCATTTAATACACTCCTCATACGCTCTCCATTGGCTCTCTAAGGTACCAGAAAAACTCGTAAATGACAAGGAAAATGTGTACATCACAAACGCAAGTTCTCAAAGTGCATATAAAGCTTACTTGAATCAATTCAACCGAGATTTCACAATG…
GSBRNA2T00111141001	BnaC05g41080D	ATGGCGACCAGCTTCAAGAAAACCCAGACAACAGAAGATCCAACCGTTGAAATCCAAATCCCTTCGGCCAAACGACTGTGCTTAGGGATAGCAAGGGATGTTATTTTGGAGCGGAGACCAGCAACCCAGGTCACGCAGGCAATAGATGTACTGGTCAAAGCATATTCGTACTCGGTTAAAGCTGGTACATACAAAGAGTTGAAGAATGACAAAGACCACTGCAAGTGCATCTCCTATAACGAAAGGCACAGTCCATCTGGAAGCAGTATTGATGAAGAAGTTGAAATGAACCTACCATCTGATTCAAATGAGAACATGTTTTGTGCTGACGAGCAGCAGGGATCTCAACTTTCGTCACCAGCCATTTCACCTGATGAGCTCTACAAGTTTGTGTTTGCT…
GSBRNA2T00120153001	BnaC05g44820D	ATGGGAGACGAGGGTTGGAGAAAGATTAGACTTTTATGCCCCTCTGTATCGAAGATTATCGACTGGGTTGCTTGGAACGATCAGAAACTCGACTTTAAGTCTATAGCCGCAGCGTTTGGGCTCGAACCGTCGACGGTGAAGCTCAATGGTCACTTCATAAGCAGAGATAATGATTTAGTCGCTTCTTGTGTGACGTGGAAGTCTTTGCTCGCTTTCTTCTCAGCTAAAGGCTTGTCTACTGGTAAAGACGGAGCTGGTGCTCTCCTCGTCGACGGCAAGCTCTCTAGAGTCGGTACCAAAAGAGCATACTCTGGTTCTCAGGAGGACATAACCATCAACAATCTTGGTCTAAACAGAAACAAGAAGTTGAAAGATAAGTGTTCAGGTGATGAACCTCTG…
GSBRNA2T00122387001	BnaC05g31240D	ATGGAACTAGAGGGCTCGAGTAGTTGCCCGAGGCCGCTACCGTCAAAGGCGGAGATGAGCCGTGGAGCGTATTTGGCATGGGAAGACTTAACGGTGGTTATACCCAACTTCAGTGATGGTCCGACCCGAAGGTTGCTACAGAGGCTAAACGGGTATGCTGAACCAGGTCGGATCATGGCTATAATGGGTCCTTCTGGATCCGGAAAGTCCACTCTTCTTGACTCTCTTGCAGGTCAACTCGCAAGAAACGTGATCATGACCGGTAATCTTCTATTGAACGGCAAGAAAGCCAGACTAGACTATGGTCTCGTAGCATATGTAACACAAGAGGACATATTGCTCGGAACACTAACAGTGAGGGAGACAATAACATACTCAGCTCGATTGAGGCTTTCAAGT…
GSBRNA2T00122410001	BnaC05g31120D	ATGGCTTGGAGAGAGAGAAAGGCTCCCCACGCGCGCGCGCCGCCGTCCGGCTCGGCGTGGCCACATTCCCAATTATCCCCCCGTAGGGGGTCCAGCGCCCCAACGGAAGGGATGTTAAATCCGCTGTGGCCGAGGCTCGAAGTCGTGATGGCGGGCACCTCAGCCGAGTCCGTCTCCGACGAACCCTACGATCACTCATACTGTTGCACTCACCAATCTCCTCCCTCTGACCAGAACGATACCGTCTCTTCCTCTTCATGCGACAAAACCGGTTCCGTTGTTACCGGAACCTTCTTCGGTCACCATCATGGCCACGTCAGCTTCTGCCTCCAAGACGACACACGTCCGTTCTCTCATCCGCCTCTCCTCCTCCTCCAGCTAGCCCTAGCCGTTCCCACG…
GSBRNA2T00124209001	BnaC05g26700D	ATGCTCACCGAAAGACAGACTTCATATGAAGAGGAAGTTACTTTCGATCAGGACATTGCATCAATGTTATCAAAAAAGTTATTTGGTTCCTTTCCCCTCAATCCCGGAAACAATATCTCTCAAAAAAGTGATGAAAGCAACTTTGTCCTCAACGGCGTATTGACCGAAATCTTTTTCGAAAAAAAGGTTAGCTCTCAAGATAATCTTATGCAGAAAACACAAAAATACATCTTTCTGAAACAAATTTTTTTTCTAAAAATTGTTAGAGACCTGATTATCCCTAATGGAGATATCCTTTATTTCAATGATCCAATTTTAAGTAGCTACCAGCGTTCTTGGCCCAACAAACTTCCACCACTGCTTAATCAGTTGGGGTTGGTTCCCCCTATAGTGAAAATA…
GSBRNA2T00142229001	BnaC05g21520D	ATGGGGAGGAAGTCTCAGCGTAAGAATGTCCCCATGGATTTGTTTGATAGTGATGATGATACAAGTAGTATTAGCTCTTCCTCCACCATCCGTTCTGAGAGACCCGGCATGGATGAAGTTCAGGTTCACAAAGATTTGATGCTGGATCAATCCCTTGATGCTCTCTATGAGAAAAGGACTTCAACGAGAGAGCAAGCTTTGGCCTCCATTGTTGATGCTTTCAACTGCGACTTGCAGCATGAGTTTGTCGAAAAGAAGTTTGCCACTCTATTGCATCAGTGCTTACACTGCACCAAGAAAGGGTCCAGCAAGGAGACCTCCTTAGCATCACATGTTATTGGGTTGCTAGCATTGACTGTTGGACTTGGGGATCAAGCACAAGAGATTCTTGAAGAATCC…
GSBRNA2T00142279001	BnaC05g21280D	ATGGACTGCAACATGACATCTCCGTTGTGGGACTGGGATCATTTCCTCATGTCCAACCCCTCAAAGACTGAAGATGACAAAAGACAGCCATCTACTGAGTGGGGAATTGAGAAAGGTGAAGGAATTGAATCTATATTTCCCTCTTTCGAGAGAGTCAGTAGCGGCTCTACCACCGGCTTCTCCACCAACTCATCATCTCCCATATTCAGACACGCCAAGCTCGCGTCAGAAAGTTCCCCTGGAGATTCTTGCAGCAACATAGATTTTGTCCAGGTGAAGACATCCACAGCTGAATCAGACCTTTGTCTGAAACTTGGAAAGCAGACGTACTGTGAAGATGTTTGGGGTAGAAGTAACAATGAGGTTTCAGCCGTTTCTCTGAAGCTCTTGGCTCCTTCT…
GSBRNA2T00142280001	BnaC05g21270D	ATGGACTGTAACATGAGATCTCCGTTGCTGTGGGACTGGGAGAATCTGATCATCTCCAATCCTTCAAATGACAAAAAGCAGCTTACTACTACTACTACTACTAGTGAGTGGGAAATGGAAAAGGGTGAAGGAATTGAATCTTTATTTCCCTGTTTGGATGGCCTCCAGAGAGTTAGTAATGACTCTACCACCAGTTTCTGGCACACCACTTCTGTATCAAAAAGCTCACAGTCGATCTCTGCGAACTCAGCATCTCCCATAATCAGACAAACAAAGCTTGCGTCAGAAAATTCCCCTGGAGATTCTTGCAGCAACATAGATTTTGTCCAGGTGAAGACATCCACAGCTGTTGAATCAGACCTTTGTTTAAAACTTGGAAAGCGGACGTACTCTGGTAGA…
GSBRNA2T00142282001	BnaC05g21250D	ATGGAAGAAGAGCTTGCCATGCTCAAACAGTTCATCGGCCAGCTTCAAGAGCTCTTGCACAACGGCTCTCATCCTCCTTCTTCACCTCCCTCTTCCTCTTCCTCTTCTTCTTCGTCGTCTTTTATAGTTCTACACAACCCTCACTATCAGAACGGATGGTGTTTGCCCTTTACTGAGGAAACTTCTGCTGATGATTCTTGTGATCTTCTAATGGCTCCTGGAAAGAGGCCTGGGGGGATCTTCAACATGTTAGAGACCGTCAAGCAACCTGTCAAACGTTCTCGAAAAGACAAGAAGAATCAAGGAAAATCATCCACCGAAGGAGATGGAAACATGGATCAAGAAATCTGGCAGGAGTTTCCTCATGATCTCTTCGAATCTGTTGTCTCCAGACTCCCC…
GSBRNA2T00030033001	BnaC05g50090D	ATGGTTCGTCGGAATTCCGTCGGAAAATACCGATGGCATTCCGACGACTTTGCTTATTCCGTCGCAAATGTCCGACGACCTTGGTGTCCGTCGGAATTCGGAGTGTTTTCTTGTAGTGCTACCGGATCGATCAATCTCATTGGAACGCCATATGTCTCTTCCAGCCACACTATTAGCGAACCCCACTCGAAGCAAGGTAAAGGCGAGGCGTCAGTCACTTCCAGTCTGACCAAACTCAGCGGCAAGACCTCTGTTTCTTCCGGTGTCTTGATCGGCGTACCTAAATCGAGAAACCCCAATGCTGAGGTTTCGGTTGATCCATTTTTGGGAAGCTCAGAATCTTCAAGTTTCACCGTCACATTCTCAACGACTTCTGTCCTCTCTGATCTAGATGACAGT…
GSBRNA2T00013230001	BnaC06g01120D	ATGCCGTCTGAATCAAACCAAACCCGATCCGCCCGAGTTCAGGGCTCAACGGCTGCTTACCCACCTCCGAATTTGGCGGAGCCACTGCCTTGTCCTCGTTGCAACTCCATCATCACCAAGTTCTGTTACTACAACAACTACAACCTCTTACAGCCTCGCTACTTCTGCAAGTCGTGTCGCCGTTACTGGACTCAAGGTGGTACACTCCGCGACGTCCCCGTCGGCGGTGGAACTCGCCGGAGCTCTTCCAAACGCAACCGCTCTTTCTCCTCCAACGCCACTACTGCCTCCTCCTCTTCCTGCTCTTCTTCCATCATTACAACGGCCAACGGTTCAGAACCAATGAACCAAGGAACCGTCACAAACGAAGCAAAGAGTAGTCATGAAATCTCAGGTTAC…
GSBRNA2T00039109001	BnaC06g03170D	ATGGCTGATTCCCAAACTCCCCCGACGGCGAGTGATGCTGCTGCTGGAGGCTTGCGCTCTCCCTGGACGAAACCCCCACATGTCGAGGCGCCGACGCCTCCGGGTCCTATCGATGGAGTTGTCTCGTTAACAATTCCCGAAGAGATCCTAGCGGACCCTAACCCTCTCTGGAGATGCTGTGTTGTTGGGTATTTCATAGGTGACGCCCCGCATATTGGATCCATACACGCCACGGTTAATCGCCTCTGGTCCTCGTCGAAGATGGGAAGCAAAATCGATGTGCAGTTTCTCGAGAAGAATACAGTTTTGTTTCGAATTGAGAATCCTCAGGTGAGCGCTCGAGTGATTCAGCGACGATATAGGCACATTGCGGATGTTCCTTTGGTGGTCAATGAGTGG…
GSBRNA2T00049749001	BnaC06g31130D	ATGACGTTTCTTGGTATTCGTCAGAAAGTCGTCGGAATTTCTGACGAAATTCCGACGAACGTTTTTTTTCCGACGAAACGATACCGACGGACGGGTTCGTCGGAATTTCGTCGGAATAGACCGATTCCGACGAATTACCGACGATTTCGGCCATCAGAATCCCCCTGTTTTCTTGTAGTGGATGTGTGGATACGGATCCCCTCATATCTTCCTGGTTTCTACATATGTCTTCAAGGAGACCTTCAAGCTTCCTTCCTTTACAAGAATGTTACTCTTGCTACCTCTTCCCCACAAAAATACGACAATCTCAAATACCGTGAAGCTCAGGTTCTTAAGGTTTCAGCAGGTGTCTCGGGAGAAGGTATTTATGGTTTGATAGGTAAAGATATAACTGAAGAT…
GSBRNA2T00067517001	BnaC06g27090D	ATGTCCAAAAACGCATCGATCGATGAACTTCCGAGGAAATATCCCGACGAATTTCTCCCTCGGCTATATGGATACTCTCATTACAGGTTGGTGACTGATATCCCTGCGACAACTGGAACAAACTTTGGCAATGAGATTGTGTCTTACGAGAATCCAAGGCCCACCTCGGGAATTCATCGTATCGTGCTGGTGTTGTTCCGGCAGCTCGGGAGGCAAACGGTGTATGAACCAGGGTGGCGCCCACAATTTAACACTCGTGAGTTTGCTGCGCTATACAATCTCGGCCTTCCCGCGGCTGCGGTTTACTTCAATTGTCAGAGGGATAATGGCTGCGGAGGACGAAGAAGTTAG
GSBRNA2T00076340001	BnaC06g01710D	ATGGTATTATTTGCTCTAGGTCTTGATTCTTCTTTTCCCATTGATTTTTGCATATCTGTAACCGCTGGTGTCGTTGGAAACCATATCTTCTCCGACTACGACTTTCTGGAAGTCTTCCAGAGTTCTTCCATAGTGCCGGAAAATGGATTTACCAGCACTCCCGATGTGGATATATACATTAGGGGAAGAGCCCCAGCACTAAAGAGCATTTTGTATCACACTGATGACTCGAATTTATTTACTGCTCTAAGGCGAGCTCTAAACGCTGACGAATATGAGGAGCTGAAGGAGCTGGTTCATTATAAGCTCGGTTTCCAGCTTAAAATCAAGAAGAAGTATGAGCTCAGGAGTCTCGTTGGTCCACAACCGGTGAGGTTTTCACTGTTAGAGTTTGAACAC…
GSBRNA2T00081401001	BnaC06g06350D	ATGGCCGTTGATCCGACGAATGATCGGCGTGACTTCATTGTCAAGATCGACGATGAAGAGAAAGATCAGTTAATCAACAAAGGCGAAGGAGGAAAGTTCTCGAGAGAATCAAGCTACAACTTCTTGAACGGTGACGAGAAAGAGAAGAGCGGTTATACGTCCGGTGGCGAAGACTTAGACGACGGAGAAGGTTTTGACTTCACGCCGCGGAGAAACGAGCCAGTAGATCCACCGTCAAAGCTCATATACCAGTTTCTCAACAAACAAAAAGCTTCAGGAGATGAAATCTCACTCGACATGGAACCGAACATGCCTGAGCTTCGAACCCACACGATTTCCCCGTCGCAAGTCACGGCGACGATGGGTAACCGTAACGAAGCTATTGACGCGGTTAGACGG…
GSBRNA2T00085491001	BnaC06g07670D	ATGCTTCAACTATCGACGTGTCAGGCTTTTGGCACCGATTGTAAAGATCTCGTCTCAATGATTCAAGACCCAGGAGCATGGCCCAACTTCTCCACTGAACTAGATGAGCTGCAGAAGCTGAAGAGCAGATTCCCAGAATTCTCAATTGTTTTTATTCCTCGAACTGAAAATGTATCTTCTGATTCATTAGCTAAGATAGCAAGATCCTTTCATAGGAACCTGTACTACATTGGTTGTTCTATTCCGGTCTGGTTCCCCAGACCACCTCAAGCTTGA
GSBRNA2T00095084001	BnaC06g00100D	ATGGTTATGATGAAGTTAACGTCCAAATCCCCGAAGAAGAAAAGCGTAGAAAACTTCTTCGACAAATACGTTTTCGAAATAGATTCTTCTTTACGAAAAGCTTTGCGGAAGAAACGCGAATCATCGGACAAGAGCTCGAGAAGGATCGTTACGCAGCGACCAAACACGTGTTCCGCTCGGTCGCTACTAAGCAATCGAGTTCGAGCCAAAGCTCAGTCGCTACGTAGCGACCAAACGTCGATTCCACTCGGTCGCTACGTAGCGACCGAGCTCGAACCAAAGTTCGGTCGCTACGTAGCGACTGAGCGCTTGGTCGCTACGTTCTGCAGCAGATTTATCTCTTCCCCTTCGTCGGACCTCTCATCTGCTGTCTCGATGTGCTTGAGCTATAATGGTATC…
GSBRNA2T00103204001	BnaC06g32630D	ATGACAACTAATCTCCACTTTCCGATAACACTGAAACTCATTCTCTCTACCTTAGCATCTCTCCTCGTGATCACTCTCTTCTTCATCACCAGAACCGATTTCTCACCGTCTTCATATCAGTCAGCGCCGGCCAAAACTATCCAGATCTCCAGCTCCTCCACCAGAACTAAAGAACAGAGCCCAGACTCCGTGAGTTGCGGTAAGATCCCTCCTTCGCTCGCCGATGCTCTCATCCACTACGCCGCCTCCAATGTCACTCCCCAGCAAACACTCTCTGAAATCTCCGTCACCAAGAAGGTCCTAGACAAGACATCGCCGTGCAACTTTCTTGTGTTTGGTCTTGGCCACGACAGCTTGATGTGGGCGTCACTAAACCACGGAGGAAGAACTATCTTCTTA…
GSBRNA2T00103239001	BnaC06g32900D	ATGTTGGGTTTCCTCGGAATTTCCTCAGAAATTCCTCGGGAAATTCCGAGGATTTCATTTTCCGTCGGAATGTCCGTCAGAATACCGATGTTTTCTTGTAGTGATAGGCTTTTTTTTGCGAGCGTAGATCTGAAGTTTGTTCCTCCTTCGATAGAATTTAGTGATGCACTTAGCCTAAAAAATTATTATGTTTCGAGAGATGCCCATATAGACACAGTTTCTCACTGCGATGGTTTGTTGTTATGCGCCACCGAGAGCGAACTCGTGGTTTGGAATCCTTGTTCAGGGCAAACAAGGTGGATCAGAGACCACGATGGTAGCAGGTGGTTCCGTGGAGGGTCTTTGTTTATGTTGGGATACGAAAACAACCAATCTTGCCGCAGCTATAAAATTTTGAAG…
GSBRNA2T00103598001	BnaC06g35740D	ATGATACTAAGCAAGAGACCTCATCTAATGATCCGTAAACTGTCAGAGATGTTGGTTCCAAGAAGCCGGTCTGCCATCAAACCGGAAGATTACTCGGCGAGTCCGAGAAGTCCGTTGGATATGAAGTTTCCATCGCCGGTTAACTCAAAACGTTACGGTTCAGGCGGTGTCGGTTTGGGTATCGTGGCTGCGTTGGAAGAAAGTAGAATTGGGATTAACCGGTACGATCCGGTTTGTTTCTCCGGGAGATTCCGAGGCCCTGAGATTGATCTGTCGGAGGAGGAATACACTTGCGTGACGAGCCGTGATGGGACGACGAAAGTGTATTACAGCGACGACGGGTTTGAAAATGGGTCGGGGTGCGATGATCGGAGAAGGCATAAACCGGTGGTTCAACCA…
GSBRNA2T00103644001	BnaC06g36100D	ATGGAGTACGAGAAGCCTCCCTCTGCTACTACTTTCTCCAGGAAGATGACTAGCCGTAGCCACAGCCTCAGCCTCAGCTTCAGCGCAAACACCGTATACGACGGCGTTTTCTCTTCTCCGGCGAACGCGAAGTCTCCTCTCGTCGATTACGGCGAGATATTCCGCGGCTCGGGTCCTTCTCCGTCCTCGATTCCGTTTCTCGATGTCCCGGAGCTGAACGTTGGTAAGGTTAAAGTCGATGTAAGAAGCTCCAAGCTCGATTACTCTTCTGTGTTCGGAGGGTTCGGAGGTTGCGGTGATTTCGCTGTTACTCCCAACGAAGTGATCGTTAGGCCTGAGAAGAAGGAAAGAAGGAGTCGTAGGAAAGGTGGAAGCTCTTCTGAGGAGGTCAAGAATCTA…
GSBRNA2T00105779001	BnaC06g16200D	ATGGAGTTACTAACGGGTTGTGGTCAGAACCAGCCCGAGTCGGCTGGTTCCTCGTCTACTACACTAAGTGGTGGACTCAGGTTTGGTCAGAAGATCTACTTTGAGGATGGATCCGGAGCCGGGTCAAGCAAGAACCGTGTTAAAAGTACTAGTCGTAAGTTGATGACAGCTAGGTGCCAAGTGGAAGGTTGTAGAATGGATCTAAGCAATGCTAAAACTTATTACTCAAGACACAAAGTGTGTTGCATTCACTCAAAGTCATCTAAAGTCATTGTGTCTGGTCTTCACCAAAGGTTTTGCCAGCAATGTAGCAGGTTTCACCAGCTTTCGGAGTTTGACTTAGAGAAACGAAGTTGTAGAAGACGGCTCGCTTGCCACAACGAACGAAGAAGAAAGCCT…
GSBRNA2T00105857001	BnaC06g16750D	ATGGGAGATACACGAGATGATGATACTGGGCCATCAGAGCAAGAAACCTGGTGGCCTTCAGATTTTGGGCTTCCATCTAATAGTGCTTCAAATATTCTTTGGACCACTGGTTCGCTTTCTGAGCCCATCCCAAACGGCTTCTATTCCGTGATCCCGGATAGTAGATTGAAGCAGCTATTTAATAGCATTCCTACATTGGAAGATCTTCATGCTCTGGGCGACGAAGGTCTAAAGGCTGATGTGATTCTTGTTGATTTTCAAAAAGATAAAAAGCTTTTCAGGCAAAAGCAGTTGATTACCAAACTTGTCAGTGGATTTAACTCAAAACCAGCTGCTATTATCAAGAAAATTGCTGGACTGGTGGAAACTGTTTATAAGCAATCTACTGTGCATAGCCCG…
GSBRNA2T00105940001	BnaC06g17320D	ATGGACTGTGTTCGGGAGAAGTTGACAAGTGGTTCTGTTATGGTTGCTGCCGAAGAGAATCATCCATCTGGTGGTGATCTCCTTCCGCAAAATCCATCCATGGATAGTTCAGATGAGGCAGAGGCTTATCACTCAAACCAGACGTGTTCTCCTCGCAAGACCAGTGCATCCTCAAATATTTCTTCTTCAGAGATCATTATTGACAGAGAGTCCACTAGCTATTCTGAATCATTCAAGTTCCAGTTCAATGGAGGCAAGAACTGTCTGCCAGTGAATACTGAAGAGCAGGAAAAGAGCGAAGTGGCAAGTGAGCAGACAAGCCTTCTTGGTTACTGCAAAGAAGGTGGAGAAAGGATTCTGGTATATGTGTTTATGGCACATGCCTCACTGCACAACGAT…
GSBRNA2T00113032001	BnaC06g28930D	ATGCCATCAGAACGACACGCGTCGCACCCGCCTCGACTTGACCGTCCCCACCACGACTCACCGCCAGAACCACATCACCGCAATTTCATTTCATCGGAGCTCAGAACCCACAGAGCCTTCGCCGAAACCATATCTGTTCTTCCAACTCTGTCTACCCGTCGGAGAGCTTCATCGCTCTTCGAAATCTCATCCGACAAGGCCAAAACTCTAACACTAGAGAGACAAGCAAGACCCACTCGATCCATAATCGAAACCCAAACTCTAAGAACCGCAACGAAATACCTAAAGCCGGCGACGCAAAGTTGTTGTAGCCTTCATCCCCCGGAGACTAGAGCCGACGACGGCGAAGCTGAAGAAACTACCACCTCTCGGAAACAAAAGCCGGCGGCGACGGAGCTG…
GSBRNA2T00113091001	BnaC06g29360D	ATGGCTGAAAACATGGTAAATTTGACCAAAAACATTATTCCTGAAAGCACTGGTGTTATTCTGCTAATCGACCACGATGCTATATCAGTCGCATCTCTCATTCCAATGCTTAAACAACGATCGCATAAAGATGTTATGAGTGTGAATGGAGCAAGCGAGGCTATATCGGTTATCGAAAAACAAAAAGATATTGGACTTGTTATAGCCAACGTTGAACTGTCCGACACAAATGATTTTCTCACTGCTATGCACCACAAAGAAATTCCTCTTATACTGATTGGTACAGAAATACACATTAAGGAAACATCAGATCTTTTGACAAAAAGAGCATGTTCTTGTCTGAAGAAGCCAATTTCTGAAAATGACGTCGACAACATGTTTCAACTTGTGTTACCTAAT…
GSBRNA2T00117982001	BnaC06g25640D	ATGCTAGGACCGGCTCTGCTCATGCTTCGCAAGAAATACATTTACTACTTCTCTATGCTACAAACAGTTTTGCACTCAAGTTTTGAGCATGTGGATTATAGAGTGACAAGATTGTTCTTGGCTGCTCTTGAAGTTATCAGGAGAGGACATTGGAACTTTTACAGATTGAAGAATGCGCATCTAAATAATGCAGGCAAGTTTCGAGCTGTAAAGACAGTAGTACCACTTCCTTTCAGAGAAGTTGGTGAAGAAGACTGA
GSBRNA2T00124623001	BnaC06g15060D	ATGTTTTATTGGTTGTTTTATTCCGGTCTGGTTTTCCAGACCACCTCAAGCTTGAGTAATAGAATAGCCGTTTGTGGAAGAACGGGGATCATAGCATCTGAGGAAGAAGACGTGCCAGTGGCGGTTGAGGAAAGTTACTCCGGGAACTACATAGTCGTGTTCGATCCTCTTGACGGTTCCTCCAACATCGACGCCGCAGTGTCCACAGGTTCCATCTTCGGTATCTACAGCCCCAATGACGAGTGTCTCTCCAGACGAAATCTCCGCTCTTGGGTCAGGCGGTCAGCAGAAGAAAGGTGTATAGTAAACGTGTGTCAGCCAGGGAACAACTTGCTAGTAGCTGGATACTGGTACCCTCGTGACGCTAAGAGCAAAAACGGAAAGCTTAGGCTTTTTTAT…
GSBRNA2T00131843001	BnaC06g20640D	ATGTCGCCGCCGCCGCCGGCAACCGCCGACTTCCTCCGCGAAGTCGACCCTCAGATCTGGCGCGCTTGCGCAGGCGCCTCCGTTCAAATCCCCTCTCTCTACTCTAGGGTTTACTACTTCCCTCAAGGCCATGTCGAGCACTCTTGCCCCTCCTCGCTCATCTCTTCTCTCTCAACCGCTCCGGTTCCCTGCGTCGTCTCCGCCGTCGAGTTACTCCCCGATCCGATCACCGACGAGGTCTTCGCTCACCTTGCGCTGCAGCCGATATCTCCCGAGCACTTCTCTCCCTCCAATTTCTCCGGATTCGGGAGCGACGACGATGAGAACAACAACAGCAACAGCAAGGTGGTTACCTTCGCGAAGATATTAACGCCGTCAGATGCTAATAACGGAGGAGGA…
GSBRNA2T00143737001	BnaC06g22270D	ATGTCGTATCGATGTTTCGGAAGAGCTCGGTCGCTACGTAGCGACCGAACTTTGCTCGGTCGCTACGTAGCGACCGAACTTTGGTTCGAGCTCGGTCGCTACGTAGCGACCGAGCTCCGGCTCGAGCTCGCGGAGTACGCGTTTGGTCACTGCTTAACGATCCTTCTCGAGCTCTTGTCTGATGATTTGCGTTTCTTTCGCAAAGGTTTTTCGTAA
GSBRNA2T00147919001	BnaC06g38360D	ATGTCACCACCGTCGGCAATCGCCGACGTCCACCGCGTAATCGACCCCAAGATCTGGCGCGCCTGCGCCGGAGCCTCCGTCCAGATCCCCGCGCTCTTCTCCAGGGTCTACTACTACCCCCAGGGACACGTGGAGCACTGCTGCCCTTCCTCCTCCGCCGTAACAACTTCTCCGATCGCCTGCGTCGTCTCCTCGATCGACCTCCTCGCGGATCCGATCACCGACGAGGTCTTCGCGCACCTCGCGCTGCTCCCCGTGGCGGCGGCGGCGGCTCAGGATCAGTTCCAGTTCCCTCCTCAATCTCGATTCGAAGAGGATGGCGAGAGCGAGAAGGTTGTTACGTTCGCGAAGGTCCTCACTGCGTCTGATGCTAATAACGGAGGAGGATTCTCCGTCCCG…
GSBRNA2T00031356001	BnaC07g33730D	ATGGTTTCCGTGGAGGATTCGTTATCACATTCAAACTCAACCCGCCTCCAATTAACAACGAACTTCTACGGCTCACCTTCCTCGTCGACGGAGAGGATACACCGTCAAACTGGCCGGTCGATGAGAACGGTTAGATCTAACTTCTACCAAAGCGGAGACCAGTCCTGCTCATTCGTCGGCGACGAGTACCTTTCCGATTCCGTCGTCGACATGAGGCTCGGCGAGCTAGCTTCGAAAAAAACCAACTTATCGGCCCATTCAAAAGCTTCCTCAGTGATAGATGAAGTCTTCCTCGACATCTCTCAAGCGTTTAGCGATTTCTCCGCGTGTAGCAGCGATATCTCCGGTGAGCTTCATCGTCTCGCTTGCTTGCCATCGCCGGATGTTAACGAGAACGTG…
GSBRNA2T00076624001	BnaC07g14790D	ATGCAAGAGGGAGATTACAGTTCGTATTATCACCACCAGTACCCTCAGTATCCAAACGCTTCCCCTAATCCTAATCCTAATCAGTCAGAGCACTTACGCGTTTGCTTCGGAGATCATCATGCCCCTCCTTCAGCTCCCGCGGCACAACCGCCTCCTCCTTCTCCTCCGGCGACTTCTCTAAACCCTAATTCTTATTCAGCCTTCAACCAGCCTCCCACATATCATCCACCGGTATCACCTTACGGATCGCTCACCCCATATCAGCAATCCGCCACGCCGCCCATGTATTATCCTCCCTTCGATCAGCATCAGACCTCTGCCTATCCTCCTCTTTCTTCTGCACCCGCGCCTAACCCTAACCCCCCGCAGTACTCATCCTCTCTGTACTCCGCACCTCCT…
GSBRNA2T00086041001	BnaC07g42330D	ATGGAGAAGTTCTACTGGGCCCCGACCCGTGAGGACCATATCGGTGTTTGCAAGGGTATCTTCAGGACCGACAAGATCAAGGATGAAGACATTGTCACGCTTGTTGACCAGTTCCCTGGCCAATCCATCGTGGAGAAGATAAGCAAGAGGCTGGTGAACTCGAGGGAAGGTCCTTCAGTGTTCGAGCAGCCGGAGATGACTCTTGAGAAGCTTATGGAGTATGGTAACATGCTTGTGATGGAGCAAGAGAACGTCAAGAGAGTACGTCAAGAGAGTCCAGCTTCACTGTGTAACTTGCGTTGCAGACCGAGACTAGTTGATCTTCACAGAGGAGATGGAAACCATATCAGGACTTTTGAAAAGCCAAACCTTTCTCCTTCATATACACGAACCCTTTTC…
GSBRNA2T00088261001	BnaC07g17030D	ATGAATGAATCGTCCAAAAAAGTTGAAGCTGGTGAAAGGCAGTTTGACCCCTCCCCATCTCCCAACTTGGTACTTCGCTTTGCACACATCACATGCTTCCTCTCACTCTCTCTCCTCTTTTCTTCTCCCACTCTTGTTCTTCTCTCTAAATGCTCTGTATTGTGTCAAGCCAAAAAAGGAAGCTTTACTCCATTAACGACGAGATCCTTCCCTAATTCTCTGATCAATAGATTTTGGTGTTTTAGTGTCTGTATGGAGTGTAATGCAAAGCCATCATTGCAGTGGGAGTGGGATAATCTAATATCGTTTGGTACTTCATCAGCTGAAATTCCTAAAAAGCAACGACCAATGGATTGGGAAAATGATGGGTTTGATTGCACCACTTTTTACTCTTCCAGC…
GSBRNA2T00099827001	BnaC07g43580D	ATGGCAACACATATTGATATCAACCAAAAGCTTAATGTATATCCAATATCTCAAAACCAAGACCAGAAGAAGCTAATCACTCTCTCCCACTTGGACCGTCAATGTCCTTTGCTCATGTACTTGGTTTTCTTCTACAAGAAGACCACGACTCGTGACTTTGACTCAGTCTTTTCCGACCTGAAACTCGGGCTGGAGGAGACTCTGTCTGTTTGGTATCCCGCCGCCGGCAGGTTGGGTTTGGATGGAGGTGGCTGCAAGCTCAACCTCCGGTGTAATGGGGGTGGTGCAGTCATGGTGGAGGCGGTGGCGACTGGTGTCAAGTTATCAGATCTTGGTGACTTGACTCAGTACAATGAGTTTTATGAGACTTTGGTTTACAAGCCTTCCTTCGATGGTGAT…
GSBRNA2T00100019001	BnaC07g45120D	ATGGACTCGTCGTCGTCTGGAACAACTTCTTCGACGATTCAAACGTCGTCAGGACCTGAGGAGAATCTCATGGAGCAGAGGAAACGGAAGAGGATGCTCTCAAACCGTGAATCAGCGAGGAGATCAAGAAAGAAGAAACAGAAGCTTCTTGACGATCTAACGGCTCAGGTTAATCAGCTTAAGAAAGAGAACAGCGAGATCGTGACAAGTGTCAGCATCACAACGCAACACTATTTAACCGTCGAAGCAGAGAACTCTGTTCTCAGAGCTCAGCTCGATGAACTCAGCCACAGGCTCGAATCTCTCAACGACATCATCGGTTTCCTTGACAATACCAACGGGATCTGTTCGAACACTCTGTCTGGTCCAGAGTCTGATGATTTCCTCACGAGTCAGTTT…
GSBRNA2T00115321001	BnaC07g22150D	ATGGATCAGAATCCTTACAGGAGGAAACCGTCTCCGATCAGCACCACCACCGGCGGTTCAAATCCCGTCACTTCCTCCGAACTACTTCCGATGAAGTTTCTAAGCTTTGGTACGATGAAGCTCACCAGAACCTTCACCACTTGCTTGATACTCTTCTCTGTGCTACTAGCATTCTCAATGATTTTCCATCACCACCCATCTGATCCGAATCGGATAATGGGTTTCGCTGATGCAAGAGTTCTCGATGGCAGAGACTACTCCAATGTTACTGCTACCAACGATTCAAATGATTCAGGTAGACTTCTCGGAGGACTACTCGCCACAGGGTTTGATGAAGCTTCTTGCCTCAGCAGATACCAATCACCGCTTTACCGTAAACCTTCCCCTTACAAACCATCT…
GSBRNA2T00115323001	BnaC07g22140D	ATGAGAATCACTGAGATCTTAGCTTATTTCATGGTTATTGTCCCTGTTTTGTTAGTGATCATGGTTATATTCTTTGGACACGACTCGTATGATCAAGGAAATGGCTTTGCAAAAGCATCAAGAATCATCCTGATCAAACCAAATGTGACATCTGAGGATGATTCATCATTGCAGACTGATCAGAATCCAAAAGATTCTGTAGATTTGTCTCTCCTTGGAGGACTACTTGTTCCTGGTTTCAACAAAGACACATGCTTGAGTAGATACCAATCTCACCTCTACCGTAAAGCTGCACCGTATAAGCCTTCTTCCTATCTCATTTCAAAGCTTAGAGCTTATGAAGAGCTTCACAAACGGTGTGGACCAGGAACCAGACCGTACACCAACGCCGAAAGACTC…
GSBRNA2T00117369001	BnaC07g11110D	ATGAATATTTTATTTATTTTTTCTTCAAAATTTAAATATCTGAACCCCGACCCAAAATATCTGAACCCGAACATAAAATATCGGAACCCGACTCGAATTGTAGAAATAACCAAACGGGTTCTATACCTTTATACTGAAATATCCGATACAAACCCGAACGTGTATCCGAACGTGTATCCGAACGCCCACTCTATGATATATTATCATTTTTATGTTGATAAACTATCAAGATCTCTACATGTGGAATATAAGCAGTTTGGTATCCACGTCCAGTGCCAGGTGCCGTTATACGTGGCAACGAGGATGGTGTCAGTAGTAGCAGCAGTTGATAAACCAAGCTTCTTTATACCGTCGCCGGAAGTCTACGCGAAAGCGGCGGTTGAGCAGATCGGAATTGGA…
GSBRNA2T00117403001	BnaC07g11360D	ATGGAAGAAGAGCTTGCCATGCTCAGACAGCTCATCGGACAGCTTCAAGAGCTCTTGCAAAACAGCTCTCCTCCTCCTCCTTCGCCTCCCTCCTCTTCGTCTTCTTCTCCCTCGTTTGTAGTTCTCCACAACCCTCAGCATCAGAACCGATGCTGTTTGCCCTTATTTGACGACACTTCTTCTGATGTTTCTTGTGATACTCTAATGGCTGCTGGAAAGAGGCCCCGGTACTTGAAGATGTTAGATACTGCCAAGCGATCTCGAAAACAAAAGAATCAAGTAAAATCCCGCACGGAAGCAGATGATGGCATCATGGATCAAGAACTCTGGCAAGAGTTTCCCCAAGATCTCTTTGAATCTGTTCTTTCCAGACTACCTATTGCTACGCTCTTCCAGTTC…
GSBRNA2T00117406001	BnaC07g11380D	ATGGACTGCAACATGAGATCTCCGTTTCTGTGGGACTTGGAGAATTTGATCTTGCCCAACTCGTCAAAGACTGAAAATGACAAAGACCAGCTCACAACAGCTACCGAGTGGGAAACTGACAAGGGTGAAGGAATCGAATCTATGTTTCCCTGTCTCTGGGACACTCCTGTATCCAAAAGCTCACAGTCCACCTCCACCAACTCATCTTCTCCCGGAGTCAAACAACGCATGCTTGCATCAGAAAGTTCCCGTGGAGATTCTTGCTGCAACATAGATCTTGTCCAGGTGAAGGCATCTGTTGCCTCTGCTGAATCAGACCTCTCTTTGAAACTAGGAAAGCGCACATACTCCGAAGAATTTTGGGGTGGAAACAACAATAATGACATTTCCTTGACTCCT…
GSBRNA2T00117407001	BnaC07g11390D	ATGGACTGCAACATGGTATCTCCGTTGTGGGACTGGGAGCATTTGATCACCCCCAACCTGTCAAAGACTGAAAATGACAAGAAACAGCCGTCTACTACTGATTGGGATATTGAGAAAGGTGAAGGGATTGAATCTATATTTCCCTCTTTCGCTGGCTCCTCCACCACCGGTTTCCTAAGCTCACAGTTGACCTCCACCAACTCATCATCTCCCAAACTCAAAAGTTCCCTTGGAGATTTTGACCAAGTCAAGGCATCCACAGCTCTCCAGGTTGCCTCTACTGAATCGGACCTTTGTTTAAAACTTGGAAAGCGGAGTTACTCTGATGAAGAGACTTGGGGTAGAAACAACAGTAATGACATTTCAGCCGTTTCTGTGAAGCTCTTGACTCCTCCATAT…
GSBRNA2T00128567001	BnaC07g18920D	ATGAGGTCGATCGATCCAAGAACGAAAATAATTGGAAGAAGACATGTTTTTTATGAATCAAATTCGATATTTCGAGGATTTCATTTTCCGTCGGAATGTCCGTCAGAATACCGCTGTTTTCTTGTAGTGGAGGGATGGGTTAAATGTAACTACGATGCCTCGCTAACACAATATCAGACATCTGGAATGGGCTGGGTCATCCGGAACTCACATGGTATTTTTCTAAACTGTGGAGTGGGTAAATTTGAAGGACGACATGCAGTGGAGGAGGCTGAGGCCCTAGCTCTAATATGGTCAATGCGCGCAATGTGCTTGGTCATTGGGGTATCGTCGAATAATATTTGA
GSBRNA2T00133587001	BnaC07g29520D	ATGGTGGTGCTCCTAGTAACAAGTACATCATACACCACTTATGGATGTGACTATGACATGAAGGACTTGATAACTGAGACTGGATTGGGGAATGGTATTTTGACAAAAGAACGAATGATAGCTCACCGTCACCAAGGAACCTTACAATGCCTCCGCCTGGTGTTTAGTATGGTAACGTTAGTGAAGATGGTGAATGAAGCCAAGGCAAACAATCCAAACTGGGGATCATAG
GSBRNA2T00133610001	BnaC07g29370D	ATGGTACATTCGAAGAAATTCCGAGGTGTCCGCCAGCGTCAGTGGGGTTCTTGGGTCTCTGAGATTCGTCATCCTCTCTTTAAGAGAAGGGTGTGGCTAGGAACATTCAACACGGCGGAAGAAGCGGCTAAGGCCTACGACCAAGCCGCGGTTATAATGAACGGCCAAAACGCGAAGACCAACTTTCCCGTCATCAAATCCAACGACTCAGATTCTTCAGACATCAACTCTCTGTCAAGGTCGCCTAAATCGTTACCAGAACACCTAAACGCTAAGCTAAGGAAAAACTGTAAAGGCCAGACACCATATCTGACATGTCTCCGCCTCGATAACGACAGCTCACACATCGGCGTCTGGCAGAAACGCGCCGGGCCAAAAACGACTCAGAACTGGGTCAAG…
GSBRNA2T00137819001	BnaC07g02490D	ATGGTACTTCGTCTTTACGACAAAACGTTTTCTTCGCTAAGTTACGACGAATTGGCGAGGAAATATGTGTTACGACGAACGAGTAACGTCGAAACGTGTTTCCTCGCTAATTCCTCGATAAACCCGAATTCAAGGAATTTGTATTGTGCTTCTAGACCAACTTTCATACTTGATGGTACTTCGGAGATCATCATCCCTACTAAGACAAGACGGTGGATTATTAAGAGATGTGTTTGGCATGTATATGATTGCTTAATGTTTGTGGCTCTTTGGAATCCGGCAGGCTCTCTAAAAATCTCTGGAATCTCCACTGTACCAACTTGGGTGACCCTACAAAATATCCCAACCAGCTGCTACTCTAGACTTGGAATCTCTCACATTTCTTCAGGTCTAGGTGAG…
GSBRNA2T00142811001	BnaC07g25050D	ATGAAGAGAGACCTTAGCGTGGAGGAAGAGAACATGTGTACATCGTTGTTGACTGCTTTTGTTGTTCTCTCAATGGCTTGTCTAAAACATTTCTACTCAGTATCTTATTTGATTGAGAAATGGCGTTCTTTAGTCTTTCTTCTACTCAACGTCGTTCTCTTGGCAGTTTACTTCACATCGACTCGTCCTATTTCCTGTGAGACTCGTGATTTGAAGACTCGTCGTGGAAGTAGAATGAGGATGGTGCGACGTAAGACTAGGAAGACAAGAATGGTGGAGGAACCAGCTTGTTCTGGACAAGATTTTCTTGTTGTCGAGCCAATGGAAGTGATCAAGAACTGTGTCGTGGAGGAGACGAAAAGGGTTTGTCCTGAATTCGAGGAAACTGTGAAAGGTTGC…
GSBRNA2T00144719001	BnaC07g04690D	ATGGAAGGAGAAGAAGATGTGAACTACATTGGAGGTACTGGATTTCAGAGGTCTGGAAACCAGGGTGGAAACAGAAACTTCTATGGCAATGATCAGAGGAGTAACCAGAGTTCACAGTTTCAGAAACCTTTCAGCAACAACAGTAGAGGCTATGGAAACTCATTCTACCAGAATCCACCATCACAGACTCAGGAGAGCAAGATTGAAGCAATGCTTGACAGAGTTCTGGAAGAACAGCAACAACTCACTGTGGATTTCAATGGGAAGATAGATTCCACCTACAACAGTCTGAACACAAGAATTGAGACCTTAGGGACTCAGGTTAGGAAGCTTGAAATGCAAGTAGTTCAGACTGGAGACACTGTAAAGAGGCAAGAAGCCTTAGCTAAAGAGGCAGGA…
GSBRNA2T00154435001	BnaC07g38890D	ATGGCTTCCTCCACCGCTCAGATTCACGTCCTCGGCGGAATTGGATTCGCCGCTTCTTCCAAGAAGAATCTCAATGCCAAAGCTAACCTCAAGCCGAGAAGCGCCTTCTTCGGCACCAGGACCGGTCCTTTCTCAGCCCAGACCTCCGACTTCCTGAAAATGAACACCAGGAAAGGCTCCAGATACGCCGTAGGTCCGGTCCGCGTGGCGAACGAGAAGGTCGTTGGGATCGATTTGGGAACGACGAACTCCGCCGTAGCTGCCATGGAAGGAGGAAAGCCGACGATTGTGACGAACGCCGAAGGTCAGAGGACGACGCCGTCTGTGGTGGCGTACACGAAGAGCGGTGACAGGCTCGTGGGGCAGATTGCGAAGAGGCAGGCGGTTGTTAATCCGGAG…
GSBRNA2T00154506001	BnaC07g39510D	ATGGAGGAGAGAGAAGGAACCAACAACGTCACCAGCTTCGGTCTGAACCAACAACAACAACAACATGAAGCTGCTGCTTACCCGATGGACCCACCACGACCCGATAACCCGAACCCGTTTTCAGCCCCACCCATCACTTCTTCTTCCTCCGCCGCCGCGGCTGTGGAGAATGCGGCTCCTCAGTTCAGCTTAACAATGCCGGCGGCGGAGACTGGCTCCTCCGAGCAGAAAAAGAAGAGAGGAAGGCCGAGAAAGTATAACCCCGACGGGACTCTCGCAGTGACTCTGTCTCCGATGCCAATCTCCTCCTCTGTTCCTTTGTCGTCGGAGTTTCCTCCTAGGAAGCGAGGAAGAGGACGTGGCAGGTCTAGTCGATGGCTCAAGAAGTCCCAGATGTTC…
GSBRNA2T00154516001	BnaC07g39610D	ATGCTTTGGCCTCACTCGCACGCTATCGCGAATCACTTCCCGATAGGTCACCCATCCTTCCACTACTCCAGTTCAAACACGCTTAACTCTGGAGTTTTTTCAGGATGTGCTCCGGAAAAGGTCACCCATCCTTCCACTACTCCAGTTCAAGCACGCTTAACTCTGGAGTTTTTTCAGGATGTGCTCTGGAAAAGGAAATTCTCCGACCATTTGCTCGCATCGAAATCACAGGTGGGCCGTCGGATTCTAAGTCTGATGGTGAAGATTGCACGAGGATTCTCATTCGCTAGACCTGACTTTCTCACCGACTTTGTATCCCAGATACGTAATAATCTCGCCTACTTCAAGTGGGAGGGTCCAGAGGCTTGCGAAGTACCAGTTTCCAGCAAAGATCTTATA…
GSBRNA2T00154641001	BnaC07g40700D	ATGCTAAGCTCTCTCAAAGTCACAGGACCTAAACCCAATTCTCCGGAGCAGAAGTTTGAGTCCAACATCGTCATATCCGATGAAGAAGGCGTGGAGGAAAACGACAGTCCAATAGAAGAAGTCCGGTTAACCGTACCGATAACCGACGATCCATCTCAGCCAGTGTTGACATTCCGTACGTGGTTCTTAGGAATGTCCTCGTGCGTGGTACTCGCGTTCGTGAACATCTTCTTCGGTTACCGGTCGAACCCGCTCATGGTATCCTCAGTCGTGGCTCAGATCGTGACTCTCCCACTAGGAAAGCTCATGGCCACGACTCTACCGACGAGGAAATTCCGGTTACCCGGTACGAGTTGGTCCGGTTCGTTGAATCCTGGACCGTTTAACACGAAAGGACAT…
GSBRNA2T00157044001	BnaC07g37610D	ATGGTTTTGGCGGGAAACTTGATTTTCCGGGTTTGGTGGGAAAACTTGATTTTCCGGGTTTGGTGGGAAAACTTGATTTTCCGGTTTTGGTGGGAAAACTTGATTTTCCGGTTTTGGTGGAAAAAATCGATTTTCCGATTTTGGCGGGAAAACTCGATTTTGCGGTTTTTTTGGCGGGAAAACTCAATTTTGCGGTTTTGGTGGGAAAAATTGATTTTACGCAACAACAACAGACGAAGGATCGCGATTTGTGAGTCGCCTCCGAGAGCTCAAGAGAAGATGAATGGAGAGTCGGAGACTGGAGAACGGAGAGACGACCGGAGACACTTTCTCCGATGGAACTCAGTTTCAATCGCCAAAATCGCCAAAGGAGTCGCAGAAACTCTCTTTCACGATGAA…
GSBRNA2T00158044001	BnaC07g09660D	ATGTCAACCGTCTTCTCTGTTCTTCTTCTCTTCTTTACCATCACCATAAGCTTCTTCGCAATTTCAACGACGACGTATGTTTCATCTGATCTCCATCCAGATGAGTTGAATGTGCTAGAGAAGATAGCTACTACACTTGGTGTGAAGGGACTAAACCTATATGAAGACCCGTGCAAGTTGAAAACCCTAAAGATAGATCAGAAAATTGGGGATCCGGAGATTAAAAACACCATTTTTTGTGATGTTTGTTTCAACAACACATGTCATATAACAAATATAGTTCTCAAGGCCCTTAGCCTTCCAGGAAAACTCCCACCTGAGTTGGCCAATCTTCGATATCTCCAATCGATTGACTTATGTCGGAACTACCTCTCCGGGACAATCCCAATGGAGTGGGCT…
GSBRNA2T00158112001	BnaC07g17320D	ATGCTTTTTACGAGTAACTTAAACCCTTTTCTGCAAATGACATCTCCAAGCACAAGCAACAATCACCGATGCTTAAACCTGATATCAAAATGCAAAACCCTCGAGAATCTCAAGCAAATCCACGGACAGTTCCTCACAATCGGCCTCTCTCACCACACGTTCCCTCTAAGCAAGCTGCTTCTTTTATCCTCCACCGTCTGCTTACCGTACGCTCTCTCTATCTTCCGTCGCATCTCCAACCCTTCCGTCTTCCTCTACAACACTCTCATCTCCTCCATCGTCTCCAATCACCAATCGACTCAAACCCATCTCGCCTTTTCTCTCTACGCTCAGATTTCGAGACCCAATGAGTTCACGTACCCTTCTCTCTTCAAAGCATCGGGCTTTCACCCTCGGTGG…
GSBRNA2T00158239001	BnaC07g17880D	ATGAAGAGGAAGAGGAGTGCTTCTATTTATAGAAACCCAATTTTGTGCTTCATCGGAATTTCCTCGGAAATTCCTCGGGATATTCCGAGGATTTCATTTTCCGTCGGAATGTCCGTCAGAATACCGCTGTTTTCTTGTAGTGAACGTGTCTATGATCACGAGAGGGTCATCAGAGACCTGAGTGTAAGAGTGACAAACCTGAGTGTAGGCAAGTCTCGTCTTGATGAAGCCATAGGGTCCAATGATATTAAACATATCCTGGCTGCGATTCAAGACATGGAGCACCATCTCGCCATTGAATATGTATCATCAAGAAGAAATGACTGTTCTTTCCCAACTGAATTGACCTCTTTGCTTCTACAAAGATTTGGTGGTCAAGCCTCTGTTTGGGTAGGACGT…
GSBRNA2T00008455001	BnaC07g48420D	ATGCATGGATTTGGGTCGTACCCGTTGATCGACCGACCGAACAAATGGCTTGGTCGGTCGCTACGTAGCGACCGACCAAGTGGCTTGGTCGGTCGCTACATAGCAACCGACTCGTTCGCGGGTCGGTTTCTACGTAGCGACCGGCTCGTTCCTGACTGTTTCGATGGATCAACCGAGATTAGTGCAAGATTTCACCGCAAGAATTCCATGATCCCTGGATACCTGGCAGTGCCAATCAATACAGTCAATCTTTACGAACATGTGTCATTGTGCAGGTTGTGTAAGAAATTTTCAAAGTCGGTGGTTGGGACATTTAGTCCCTCCCGAGACGCTCTCTCTCTCTCCTCCCATACGCTCTCTCCTCTCTCCTCAGCTTACAAAGTTGCTCACGTCCGCTCC…
GSBRNA2T00023005001	BnaC07g48840D	ATGTGTTGGGGACGTTTCCCAGGCGTACCCGAGTCGTACCGTCCCCCGGAAAACCCACCGGTACGCGAGACGGCACCCAAGTGGCGTACCCGTGCAACCTAG
GSBRNA2T00025043001	BnaC07g50650D	ATGACAATACTTTCCTCTCTCGGAAGAGCCTCTCGATCTGCTCCACTTGCCTCTAAGCTCCTCCTACTCGGCACTCTCAGCGGTGGGAGTTTAGTGGCCTACTCAGATTCTAACAAAAAGGAGGAAGAGCAGAAGCAGAAGAAGAAGAAAGTAGTGGTACTTGGCACTGGATGGGCTGGTATAAGCTTCCTTAAAGATCTTGACATCTCTTCCTACGACGTTCAGGTTGTTTCTCCTCAGAACTACTTTGCCTTCACTCCATTGTTACCTAGCGTCACTTGTGGAACTGTTGAAGCTAGAAGCATCGTTGAGTCTGTCCGCAATATCACCAAGAAGAAAAATGGAGAGATTGAGTTATGGGAAGCAGACTGTGTCAAGATCGATCCTGCCAACAACAAG…
GSBRNA2T00042639001	BnaC07g48150D	ATGATCCGATCGTCCTTTGCCACCACCGTTGGCCTCTTCCACACACACACTCATGGCGGAGCTCAAGCTCGTCCTCTAAAGGCCAATACCCGAGAAGTGACCCATTGCCCCGAAGCTTGGTTAGTCAAAATCCTCTCTACTCTCTTCGTCTACAGGGTCCCAGATTCCGATCTCTGTTTCTGCTACCTCAGCAAGAACATAAATCCGTTCATCGCATTCGAGGTCGTGAAGAAACTTGACAATCCTCACATCGGGTTTCGGTTTTGGGAGTTTAGTAGATTCAAGCTCAACATTCGCCACTCTTTCGGGACTTATAACTTGCTCACTAGATCGCTTTGCAAAGCAGGGTTGCACGATTTGGCTGGGAAGGTGTTTGAGTGCATGAAGAGCGATGGTGTC…
GSBRNA2T00000892001	BnaC08g11220D	ATGCTTTGGCCTCACTCGCACGCTATCGCGAATCACTTCCCGATAGGTCACCCATCCTTGCACTACTCCAGCTCAAGCACGCTTAACTCTGGAGTTCTTTCAGGATGTGTTCCGGAAAAGACCAAGGAACAAGTTAACACACCTCAAGACTTGCCTCCTCGACTTCTTGTCGCTCACAAGATTCCAGGGATGGTCATCTCAACTGCTGAAGATGGGTTTAACATCTTGATGCCATACAACATTCAGAACACACTTCCTGATCTCGCAGCCTGA
GSBRNA2T00000934001	BnaC08g11440D	ATGGAAGGAGGCAAGCCGACGATCGTAACCAACGCCGAAGGCCAGAGGACGACTCCCTCCGTGGTGGCCTACACGAAGAGCGGCGACCGCCTCGTCGGGCAGATCGCGAAGAGGCAGGCGGTGGTTAACCCCGAGAACACGTTCTTCTCGGTGAAGAGGTTTATCGGGAGGAGGATGAACGAGGTCGACGAGGAGGCGAAGCAGGTTTCGTATAGAGTTGTGAAGGATGAGAATGGGAATGTTAAGCTTGAGTGTCCTGCTATTCGTAAACAGTTCGCTGCGGAGGAGATTTCGGCTCAGGTTTTGAGGAAGCTTGTGGATGATGCGTCGAGGTTCTTGAACGAGAAGGTTACCAAGGCTGTTGTTACTGTGCCTGCTTACTTTAATGACTCTCAGAGG…
GSBRNA2T00001254001	BnaC08g10250D	ATGTCCCTGAAATTAACCCTAATCTTTGCCACTTATTCCGATGGCCACGACGAAGACTTCAAATCATCTACTTCCTCCGATCAATCTCGCGAAGACGCCGCCGTACAATACTTGTCTGCTACGAGACGACGTGGCAGAGAAACCCTAACCGAACTAATCGAAGATAACCGGCGTCAAAACCGGCGTTTTACCTGTGTGGTTTACACCATCTTCCTCACTTCACTTGGGTGGCTGAACTGGCGCGCCCTAATCCAGCAAGTCGGATCGATTTGGTCGGCTCGGCGGCTTGACCTTAGAGTACTTTTGCCGGTCGAGTAA
GSBRNA2T00001287001	BnaC08g10370D	ATGTCCAATGAAACCAAAGATTTCTACAACTACCAATTCCCTTCATCCTTCTCTTTGTATGATATGATGAATCTCCCCACTTCAGCTCCGTCTTCTTATGGAAACAACGGTTTCGATCTATCTTCCTACTCCTTCACTGATTGCCTCCAGAGCTCTCCAGGAGCGTACGACTCTCTACTGCAGAAAAATTTTGGTCTTTCTCCTTCTTCTTCAGAGGTTTTCAACTCTTCGATCGACCAAGAATCAAAACGAGATGTATCTAATGACGTTACCGGCGAGACTCCAACGAGGGTTTCTGCACCTTCTTCTTCTAGCGAGGCTGATCATCCTGGTGAGGATTCCGGTAAAAGTCAGATCAGGAAAAGAGAGTTAGCTGAAGATGGAGGTGAAGAAAATCAA…
GSBRNA2T00019365001	BnaC08g43260D	ATGAAAGTTATAGCTCCTTCCCATCTAAAACTGATGTTCGGGTCTAGCCAGCCGACGTCACGCTCCTATCCATGTGTACAAAATGCTCAGAGATCTGACTCGTGCGGAACTAGTCGCTCCGAATGGCGGAGCACATTTGCTACTCTAACAAGCAAGGTTGTTACTCAAAAAACCTTACCAATGCCTCAAGTTTCCGTCGGAATCGATCATGTGAACGGTCATAACCGCGCTGCACGTGTCCTGGGAATGAATCAGAAGCCTCTCAGTGTCAATGATCTCCCCCCGGCACCCATGCACGGAGGAGCTAATCTACGTGTTGCGTATCAAGGCGCTCCAGGCGCTTACTCCGAGGCAGCCGCATGTAAGGCTTACCCTAACTACGAGGCTGTCCCTTGCGAC…
GSBRNA2T00025610001	BnaC08g13650D	TCCGAGGAAACCCAATTTTGTGTTTCCTCGGAATTTCCTCGGAAATTCCTCGGTATATTCCGAGGATTTCATTTTCCGTCGGAATGTTCGTCAGAATATCGCTGTTTTCTTGTAGTGACAGGGGCTTTCGATCAGCTGAAGTTGGCGATGACAACGGTACCAGTACTAGCAATGCCAGACTTTGAGGCTCTGTTTGAAGTAGAATCAGACGCGTCTTCTATTGGGTTGGGAGCGGTACTGATGCAGCGTGGCAGACCATTAGCCTTTTTCAGTCAGGCACTAACGGAGAGGCAAAAACTTAAGTCCGTGTACGAGAGGGAACTCATGGCAATTGTGTTTGCGGTTCAAAAGTGGAGGCACTATCTGACAGGGAGGAGATTTGTAGTAAGCTCAGACCAA…
GSBRNA2T00031690001	BnaC08g45280D	ATGTTGGAGCTACGTCTCGTGCAGGGCTCTCTCCTGAAGAAGGTTCTCGAATCGATCAAGGATCTCGTCAACGACGCCAACTTCGACTGCTCCACCACCGGCTTCTCCCTCCAAGCCATGGACTCCAGCCACGTGGCGCTCGTCTCCCTCCTGCTCAGATCCGAAGGCTTCGAGCACTACCGCTGCGACCGTAACCTTTCCATGGGGATGAATCTCGGAAACATGTCGAAGATGCTCAAATGCGCCGGAAACGACGACATCATCACCATCAAAGCCGATGACGGCGGCGACACCGTCACCTTCATGTTCGAGAGTCCCAAGCAAGACAAGATTGCAGATTTTGAGATGAAGCTGATGGATATAGACAGTGAGCATTTGGGGATACCTGATGCTGAGTAT…
GSBRNA2T00031740001	BnaC08g44830D	ATGGAGAACGTTGGAGTTAGACCTGACGTTGTTAGTTACAACTCTTTAATCACTGGCCTTTTCAGCGCTGGTGTGTGGGGTTTATCCGCGAGATTACTCAGTGACATGATGAAGAAAGGGATCAAGCCGGATGTGATCACTTTCAGCGCTGTGATCGATGCGTTTGTGAAAGAGGGACGGATTCTAGAGGCTAAGGAAGTGTACAAAGAGATGATTCGGAGATCGGTAGATCCCAATATTGTTACTTACAATTCGTTGATCAACGGGCTTTGTATGAACAATCGTCTGGACGAGGCGAAAAGCGCGTTTCGTTTGATGGTGAGGAGAGGCTGCTCCCCGAATCTGGTGACTTATAATACTCTCATTAACGGGTTTTGCAAGTGTATGAGGGTGGATGAC…
GSBRNA2T00047432001	BnaC08g15670D	ATGAAGAGATATGTTCAGACACGTCTTCTCCAAACAGGTACTCTGTTCTTGTCCGAACGAGCCTTTTCCACTCTCGGTATAGGGAAGAAAGTATCTTACAGAGAGAGGTTGAGAATTGGGGTTGTCGATATCAAGAAAGACGATGCTGTTGATCTGTTTCAATCCATGGTTCAGTCTCGTCCTCTTCCTAGCATCGTAGATTTCGGTAGACTGTTTGGTGCCGTCGCCAAGACAAGACAGGACGATCTCGTGTTGTCCCTCTGCAAGCAGATGGAGTTGCACGGGATCGCACATAACATCTACAGCCTAAGCATTGTAGTCAACTGCTTCTGCCGTCGCCGGAAACTCGGTTTTGCTTTTTCTGTGATGGGAAAGATGTTGAAACTTGGGTATGAGCCA…
GSBRNA2T00047439001	BnaC08g15720D	ATGGCAGCGGCATCAGTTTCAACTCGATTCCTTGTTCTTCTCCAAGACTTTTCAGCATTCAGGAAGATATCATCATGGCGTTCTGCTGCGACTAACTACCACCGTCAATCACGTCTCTTATGCCACGTTGCGAAAGGAGATGGTTCTCTTACTCTTGCAAGCCTTGAACTAGGGAACAACAGCCCAAGGAGATCGGGGAAGAGTAAGGCTACGAAGCTTGAAGGAAGCTTTGTTCCTGAAATGAGTCAAGGTAAGGTAAGAGCAGCAACGAACTATAAAGTCAAAGTAGTGAAGGAGAAGAAACCAGCTGAGATAGTGTCTCCTTTGTTTTCTGCAAAGTCATTCGAGGAGCTTGGCCTCCCTGATTCGTTGCTAGACAGCTTGGAAAGAGAAGGCTTC…
GSBRNA2T00060357001	BnaC08g05100D	ATGCTCGGTCGCTACGTAGCGACCGAGCTTCGGCTTGAGCTCGAGCTATTTGGGAGAGCTTTTACAGCTAATGTAGGATCTGTTTGCAACATGCAGAAAAACAAGTTGTGTCTCACACTTGTTGATGGGAGCGTTTTCTATGACCCTATCCAAGTTCAGGGAGAGCACACGTCCTACATCGAGCTGGGTGATGACCCAAGATTCGTGGCAACCTGTCACTGTGATTATGGACACGATGATGACGAAGTGTCAATCGACACCCAGACCGCATCGATCGATACCACTTTGATTGCAGAGCAACTCGCAACTATGACATTTGAAGCCGCCACTTCTCCTGTTAGAGCAACCCCATCACGATTTGACGTGCTCACACCAGATGAAGCACTCTCATCAGCCATC…
GSBRNA2T00061734001	BnaC08g09420D	ATGAAGTTGACCGTGGTCTCAGCTGTCATCCTAGTCGTGGTTTTTGTGGCATGGCCGGTATCAGCTGGAGGATCCGGACACGAGGAGGAGGAGGATGATACGAAGTCATGGTTTCCTTTGGACAATCTATTATCGCTGAATTATTATGACAAGAGTTGCCCAAATTTCGAAAAAATCGTCGATACCAAAGTGAGGCAATGGACAAAGAGTGACCCTTCCCTTGGTCCTGCCCTCCTCAGACTTCTCTTCCACGATTGCGGAGTCACGGGGGTCCAGCGCCCCAACGGAAGGGATGTTAAATCCGCTGTGGCCGGGGCTCGAAGTCGTGATGGCGGGCACCTCAGCCGAGGACCACCAGACCACGAGGCCCGCTACCCGCTCCGCCACCTACCAACTCGG…
GSBRNA2T00090383001	BnaC08g41260D	ATGGCGGTCTCGTTTAATACAACTCTTCACCAGTGTTCTCTGAGTTCGAGCTGTAGCATCAAGCTTTATTCTGGGTTGAAGCCTCAATCTGCAAGCTTTTTGGCAAATGGGTATCAGAACTTGAATAAGGAGTTCTATGGCAGGATCCACAAGAGTCTGGAATCCGGGGGGACTGGGAAAGCGAGTAGGTCGAGGGTGAAGATGATGCCAATAGGTACACCGAGAGTGCCTTACAGAAACAGGGAAGAAGGAACTTGGCAATGGGTTGACATATGGAATGCCCTTTATCGAGAGCGTGTAATCTTCATTGGACAAAACATTGATGAAGAGTTTAGCAACCAGATACTAGCAACTATGTTGTATCTTGATACTCTTGATGACTCGAGGAGGATTTATATG…
GSBRNA2T00090423001	BnaC08g40900D	ATGCACGAGACTAAGATTGATCCTGGTATTTGTATATATAATATCATCATTCACGGGATGTGCAATTCAAGTAAGGTAGATGATGCTTGGGATCTATTCTGTAGCCTCAATTTCAAAGGAGCGAAGCCTGATGTCAAAACATACAATATAATGATTGGGGGATTATGTAGGAAGGGTTCACTGTCCGAAGCGGATGCATTGTTTAGAAAAATGAAACAAGATGGGTATGAGCCAGATGGTTGTACATGGAACACACTAATCCGAGCTCATCTCCGAGGTGGTGACATAACCACTTCAGTTCAACTTATAGAAGAAATGAAGAGTTGTGGGTTCTCTTCAGATGCTTCCACCGTAAAGATTGTTATGGATATGCTATCGAGTGGTGAATTGAACAAAAGC…
GSBRNA2T00090494001	BnaC08g40380D	ATGGGGAATATGATGTCACAAAACCACAGAAGTTCACATGTCGATCTCATATATTTTACAGATATTCCTTCAACTATTGCAAATATGACGGGTGGATATGCAAATAGTGGAGACACTGAAGCTTGTGAAAGAGTTTTGGAGAAAATGCTGGAGATAATAAATGGCATATCTAACTGGTCAAAACTTGTGAACCAAGAAGAAACCCAGCTAATTTTGGGATGA
GSBRNA2T00090527001	BnaC08g40160D	ATGCAAAACCGGGCCTCGTGGTCTGGTGGTAAAGGAACCTCGGCTGAGGTGCCCGCCATCACGAGTTCGAGTCCCGACTACAGCGGATTTAACATGGTTTCCGTTTGGCCTCCAGGACCTTTCTCGCCAGTTTCGGTTGGACGCGGTGGGATAGTCGGATTAAGGTTTCGTTTCGTGATGTCTGGGCGAGATAGGATCAGCGAGTTGCCGGAATCATTGTTAACTCAAATACTCTCATACCTTCCGACAGAACAATCGGTGCAGACAAGTGTTTTGTCTAAAAGATGGGAGAATGTGTATCTAAGCGTTCCCGGTCTTGACTTAAACTGCTCTGTTATTCGCGACGAAGTGATCTTAAGCTTCTTAAGCTTCATTGACAAGCTTCTCGAGTTTAGCCCT…
GSBRNA2T00090531001	BnaC08g40130D	ATGAAGGTTATTCCAAATCTCATCATACTTAACACTCTTGTCAATGGCCTTTCAGTGGCTTTGATTGATCGAATGATGGAAAACGGATGTCAACCCGATCAGTTTACCTATGGTCCGATTTTGAACAGAATGTGCAAGTCAGGTAACACTGCCTCGGCCTTGGATCTCCTCAGGAAGATGGAACATAGAAAGATCAAGCCTCACGTTGTCACATACAATATTATTATTGACACTCTTTGCAAAGATGGGAACCTTGACGATGCCCTCAACCTTTTCAATGAAATGGAAACCAAAGGGATCAAAGCACATGTCTTTACCTACAACTCTCTCATAGGGGGCTTCTGTAGTGCCGGCAGATGGGATAACGGCGCACAGTGGCTGAGTGATATGATCAGTAGG…
GSBRNA2T00094147001	BnaC08g10410D	ATGAACCAGCATGAGAGGTGGAGACATGAAGGTTTTCCGGTGTACCGTCACAGCGTCCGTTGTCGCTCCGGCATGACTGTTCAGATTCGATTAACGCATTTTGCAAGGGAGGGATGGAATGAGGATGAGTGGGAGATTTTTTCAGATATGAGTCAGACTTTGGAAGACTTCTCAGAAGACTCTTGGAAGACTCTCGGAAGACTCTCAGAAGACTCTTGGAAAGTCTTCGGGAAGTCTTCCGACGTTTTCTGCCCAAAGTGGTACAAAAGAATGATGTCAAGTGGAGTCCAAGCTTATCTATGTTGA
GSBRNA2T00109408001	BnaC08g22140D	ATGGGAACGTGCAGTTCAAGTGAATCTCGGAGAACAGAGACGGCGAAGCTGATTCTACCAGACGGAACATTACAAGAGTTTTCATCACCTGTAAAAGTATGGCAGATTCTTCAAAAGAACCCCACGAGTTTCGTTTGTAACTCCGACGATATGGACTTTGACGACGCCGTTGTAGCGGTCGGTGGCAGCGAGGATCTCCGGCCTGGAGAGCTTTACTTCGTTTTACCTTTGACATGGCTTAATCATCCACTAAGAGCAGAGCAAATGGCGGCTTTGGCGGTTAAAGCGAGCTCCGCGCTTACCAAAAGTGGTTGGAGTTGTAGTCATGAAGGTGAAGGGAGAAGGGTCTCTGGTGGTGAGTGTAGAGTTAAGAGAGTGAAGAGAAATGGGTGCGGCGGA…
GSBRNA2T00127193001	BnaC08g32950D	ATGCAAGAGGCTGTATTCCTCTTCAGTGAGGAGAATCTAAACAAGGGGCAATCCTCAGGGGGTCGTAGCGGCGGGGCCACCAAATATAAACAGAGTTCCCGTCGCGTGGTCCCCACAACAAACTGCGAGCTGAGTGACGGGACGGCCGAGATTAGAATAGTAGAGAAAGTTTTGAAGAACGGTGACCTCTACAACGGAGGCTTATCGGCGGGGGTGCCTCACGGTACAGGGAAGTATCTGTGGTCGGATGGCTGCATGTACGAAGGGGAATGGACACGTGGCAAAGCGAGTGGGAAAGGGCGTTTTTCTTGGCCTTCTGGAGCTACCTACGAGGGTCAGTTCAAGGATGGTCGAATGGACGGGGAGGGAACGTTCATAGGAATCGACGGCGATACTTAC…
GSBRNA2T00127363001	BnaC08g34390D	ATGGGTATATGTAGCTCGTACGAGTCGACACAAGTGGCGACGGCGAAGCTTATCTTGCAAGATGGGAGGATGATGGAGTTCACGACTCCAGTCAAAGTTGGTTACGCTCTACAAAAGAATCCAACGTGTTTCATTTGTAACTCAGATGATATGGATTTCGACGACGTCATATCTGCCATTAGCACCGAGGAGGAGCTTCAGCTTGGACAGATTTACTTTGCTTTACCTCTCAGCTCGCTCCATCAGTCTCTAAAAGCGGAGGAGATGGCTTCCTTGGCTGTTAAAGCTAGCTCTGCTCGTATGAGAAGTGGTCATTCTTGCGGCCGAGATAAATGTCGGTGTCGCCGGAAATGTGTCGCTCCGGTTATCTTCTCTTCCCAGAGAGTGGCGGCGTTGGGA…
GSBRNA2T00136546001	BnaC08g39680D	ATGGAATCTCACGGCTCCGGTCTCCGGCGAGTTCTATTGCTGTCGTTCTGCGTAGCCGGGATCTGGGCCGCCTACATTTACCAAGGCGTTCTTCAGGAAACCCTGTCCACGAAGAGGTTTGGGGAAGACGAGAAGAGATTCGAGCATCTTGCGTTTCTGAACTTGGCTCAGAATGTGGTCTGCTTGGTTTGGTCTTTTATAATGATTAAGCTGTGGTCTAATGGAGGTAGTGGTGGAGCTCCATGGTGGACTTACTGGAGTGCTGGCATTACGAATACCATTGGTCCTGCCATGGGCATTGAAGCTCTCAAGTATATCAGTTACCCTGCTCAGGTCCTGGCGAAGTCTTCTAAAATGATTCCAGTCATGTTGATGGGGTCCTTAGTTTATGGCATAAGA…
GSBRNA2T00139737001	BnaC08g16900D	ATGTGTTGTGATCTGAGACGTTTCTTTGTTGCATTGATTCTGTTGCGAATCTGCCAACACGCAGCAGCTTCTACTTCTTTCCCTCTCGCAAAACGTAACTGCAAAGGCCACTGTGGAGCTGTTAGTGTTCCTTACCCTTTTGGGATAGGCCAAGGTTGTTACGAGAACAAATGGTTCGAGATTGTTTGCAGAAACAGCAACTCATCAGACCAACAGCCAATACTTTTCTTGCCAAGCATCAAACGCCAAGTTACTAACTTCAACCTTGGATACTTCTTCCCCTTGTTGGTGTTGACCAATTTTTACATTCAGAGTCCACTGAAACATTCAGGTTGTTCCATTGGAGATGCTGACTCGTCACTGAATCTGACGGGAAGCCCATTCTTCATAACAGAGAGT…
GSBRNA2T00139806001	BnaC08g16450D	ATGGACCACATATCAGATATTAAACTGATAAGAACAGATACTACACTTGATCTTAGCCAAAAGGCCGAGAAAGGTATGAGTTTCGTCTGTTGTACATTATCAGCCAGAATAAGTCGTCTAAACCGGACCAAACCTTAA
GSBRNA2T00145288001	BnaC08g00740D	ATGCTTTTCATTATGATTAAATATCATTTTTGGCATATTATTATCAAAAAAATATTTCAAACAGTGGGAAACTATCCGGCGAAGTTCCGGTGGAGCCTGTGGTTTCGAAGAAGACGGGTTTGCTCTACGAGAAGCGGCTTATCGAAAGGCATATATCGGATTATGGGAAATGTCCAGTTACTGGTGAACCACACACCATTGATGACATTGCCTGATTCGCTCTTGGGGACTGTTTTGCCGATTGTAAAACCAAAACCATTACACACAGCTACCATCCCTGGATTGCTCGGGGCGTTCCAATCTGAATGGGATGGTTTGATGCTAACAAATTTTTCACTTGAACAACAACTGCATACTGCGAGGCAAGAGCTAAGTCATGCTTTGTACCAGCATGATGCT…
GSBRNA2T00155689001	BnaC08g29400D	ATGGAAAGAGGAAGTGTGGTTTCCAAAATTATGGGCCTAAGAGCATGTTTATCCGGGGTCCTTAGTAAGGGTAGAGTAGTCATTTCATTACTCGTAATTTTGCATTTTAGAACCCTAGACACGCTAGGGTTTATATACTTCGCCGCGGCGTCCTCCGTTATCTCTTTCGATTCCAGCTTTCCCTTCCCGGCCGGAGTTTTCTCGCAGCCCGAATCCCAAATGGCGTCGGAGAAGAAGCTATCGAACCCAATGAGGGACATCAAAGTGCAGAAGCTGGTCCTCAACATCTCCGTCGGTGAGAGTGGAGATCGTCTCACCAGAGCCTCCAAGGTCTTGGAACAGTTGAGTGGCCAGACTCCTGTCTTCTCCAAAGCGAGATACACTGTTCGTTCTTTCGGT…
GSBRNA2T00155733001	BnaC08g29050D	ATGGGGAAGATGTTGAAGCTTGGGTATGAGCCCGGCACAGTCACATTCTCAACTTTGATAAACGGATTATGTCTTGAGGGTCGAGTTTCTGAAGCTGTGGAAGTGTCTGAAGCAATGGCTTTGATAGATCGAATGATGGAAAACGGATGTCAACCTGATCTGTTTACCTATGGTCCGATTTTGAACAGAATGTGTAAGTCAGGGAACATTGCCTCGGCCTTAGATCTGATCAGAAAGATGGAACATAGAAAGGTCAAGCTCAATGCTGCCATATACAATATCATCATTGACAGTCTTTGCAAAGATGGGAGCCTCGACGAAATGGCAACCAAAGGGATCAAAGCAGATGTCTTTACCTACAACTCTCTCATAGGAGGCTTCTGTAGTGCTGGTAGATGG…
GSBRNA2T00000107001	BnaC09g12190D	ATGAGCAGTCAGTTAGTTTCTTCCGTATTCTCCGGAATACATCGCATACCTAACCGTCACGAGACTCATTCTCTCCTTCGCTCAATTCTCTTCATCCACGGGAACAAACCGGCCTGTTTTGATCGTCGACGACCGATTCTGCATTCTTCCTACGGATATCGGAACGGATACAGAGTCGGCGCCGCGGCTGATGTTTCGGAAACGCCTTCGTCGTCTCTTCTCGACGACGAGCTAGTGAGCAGTGTATCCGCCGTTAGGGATGCGGACGAAGCGCTCGAGATGATTAGTGATCGGTTCGGAACGAATCGCGGCGGAGTAGTTGAAATCGAAGATTGCCGCTCGATAATCTCGGCTGCTGTGAGCCGCGGCAATGTCGAGCTTGCCTTGTCGATTTTCTAC…
GSBRNA2T00000121001	BnaC09g12100D	ATGGTTCACTCTCGCCCCCTCCCCACCATCCTCGATTTCACCAGAGTTTTGACCGCCATCCCCAAGATGAACAAGCACCACGACGCCGTCGTCTACCTCTGCCGCAAGATGGAAGCTCTGGGGATCTCGCACGACCTCTACACCTGCACCATCTTGATCCACTGTCTCTGCAGATGCTCTCGCCTCTCTCTCGCGAAGATGACGAAACTCGGGATCGAGCCCAGCGTCGTCACCCTCGGCTCCCTCCTCAACGGATTCTGCCGCGGGAATAGGTTTCGCGAGGCTCTGTCTCTCGTTGATGCCATGGGGTGTGAACCTAACTTCGTCGTCTACAACACCGTGATCAACGGTCTTTGCAAGAACGGAGAGGCCGATAAGGCTTTGGAGGTTTTAAGACTG…
GSBRNA2T00002925001	BnaC09g30870D	ATGAGTGGTTACTATGGAGTTTCGGTTTATATCCTCTCAAACTACATCTCGTCTTTCCCGTTCTTAGTTTCTCTCTCGGTTATAACGGGAACTATTACTTACAACTTGGTGAAGTTTCGTCCCGGGTTCTCGCATTACGCTTTCTTCTGTCTCAACATCTTCTTCTCAGTCTCTGTGATAGAGAGTCTCATGATGGTTGTGGCTTCTCTTGTTCCAAACTTCTTGATGGGTCTTGTTACTGGAGCTGGTCTCATTGGAATCATCATGATGACTTCTGGATTCTTCCGTCTGCTTCCTGATCTTCCCAAGATATTTTGGCGTTACCCGGTTTCATACATAAGCTATGGATCTTGGGCTATCCAGGGAGGTTACAAGAACGATTTTCTTGGACTAGAGTTC…
GSBRNA2T00010161001	BnaC09g30070D	ATGGCACTGGAACTCTTCCACTCGTATCTTTATAACGAGGCTTTCCACAAAATTTGCATGAAACCCAATTTTGTGCTTCCTCGGAATTTCCTCGGGATATTCCGAGGATTTCATTTTCCGTCGGAATGTCCGTCAAAATACCGCTGTTTTCTTGTAGTGATGCTCTGTGCACTCGGTTTCGTATGCAGTACTACTGAATGGTCTTCCGCACTCGGTGTCGTATACAATACTGCTGAATGGTCGTCCCTTGGCCTCATTGTACTAAAGAGGGGGATACGCCAAGGAGACCGATTATCGCCTTTCATCTTCATTTTATGTGGTGAGACATTACTTCATACATGA
GSBRNA2T00018243001	BnaC09g00230D	ATGTCTCTACAATACTATGCTCTCAACTCCATTCAAAGTAACAACTTGTTCGGTACTAAAACAACACTTTCTCCTTCTTCTAGTTCTTCTCTCTCTTCTTATGTCCTTAAGATCTCAGGATCACCGCTAAGTTTGGGGAGCGACAAACCCAGAAGCTGCTCCATATATTGTACAAAACTTCGAACTCAAGAATACCCTAAATCTCAGGAAATTCAACATGAGATACCTCTAATACAGTGGCAACAGCTTCAAGGAGATGATGCTCCTCAGATTAGTGTTGGAAGTTATGATATTGCAATCGAAGAAGCAGTGAAAAGAGTGAAGTCCATTTTGAGAAATTTAAGTGACGGTGAAATTACGATATCGGCTTATGACACAGCTTGGGTTGCTTTGATCGAC…
GSBRNA2T00021647001	BnaC09g18850D	ATGGCGGTTCCTGTAATCTTTGTTTCTAGTCGGTCCAACCGTCTCCTCCTCTCCGTGAAGAAAGGTAAGCATGCACTATTTCAGACCTTGACACTCCGTCGGTGGCTTGCGATGGTGACTGGAGTAGGATCTGGCACTGGCCTTGGACACCCCGGCCCAGTGATGCTCAGGGAACCAGTACGCAGTTTCCAGTATAGCGAAGCCTCAAGACTAAGTCTGAGACAGATCGGATATCCGGGTAGTTTTAAGATATCCGGATCTGGATTTTTATCCGGCGGATCCATAATTATACTATCCTTATCCGGATCTGGGGTTCTCGGATGTCCGGGTGTCGGATATCTTTCTAAAAATTATAATATTTGGATCCGTATTTGGATCCTTAAAATAAATAAAAGATAT…
GSBRNA2T00031540001	BnaC09g43410D	ATGGCTAAGGAGTACAAGGAGGCGTTGTTGGAGAAGCACTACCACGAGGGATGTCCTGGTTGCAAGGTGGAGAAGATGAAGGAGGTCCGTCGAGGATATCCTTACCTGGAGCTCTCCTTCATCTGGATCGTAATACTCTCCACATCTCTTCCCATTTCTTCATTGTACCCCTTCCTCTATTACATGATTGAAGACTTCGGTGTTGCCAAGACAGAGAAAGACATTGGATATTATGCTGGCTTTATAGCGTGCGCATTCATGTTTGGACGAGCACTGACATCAATTTTCTGGGGAATAATGGCTGATCGATATGGAAGAAAGCCTATCATTCTCTTGGGAACCGTCACAATTGCTGTGTTCAATGCTCTATTTGGCATGAGCACGAACATATGGATGGCC…
GSBRNA2T00031607001	BnaC09g42980D	ATGTCAGCTGTCAGCACGGCTTGGGGAATTGGCCTCATCATTGGCCCAGTTCTAGGAGGATTTTTAGCACAGCCTGCAGACAAATATCCGAGTGTCTTCTCCAAAGAATCCATCTTTGGCAGGTTCCGTTATGCCTTGCCATGTTTTACGATATCAGCTTTCGCTCTGGTCGTGACAGCACTGTGCTGTTTCATTCCGGAAACACTTCACAACCATGAGCTGGATAATAAGACTTCAGATGATGACTCAGTTGAAGCACTTGAAGCTGCATCTCTTGAAACAACCGGGATGCCAGGAAACAACAAAAGGGCTTCTCTGTTTAAGAACTGGCCCCTCATGTCATCTATCCTAGTCTATTGCGTTTTGTGTCTGCATGACACAGTGTATTCTGAGATTTTT…
GSBRNA2T00032766001	BnaC09g11470D	ATGAGATCGATTTTGATCGCAATTGCACTGGCACCAAAGCGATTTGTTCATCAAAATCTCCAGGGAACCGGTAGTCCTCTAAGTTCTCTTTCTTCCTTCTGTTGCTGGGGACGAGCTTTTTCTGGTCGCAGTGATGATGATTACAGAGAGAAGCTGAGAAATGTCGAGAAGATGGAGATGCTGGGGATTACACTTGACCTCTATACATACAGTATTTTGATTAACTGTTTCTGCAAATCCTCTCAACTCCCTCTTGGCTTTAGGTATAAGATGATGAAACTTGGGTATGACCCCAATGTTGTCACGCTTTCTTCCCTACTCAATGGATACTGCCGCTGTAACAGAATCTCCGAGGCAGTAGCTTTGGTTGATCAAATGGTGGAAACGGGTTATCAACCT…
GSBRNA2T00032798001	BnaC09g11700D	ATGGCTTCTTCTTCTTCTTCCTCGCCTGGCACATGGAGATACCGCGTCTTCACGAGCTTCCACGGACCCGACGTCCGTAAAACCTTTCTCAGTCATTTACGTAAACAGTTTAACTGTTATGGGATTACCATGTTCGACGATCAAGCGATCGAGAGAAGCCAAATCATTGCCCCTGCTCTCACCCAAGCCATTAGAGAATCAAGGATCTCGATCGTGGTGCTGTCGAAGAACGCTATGCCTCTTCTAGCTGTAGATCCTTCCGATGTTCAGAAACAGACTGGAGATTTCGGAAAAGTTTTCAGTAAAACATGTCGTCGTAAAAGAGAGGAGGAGAGTCAAAGATGGAGTGAAGCTTTGACTGATGTGGGAAACATAGCCGGGGAAGACTTCCTGAACTGG…
GSBRNA2T00035219001	BnaC09g42400D	ATGGACTGTGTTCGGGAGAAGTTGACAAGTGGTTCTGTTATGGTTGCTGCCGAAGAGAATCATCCATCTGGTGGTGATCTCCTTCCGCAAAATCCATCCATGGATAGTTCAGATGAGGCAGAGGCTTATCACTCAAACCAGACGTGTTCTCCTCGCAAGACCAGTGCATCCTCAAATATTTCTTCTTCAGAGATCATTATTGACAGAGAGTCCACTAGCTATTCTGAATCATTCAAGTTCCAGTTCAGTGGAGGCAAGAACTGTCTGCCAGTGAATACTGAAGAGCAGGAAAAGAGCGAAGTGGCAAGTGAGCAGACAAGCCTTCTTGGTTACTGCAAAGAAGGTGGAGAAAGGATTCTGGTATATGTGTTTATGGCACATGCCTCACTGCACAACGAT…
GSBRNA2T00035246001	BnaC09g42170D	ATGACGGAAGCACAGCGTGGTCCTAATTTTCAAGGGCCATCGTCTGAGCATCATAAGAAACCATCATGGAGAATGGTACAATGTAGCATCCCTCACAGTCCTTGGTCTAGCGATGATGAAGAACATAAATGGTTGAAGACACTTACTTTCAGTGTTGAACCTTGGAAGAATTTATGTAGGGGTTTTTTCATCAAAGGCACCACTCTGATGGGTGAGTTTATTTTGGCACCATACGGCTACAGCCCTAATGATGCTTATGTTCTCCTTAACCACCACTACACTGGCAACTTTAGAAAACTTAAGGTCAAAGGAAACGCAGGCTGTAGCTTTACGCGTTATCCGGGTGGAATTTCACTACAAGAAAACACCGGCGTTATTCCGAGGACATTCCGACGATAT…
GSBRNA2T00035271001	BnaC09g42000D	ATGGGCTGGATCATCAAGACTGCAGCAGGGGAAGTGCTCTGCAGGGGCTCCTCAAATCGCTCACACGTGTGCTCTGCTTTGATGGCGGAAGCGTTGGCTTTGCGTGAAGCTCTAAAGAAGGCGCAAGAGTTAAATCTTCAAAGCCTCCAAGTGTTCTCGGACTCCCAGGTCCTTATTTCGATCCTTGATGCAGGGGTGGATTTGAATGAGATTGCAGGTGTCCTCCAGGATGTCAAAAGCCTTGCCACTCTCTTCTGTCCGTTGTCGGTTGTTTTTATTCCTCGTGTAGAAAACTCTCAGGCTGATACTCTAGCTAAATCAAGCCTTTCTAGATTGTTAAATGTTGTTTGA
GSBRNA2T00042054001	BnaC09g15680D	ATGGCTATGATAGGCTTATTTGGAGTCTTCATAGCATTCATTTTCTTCCTTGTATTCCAATGTTTCTTTCTTTGCAAGAAATCTCACAATGTGGCTTTGCTGAAGAACTGGCCTTTCCTTGGGATGCTTCCTGGAATACTCTTCAATATCCCTCGAATTTTTGATTGGCTTTCTGAGGTTCATGAGGCCAACGATATGACTTTCGCTTTCAAAGGGCCTTGGTATAGTGGAACAGACATGTTGTTCACTGTTGATCCAAGGAATATCAATCACATGCTCAGCTCAAACTTTCCGAATTACCCTAAAGGACCTGAATTCAAGAAGATCTTTGATATCTTGGGAGATGGAATTGCAGCAGCTGATATGGAGTTATGGGAGGATCTGAGGAAGTCAGGTCAC…
GSBRNA2T00046379001	BnaC09g15220D	ATGAGAAACGTCAGAAGATCGCAACGTCATTATCGAAAACCTCGATGGAATTTCACTAGCTGGAGGCTAGAGAGAGCGTTTCGAGAGTGTGGACTTAATGTGGTTGGTCCTGGAGTTGTGAATGACGGAGACACCGGGAAATCAAGGGGTTATGGCTTTGTTTGTTACTCCTCCAAAGCTGAAATGGAAAACGCGCTTGGATCGCTTGATGGACTTGAGCTGGAGGGTTGGGCCATTCGAGTAAACCTGACTCAGGGAAGAAATCCTGATATCATACACCAGCATTTTGGAATCATTTTGAGCTTTCTAGAGGACCTGCAAGAAAGTTCAAAAGTCTGTTATCACAATAGCAAACCCCAGAGGAAGGGGCAAAAAAAGAAAGCCTGTCAGACAACCATG…
GSBRNA2T00046465001	BnaC09g14850D	ATGATTCATCAACCAGGTTTGAGGGCCTGTCTCCTTAGAAATCAAGGATACAGAGATGGATCTCGCTCTTTTACCAAGATTATGAGCCTGTTGTTTGGAGAAGTCTGGCCATCAAGGTTAAATCCTTCAGACGTTGATGCTATGATGTGGCATCATATTTCTGTGTTTCGCATAAGTTGGAGAAAGACATATTTTGTGACGATATGCAGGTCGAAAAAGTCTTCTGACCTTGAACGGAAGAAAATTGTGGAAATTATTATGAGATTATACACAGAGATACTATGCACCCTCCTTTTCAAAAAAGAAAGGCCTGTCAGACAACCGTGCGACCACTCCGGAAAGGTCAAACCTATCCGGATAGCGATCCTCTACAGCGCAGAGACCCCTAGGAGAATCGTA…
GSBRNA2T00052992001	BnaC09g33120D	ATGGAGCTAGAACGGTTTGAGAATTATCCATGGGGGAGAATTGCGTTTAAGGTGCTGATGGACTCTGTAAAGGGCAGAGATATTTCGGGTTGTTACATTGTTAATAGGTTTGCGCGAGCTCTCCAGGGTCGCAAAGGACGCATACAGCTTAAAGAGGCTATCCTCAGTCAGACTAGGGTGATCAACTTTGTTCAGAAGGACATTGGTGAAATGTTTCCAAAATGGGAGTTTGATGTTGAGGATACGCCCACGGAGAACATAATTAAACTCATCTTTAAAAAGGTAGTGAAGGAAGACAGTCCAAGACCTCAGAAGAAAGCTCGTAAAGAGGCACATGCTGAGGCTAGTGAAGAGGGACCTGCAGAGGCTAGTGAAGAGGTGACTACGACTGTTGTTGAT…
GSBRNA2T00059350001	BnaC09g37630D	ATGTTGATGACTCGGATTCGGAGTGCCAAAGCGTTGAGATCTGTTGGGCCTCTTCTGCTGGAGACAGGTACCCTGAGAACTTCTTTACTCCACAGCTCATACGAGTTCTTGTGTTTCGCCTGCGAACGAGGCTTTTCTAGCGGTGTCAGCAGCAATAGAAATCTCTCCTACAGAGAGAGATTGAGAAGTGGGATTGTTTGGCTCCAGAAACTTGGTTTTGCTTTTGCTGTTATGGGTAAGATGTTGAAACTTGGATATGATCCCGACACAGTCACATTTTCGACTTTGATAAACGGTGTATGTCACGGGGGTAAAGTTTTTGAAGCTGTGGAATTAGTTGAACGGATGGTGCAAATGGATGTTATTCCAAATTTCATTGTGCTTAACACTATTGTCAAT…
GSBRNA2T00059355001	BnaC09g37680D	ATGGAGGAGGGAACATCAAGCTCGTCCGCCGCCGGCAACACCTCCACTGCCGTGATAAATTCCTTAACAACCCGCGGCTGGTGCTTCAAAGACGCCGATTACTTGAAGCCTCTAGTCATACAAATCTCCTCCGTCATCGGCGGGACAAATCAAACAGGCGCCATCGTGGACTCAGTGGAGGCGGAGCTGCTCAACATGGATATCAGGTTAATCGGAGGTAAGTCCCTCCCCGACGCGACGGAGTTACGCAGGTGCTCCCATCTTCAAGGCCCCAAAGTCCTCCAGATAAGTTCTGTTAGAGATGTAACAAAGAGTAGTGCAGAGGAGTTTCTAGGAAGCTCGACTGGTAAACGTGTGCTGAAACTCGTTCTCACTGATGGAAAGATAGAGATATCGGCA…
GSBRNA2T00071233001	BnaC09g23800D	ATGAAAATGAAAAGCAAAATCGAGTTGGACTCGTTCCTCGGAATATACCGAGGGACTCGTTCCTCGGAATATACCGAGGGACTCGTTCCTCGGAATATACCGAGGGACTCGTTCCTCGGAATTTTCCGACGGCTCCGTTCCTCGGAAATTCCCGATGAAAATTCCGAGAAACAATTCGTCGGAACTTCCGATGATTGGACCATCGGAAAGTCCATCGAAATATCCCGAGGAAGTTCTCCCTCGGTATATTCCGAGGAGCTTTCCGACGAACTGGTGGTCCTCGGAGTTTCCTCGGAATTCCGTCGGAAAATTCCGAGGGATTTCCGAGGAAAAATAAATTTTCGAGGAGTTATTTCCGAGGACTTGTTTCGTCGATACTTGAACAGTAAGTTATCGTCG…
GSBRNA2T00071864001	BnaC09g26050D	ATGGATTCAGCCGATTCCGACATGGAGTTGTCGGATATGATGTTTGCCGACAGTGAAGAACCTGATGGGATCCAGTATTTACGCTTAACTCCTTTCGGTAAGATTGTCGAAATAGCTGAGAAACCAGCTTTTTCTGGGAGGTTTGTTAGATTTCTGCTTTCTAGACAGTTAAAAGTTGAAAAAATCCACGAGGCTTGGTTTCGATTTGCCGGGAAACCGATACGATTTTCTTTGCGAGAATTTTCTATTGTGACTGGTCTTCCATGTGGTGAAATTCCGGCGAAATCGAAGGTGAAGAAGAAGCGTACACTTAAAGATAAACCATATTGGGCGGAGATGTTTGGTACAGTTGAAGATTTGAGCGTTTCCAGAGCTGTGAAGATGCTCCGTAAAAATTCT…
GSBRNA2T00076919001	BnaC09g17430D	ATGGAGTGTGAATGGGAAAATTTAATATCTTTTGGTACATCATCAGCTGAAATTCCAAGAAAGCTACGACCAATGGATTGGGAAACCGATGAGTTTGATTGTAGCTTTCCTACAGCTGCTTATGGTAGTAGTTCAGGTCTAGCTCATGCTTTCTCTAAAAGCTCAAAGTCAACTTCCATTAGCTCCTCATCACCTGAAGCGAGAACACTCAACTTCACATCAGAAGAGTTGGGGAGCAGTGAAGAGTTTGCGAAAGGAATCAATACATCTCCGAGTCTTGAACTTTCCTTTGGCTCTGGTGATCCAGTTCTTGGTTTAAAGCTTGGTAAGAGAACATACTTTGAAGACTTTTGGGAAGTGGAGAACGGCGCCAGAGGCTCGGCACTTCCTGCGAGTCTT…
GSBRNA2T00078523001	BnaC09g38210D	ATGGGTATATGTCCAAAAACACATCGATCGATGTATATCCCGACGAAGTACTCCTTCGGTATATTCCGAGGAGATTTCCGACAAACTGGTGCTCCTCGGAATTTCCTCGGAAATGTGTTTCCTCGGAATTCCGTCAGATATTTCCGACGGAATTCCGAGGAAAGAAGAAATTCCGAGGAATTATTTCCGACGACTTGTTTCGTCGGTTGCTGCCGGAGCTCTCAGGGCAATTGCACACCACTTAACTGCCAAAGACATTTTGATTGTAAGTGGAGACATTCCAAGAAACCTGCTTGCTATGATATCATAGGGCTTGATTCCTCGAAACAGTTCTTTTTATACATAGCCACAGGGGTGGAGGTTAAGAGAGATACCCGATTAAAAAAGAGCATTCTCTGT…
GSBRNA2T00080719001	BnaC09g22410D	ATGGCTTCAAGTTCCGACAACAATCGTGGTATTGAGTTTTATCTCACGTTATTAGTCAGATACCTGAGCAAATTGCCAAAGATCCCACCTTTACTCTGTACCAAGTGCATCAAGCTAAGTCCAAACGTGTCACTGGCAAGTGATGAACTTGGAGCCTCCGATGTCTCTGTCTTCGGTAGTAAATGGGCCCAAGATGCACAATTTGTTACTGACCGTAAAGAAAGGCGTAAGTGGACACCAACAGAAGATCTTGTTCTCATCAGTGCTTGGCTGAACACTTCCAAAGATCCTGTAATTGGTAATGAGCAAAAGGCCATAGCGTTTTGGAAGAGAATTGCTTTTTATTTTGCATCAAGTCCCAAGCTTTTTGTAGGCTGCTATGAAGCTGCGGTTAAACAA…
GSBRNA2T00093514001	BnaC09g41240D	ATGAGGAGATCGATCTCTTCCAAAGCCAAATCCTTTCTCCATCGAAACCTCCCGGAGAAAGCTAACCCACCGTCGTACGCCATTTCCGATTCACCACGACGAGCTCACACTAGCAGTAGCAACAACAACAACACAGATTACAAAGAGACATTACGAAGCAACAAGCTCCGCCACATGAACCTAGACGACTCCCTCGAGCTCTTCTTCCACATGATCCAACGCCACCCCTTCCCTTCAATCGCCGACTTCAGCAGGTTGCTAACCGCAATCTCCAAGCTGAACAGCCACGACGTCGTGATCCACCTCTGGGAACAGATGGAGATCCTCGGCGTCGCTCACAACCTCTACACCTGCAACATTCTCGTAAATTGTCTCTGCCGCTGCTCGGAACTCTCTCAA…
GSBRNA2T00094321001	BnaC09g37330D	ATGGAAGGAGGAGGAGGTGCGCACTACAACCCTCGAACTGTTGAAGAAGTCTTCCGAGATTTCAAGGGCCGTCGAGCTGCCATCCTCCGAGCTCTCACCACTGATGTGCAAGAGTTTTTCCAGCAATGCGACCCTGAGAAGGACAATCTTTGCTTGTATGGATTCCCGAATGAAGTGTGGGAAGTTAACTTACCAGCTGAAGAAGTGCCTCCGGAGCTCCCGGAACCTGCACTCGGCATCAACTTTGCCAGAGATGGAATGCAAGAAAAAGACTGGCTTTCTCTCGTTGCTGTCCACAGTGATGCCTGGTTACTCTCTGTCTCCTTTTTCTTCGGTTCAAAATTTGGTTTTGATAAAGTTGACAGGAAGCGTTTGTTCAACATGATAAATGAGTTTCCT…
GSBRNA2T00100931001	BnaC09g15830D	ATGCATGGAGAGCCCGATCGCTACGTAACGACCAAGCCGTGTACGTGCTCGTCTCCGGCGAATAGGACTTTCTTCATCTGCGACGACGCAGACGAAGATCCGGCGAATAGGAATCGTGTTCCTCCTCTCTCGACACCGAGGCCTCCATTGAGACGCCGCCGGAGAAAAATCGCACAAAACCACCACCGTAATACTATTTACTCTCAAATTCGGACACAAATCCTCGAAGCAAATATCCTTAAGTTGTTGGAGCTCAAAGCAAAGGCTTTTGAATTGTGGGAAAACAAAGTTGTTGGAGCTCAAATATTCTCTGACATAAACCATCTCTTTGAGTTCGTGTTGCTTTTGAGTTTGGGTCTAAGGTCTGAGAAATACACGGGAGATTCAGTACCTCTCACA…
GSBRNA2T00103928001	BnaC09g46440D	ATGAAAGAAAGAGATTCAGAGAGTTTTGAATCTCTCTCTCAAGTTCTCCCAAACACTTCAAATCCTGCACATATGATCCAAATGGCCATGGCAAACTCAGGTTCATCTGCAGCCGCACCTCCACGTCAAGACCAACATGACCGGTCAAAGTGGCTGCTCGACTGTCCTGAACCACCTAGCCCGTGGCATGAGCTTAAAAGCCAAGTCAAAGAATCTTTCCTAACCAAAGCCAAAAGGTTCAAGTCTCTTCAAAAACAGCCTCTCCCTAAACGAATCCTCTCTATCCTCCAAGCCGTTTTCCCAATCTTTGGTTGGTGCAGAAACTATAAACTCATCATGTTCAAGAACGATCTCATGGCTGGTCTAACCCTAGCTAGCCTTTGCATTCCCCAGAGCATT…
GSBRNA2T00107031001	BnaC09g49130D	ATGGAGGACCACTCTGATCTGCCTTCGAGATCCATGGACGTTGCAGCAACTGCTCTACCCCTCGACGACGAAGAAGAGTATGTGTATGAGGATGCGCTGAGCGAGTGCAGTGAAGTGCAAGACGCCGAACAAGAAATTCTGAGGAACTATCCTCCCTCGGTATATTCCGAGGATCTTTCCGACGATCTAGTGGTCTTCGGAGTTTCCGAGGAAATTCATTTCCTCGGAATTCCGTCGGAAATTTCCGAGGGATTTCCGAGGAAAGATGAATTTCCGAGGAGTTATTTCCGAGAACTTTTTTCGTCGGTATGTCGTCGGAATAGCGTTATTCCGACGACATACCGACGATTTTTTCCCTCAGTATGCCGCTGTTTTCTTGTAGTATTGAAGGATCTTGAT…
GSBRNA2T00115800001	BnaC09g10910D	ATGGAGACTCTTGGAATCACGCATGATCTTTACACATACAACATCCTCATCAACTGTTTATGTCGTTGCTCTCGGTTCTCCATTGCTTTATCTGTTATTGGGAAGATGATGAAGCTTGGTTTCGACCCTGATGTCGTCACGCTTAGCTCTCTGATCAATGGGTTCTGTCGAAGGAACAGAGTTTTCGATGCTATAGAGTTAGTTGCCAAAATGGAGGCAATGGGGTGTAAACCAGACGTTGTCATCTACAACACCATCATCGACGGTTTCTGCAAGAACAGGCTGGTTAATAACGCTTTGGAACTGTTCGAGCAGATGGATAAGAATGGAGTTAGCGCGGATGTTGTTACTTACAACTCTCTTATAACCGGTCTTTGCAGCTTCGGTAGATGCAATGAC…
GSBRNA2T00115832001	BnaC09g10730D	ATGAAGAAGATCCAAGGTGGAGGTGAGACTGCGAGCAAGACGACGACGGCGAAGCTCGAGCTCGACGACGAAGGCGAGCTACTGTCGCGGTGTAACGAGGACGGTGGCTTGAAGAAAGCTTTGTCGCGGTTTAGAGCTGAACGGAGATGGGGAATCGCGGAGAGATGCGGCGGCTTGGAATGGTGA
GSBRNA2T00115897001	BnaC09g10370D	ATGTACAACAGACGACTTAATATTTATACTATGAAATCCACTGTTATTGAAAATATTTTAAGTTGTGGAGTTTTAAAGTTTTCAAGTGATTTTAGAGTGTTTGGGTGGAGTTTCTTACTTTGTTGTGTTTATCGATCCAGATATGAAGTCTCAAGCCGGGATGGGGAAGCCGACCAGATATATATATACGTTGGAAAAGCGCACACTGATGATATAACCTCTGTTAAGTTCTCTAGCGATGGGAGAATTCTCTTGCCACTTTTTCTTCGTTCTGCTTCCAGCCCGGTAAATACACGGACCGGCTCTGTGCGGCAGATGAAAGAAGCCCTAAAGGCTTTTGACGGTCTCCTAATAATTATCCTCAAACCAACATTGCCTTTAGTCCAGATGAACAAATCA…
GSBRNA2T00118834001	BnaC09g25700D	ATGGACAGGAGACACAAAAATTCTTATACCCGACGCAATAGACTAGACATGTTCTACTTATCCCAGCTTGTCATAGACAACTCAGGCCGGTTTGGACCAGTTTACACCTTCCCTTTTAGCCCGTCCTCCTCACATGAAGAGGCTGTAAACCAGTTCTTCACTGCAAAGAACAGTCATCAGTTACACTCAGCTACTTCTATAAGCAAGGGCAGTGCTTTCACGGAAATCCCTCGGAATTTCCCGACGGAATTCCGAGGAAACAAACTTCCGAGGAAATTCCGAGGATCACTAGTTTGTCAGAAATGTCCTCGGAATATACCGAGGGAGAACTTCGTCGGGATATTTCCTCGGACGTTCATCGATCGATGCGAATATTCCGAGGAACAGTTCCCTCGGTAT…
GSBRNA2T00118962001	BnaC09g25250D	ATGATGCAAGGATTTTTAAACAAGTATATGTACCTGCAGCAACTGAGCCGTGTGCGTGCTTGGTCGCTGCGTAGCGACCGAGCTTGGCTTGTCCGTGTTTACAAGATGTCAAGTAGAAAGAAGACTTCGAAAAGAGGTACCTCCCGTGGTTCTTCGTCCAATGGTGTTCACGACGAGCTCCTTGTGCCGAAGATCGAGTTTGTGCCTCACTCGATAGATCCAGCCGAGAATGAGGCGTGGTGGACAGCAATATACGCAGGAGCACTAGCGACTTTCTTCAGACCATCAGGTTGTTCTACCGAAATCCGGACACGGTGGAATTTCCGATTCCTCGTTGTGGAGGGCTACTTTACTTGTTACGAGGCGTTCGAAGTGCGTTGCCGTTTGTGGTTTCCGATC…
GSBRNA2T00119054001	BnaC09g25170D	ATGATCGCTCGGTCGCTGCGTAGCGACCGAGCGGGACGAGCGCTCGGTCGCTATGTAGCGACCGAGCTTTGGCTCGAGCTCGGTCGCTATGTGCTGAGTTACGAATGTGGCTTGCCCCTTGACGTTGATCCTCTTGAAGCACTGTTGATGCTCGTGGGAAGTTCGGCCACAGTACGACTGAGTCCTCGAAATAACATTGCGATTATAGCGGGGTTCGTGTCGAACTATCATGATTGGAAGAAGTTTTTCTTCTTCGTTCGAATCGACAATGCATCTGTGGAGGAGAGCTGCATTCCTATCCTTAGGACCAGATGGGGTCGGATAGTGACTAATCCTCTTCCCCCAACTCCGGAAGGCTTGTGCACGTTTAGAGATTTGCTCCGTAGTGGTGAATTTTAT…
GSBRNA2T00133120001	BnaC09g35570D	ATGTTAAAACATGATGATCTACCTCCTCTGGGATTAACAGATGATGCCCTTTTACCTTGGCTGCTTTGGGATCTGTGGAAAGCGAGAAACTTGATGGTTTTTGAGGGTAAATGCTTTCAGGTAGAAGACATCATCACCAAGGCTGTGGTAGATGCTCGAGCGTGGGAAATGGCAAATTTCCAGACTCGCATACAGGAGAAGAAGGCCCCAAGTAGTAGAATACCCTCATCAGCTCCTGCTTGTTGGATCGATGGAGCTTGGCCGGAAGCAACATTGACAGGAGGCATAGGTTGGATTATCAAGAGTGAAGGTGGAGAAGTACTATGTCGGGGATCCTCCAACAGATCTCATGTTGGCTCAGCACTTATGGCTGAAGCATTGGCGTTGCGTGAAGCTCTC…
GSBRNA2T00133164001	BnaC09g35260D	ATGAAAATTGATTTTGGAGGTGTGCGTCAACCTAACCGTAGCAATGAGCCGACAAGAACCTCAGATGATCTTGCTCTCCCAGTTCCTTCAACCTCTTTCCGGGGCCTCGCTCCAACTACTCTGCGGATCTTAGACGCATATGTCATACATAAATCCAGAGATCTTAGAGCATGTTTATCTGGGTCCTTAGCGAGGTTCTTATCGCGTGGTGATGTGCCCCGGTTCGTGGATCAGTCCATTGGAGCCAACCATAATGGAGATCAGACCGTTCAGAACAGCTCAGCCGAGGTTCGCCTTCCTAGCCGTACCGCCCAGGATGATCGAGCCTTTGATTCAGCCATGGCTAATGCGGCGTCAGGTATGGCAGTCCATGATGACTGCAAGCTCAAGTTTCTCGAA…
GSBRNA2T00152236001	BnaC09g26760D	ATGTGTGTTCAGAAAATAAAGCGATACTCTCCTCACCGCGCCTCCATCGTCTCCGGCGATCCTCTTCAAACCCTCGCCGCGCCTTCATCTACTCTCTTCATCTGCGACGACGCAGACAAAGATCCGGTGAATAGGAATCGTGTTCCTCCTCTCTCGACACCGAGGCCTCCATTGAGACGCCGCCGGAGAAAAATCGCACAGAGCCACCACCGTCACACTATTTACTCTCAAATTCGGACACAAATCCCCGAAGCAAATATCCTTAAGTTGTTAGAGCTCAAAGCAAAGGCTTTTGAATTGTGGGAAAACAAAGTTGTTGGAGCTCAAATATTCTCTGACATAAACCTTCTCTTTGAGTTCGTGTTGCTTTTGAATTTGGGTCTGAGGTCTGAGAAACAC…
GSBRNA2T00152313001	BnaC09g27080D	ATGGATTGGAACTTCAAACTCAGCTCCGGTTATTTCTCCGAATTCGACCAAGAATCTGTACCGGATATAGCTCCAATCGATGGCTCAATCTCGTTTGGTGGGTCATCATCACCAAGATTGCAGCCAGAAGGAGATTTCTCATTCGATCTGAAACTTGGAAGAAACATTGGAAACTCCTCCTCCTCTGCTTATGGTAATACAGAGCAAGTGCCAAGTCTTTGTAAGTGGAAAGAGAGTAAAATGGCAAAACCAAGAAGCTCTGGTTCGTCAAAGAGGAAAAGAGGGAATGCTATTGGGAACAGCCAGATCCCGATTTGTCTTGTTGATGGATGCGATTCTGATTTTAGTAACTGTAGAGAGTACCATAAGAGACATAAGGTCTGTGAGGTTCACTCAAAA…
GSBRNA2T00157755001	BnaC09g23190D	ATGGCTTCATCATGTTATTCGGGTCATTGTAGAGCAAGTTCGAATATCTCGCCTTGGGAGGAGCTCCAGACCGCCAGCGTCTTCGTCGGTTACCTAGGATGCTCCCTCCCCCATTTTCCTTTCTTTGTTCATCGGAGACTGCGCATATCTGATGGAAAGAAGCTAAGGTCCTGGTGGGTCGTCGGGAGATGGTGTCGAGCTCTTCTAGAGGACAACGGAGACACACTGGATTTCCGAAAGTTATCTATTGGGGCTAAGGCTTCTTTTGGCGCTGTCGCTGTGGGTAGTTCTGGTGCAGTGGCGCTTGGCGGAGAGAGGTTCGAGAGTCGGGTTTCTTTAGATTCCGGCGCTCGGGGCCGCGGGATGCCTCCGAGTATAGCTCTGCCACTGAAGATTAAC…
GSBRNA2T00157779001	BnaC09g23010D	ATGACATCGAAGGTTATGAAACTCAGCGGCCAATTCATCGGCAAATTCACCCGTGTCACCGCCTTGCCTGCTCATCACACTGATATGGTCCAAAGGGTTTCGATCTTAAAAAACGAGCTTTTAGCGACGGGTAACAGTAAGGAGAGGTTCGAGAGCGTTCTGGATCAGAAAGGGCAGTGGCTGTTTAGAAGTTATCGTGATGGAGCTGGGATCGTCGAGCTTATGGATCAACTCTTTAGGCTTCCTTACCTAGCTCTTCAGGTATTGGAGTGGAGAAGGAGGCAGTTTGATTGTTGTATCCCTCTGACAACTGAGGAGTATGCGAAAGGAATCAAGATCGCTGGTCGAGCTAGGGACATCAGCTTTGCGGTCTTTCTTTTCAACGAGGCTGCGAAGAAA…
GSBRNA2T00011062001	BnaC09g51900D	ATGTTAAGCGAAACTAGGGTTTTAGGGGTGACGAGTCAGGATGTGATGATGGATGATTCCGGAGGGCAGGGGAGGCCTCTGGGTGATCCCCCGGATATCCCTGACTCATGGGCAAGGAAGTTGGTAGGGAGTAGTGGTGGTGGGATGCGCAGGCCGGAGGATGTTTTAGATGAGAAGTTTGTGGCAGAGAGGGTTACTCTCGAATTCCCTGATGGGGTGGATGGGGAACCAGTGATTACCATAGGAACGGATGTGCTGGAGGCTATGAATGACTTATGGAAGCAGTGCATGATCGTCAAAGTCCTTGGACGGAATGTGCCGCTTATGCCTTTGCATCGGCGACTAAAAGAATTATGGAAACCTAAGGGAGCGATGGTCGTTATGGACCTACCCCGTCAG…
GSBRNA2T00024910001	BnaC09g52480D	ATGTCATCATCGTCATCTGTTCCTGACTACTTGAGAGATGAAAAACTGACACAAGAAACAAGAGATCTGATATCTTCTCTTCCAAGCGAGAAAGGTTGGCTAGTGAGCCAAATATATCAGTTCCAAGGACGTTGGCACACAGAAGCTCTGTTACAAGGAATCTTGACTTGCCAGAAACACTTTAAGGCCAAAGATTCCGACATTATACTCGTCACCAATCCTAAATCAGGTACCACTTGGTTAAAATCTCTTGTCTTTGCTCTCATTAACCGACACAAGTTTCCAGTTTCTTCTGGTGATCATCCTCTTCTTGTTACCAATCCACACCTTCTCGTGCCCTTCATGGAAGGAGTTTACTACGAATCTCCAGATTTTGATTTCTCCCTCTTGCCTTTTCCA…
GSBRNA2T00003463001	BnaCnng68430D	ATGATCCGATTAAGAACCTACGCATGCCTCAGCTTCATCGCCACCCTCTCAATAATCCACCACGCCTTCACCACCCGGGGCCAATTCTACCCCGCCGCCGTCTACCTCTCCACCTCCAAGATCAGCCTGATGCTCCTCCTCAACATGTGCCTCGTCCTCATGCTCGCCCTCTGGCACCTCGTCAAGCTCGTCTTCCTCGGCTCCCTCCGCGAAGCCGAGGTCGAGAGGCTGAACGAGCAGGCCTGGAGAGAGCTCATGGAGATTCTCTTCGCCATCACGATCTTCCGCCAGGACTTCTCTAGTGGTTTCCTTCCTTTGGTTGTTACGCTCTTGCTGATCAAGGCCTTGCATTGGCTCGCTCAGAAGAGGGTTGAGTTTATCGAGACGACTCCTAACGTC…
GSBRNA2T00006829001	BnaCnng22240D	ATGCTGGGTCAACCCACCACGTGGATGAACGCCCAGCGTCCTGAGACACGCGTCAAGGAGAGAAGAAGCAACCTTCCACCGGCGGTTGAGTGGAGACTCGACGGAACTCCGCCGCCAAGCAGAGTCAGGCCGATGAAGAAACGACTCACAACGGAGCCACCTTCACGGCGAAGCAAGCCACACACCGGATCTGCCCCGAAGATGAAACGGCTCAAGACGAGGGAAGGAAGAGATGAATCGAGGCTGGAGAAAGAGAGTCGATTAGGCAGAGAAGAACCGGAAAAGCCGATCAACGAACCGGGAAACAACCCGGAGGGAGCCGCCGTCGCCTTCGAGAAGAAACGCGACGCGGAGACAAAAGCCGGATAG
GSBRNA2T00010876001	BnaCnng25320D	ATGCTGCTCCGGTCAATTCGCACCGTCGAGCACCTCCGCAGAATCTCAGCTTCTTCGGTTTCCGCGTACCTCACTTCTCCTTCCTTAGTAACCAGAGTATCACCGACGGAGAGTGCTCTTTCTTCTCCTATCTCTAGATTCTATTACTCGAATCCGCGAAATGAGAATCGACACACGACGACTACATCGTCACCGGTTTCTTCACGGTGGCGTATCAGCATAAGACATATGTCACGGCGGAGAAACGCCGCAAAAGGGTCGGCGGCAACGGCGGGGAGTGCAGCGTATTCTTCAGCGGTGGATTTGGCGATGGACTCGGTGGTGAAGATATTCACAGTTTCGACGAGTCCTAGTTACTTTCTTCCTTGGCAGAATAAGTCCCAGCGAGAATCCATGGGC…
GSBRNA2T00011151001	BnaCnng71250D	ATGGCTGCAAATTACAACGAAAAGCTTCTTCTCAACTATGTTCCCGTCTACGTTATGCTTCCGTTGGGAGTGGTGAATGTGGAAAACGTGTTCGCGGACCCCGAAACGGTTGAAACGCAACTCAAACGTCTCAAAGAAGAAGCTGGAATCGACGGCGTTATGGTCGATGTTTGGTGGGGAATCATAGAGTCCAAAGGCCCTAAACAATATGACTGGACCGCTTACAAAACGCTGTTCCAGCTAATCGCCCGTTTAGGACTCAAAATCCAAGCAATCATGTCGTTTCACCAATGCGGTGGAAACGTTGGCGACGTCGTCACGATCCCCATCCCGAAATGGGTTCGTGAGGTTGGTGAGAGCGATCCAGATATCTACTACACTAACCGTAGAGGAACAAGA…
GSBRNA2T00013571001	BnaCnng26340D	ATGTTTGCAAATGACTGCGCTCCTGCTCAGAAACCAAATTTTGTGTTTCCTCGGAATATCCTCGGGATATTCCGAGGATTTCATTTTTCGTCGAAATGTCCGTCAGAATACCGCTGTTTTCTTGTAGTGTATATATATATATATATTCTTCTAATAATTATCTCATGTATTGATCTCTCTCTCGACAAGGAACGATATGAAGGTGATATGGAGTCAATGGCTAGCTGGTTTGTAGGGATGCGATCGAGTTACTTAATACAATGGATGATGGACCTGATCTCTTTAAACCAAGCACAGTGGAAGAATGGCATAAGGATGGTGTTGGATAAGGGTTATAGGTCTACGGTGGTCTTTAATCATGGGTGGAGGTGCAAGGTTTGGAGTTATGGGTTTGTGCTG…
GSBRNA2T00014525001	BnaCnng72630D	ATGGAACAACCGCCTTATTTCCCTAGCTCAGAGTCCACATGGCGTGGGTCAGCTTTACCTCAACCTCACATCCTTTGCCGGCGACATGATTCTCCACATTCTGGCTTACCTCTTGACAGCAACATGGACCATGTTCATGGCGTACCCCGTGCAACTAGGGAAGACTTTTGGGCTAGAAAAGATCTTGAACGAGTTTCAGAAGAGATCGACGGCGACAAAAATATAAAACCATTTGTGAAGATCGATGTAGAGACTATTCAACACTTCAGTCATGAACATCATCTAAGGTACCATGAGAGTTGCAACTACAATTACGAAAGCAAGCACTGCCAAGCATGTTGCCTTCAAATAATAGTTTCTGAGAATTTCTATGGTTCATGTGCAAACCTTCCTTGCAAA…
GSBRNA2T00015018001	BnaCnng28160D	ATGGCGGAAAACATGAAATGGGTTCGCTACGGTCTTCAAGAGACAGCATCGAAGGGTAGACGAGAATGCATGGATTCGTGTCGTATCGACGTTTCGGAAGAGCTCGGTCGCTACGTAGCGACCGAACGGAACGCGACCGAGCGGGACGTGTGCTCGGTAGATGGTATGGATGCATTTGCTGTCAAACAAGCGTGCAAATTTGCTAAAGAGCATGCCTTGAAGAATGGACCGATAATTCTTGAAATGGACACGTACAGGTACCATGGCCACTCCATGTCTGACCCTGGGAGCACATACCGTACAAGAGATGAGATATCTGGTGTGAGACAGGAACGAGATCCAATTGAGAGAATAAAGAAGCTGGTACTATCTCATGACCTAGCAACCGAGAAGGAGCTT…
GSBRNA2T00017549001	BnaCnng29580D	ATGGCGGAATCATCGCTTCTCATGTTTTCAGCCAGGGACCTTCTCGCGACTCCAAGCCACGAAGGCTTAGCGTACTTCGTCGAGAAACTCTTCAAGCCTCATGAAACCTACGAGTACCAAAACGCGCAAGCTCTGTACAAGTTCTGCGTCGTCAACTTCTCGAACTGCTTAACCCTAATGCTTCTCAAGGTGTATCTACATTCTCCCGACGACCTCATCAGGTTCCGAGCGATCAGTCTCCTCTCCGAAGCCCTCACCGGTCTAAGAAACCGCAGCTTCGAGCTCTCTCCCGTGGCACTCGATGTTATAAAGCCTCTTCTTGTTTCTTGCCTGACGATGCCGGAAGCCAAGAAGCCTGACACCAAGATGCTAAGAAGAATCGTTTCTTGCGTAGCAAGA…
GSBRNA2T00017560001	BnaCnng29680D	ATGACTTCCCAAGTAAGTCGTCTGACGAACAGATCTGGAAAAAAATTCGATATCTCTCGCCCCCATAAAGACACACACTCCCAAATAATCCAAATCCCTAGTTTTGTGTCAAATCGAATTGAAACTGCTCTCTGCCACCGAGGAGCTATCGACATTTTTCCTCTTTTGTTCATGACGGGTCAAGACATCAACGGGATCGAGTTTCATCAGCAGAGACACGGTCTTTTAAAGGATCAAGTCCAATTGGTCAAGAGAAGAGACTCGGTTCGGTACGAGATAGTTCCAATTCAAGATCGGTTGTCATTTGAGAAGGGCTTCTTTGCTGTTATCCGTGCGTGCCAGTTGCTTTCTCAGAAGAACGATGGGATCGTATTGGTTGGTGTCGCTGGCCCATCTGGC…
GSBRNA2T00018020001	BnaCnng30000D	ATGCGCCGGGAGCCTGTTAGAGCTAATGACTTCACTTACGGGAGTGTCTTGATGTCGATGTCGTGCAAAGATTTGGGGTGTTTGAAAGAAGGGATGCAGATACATGGGTGTGTGGAGAAAGGGAGATTTGCAGGGAACTTGGTTGTGAGGAGTGTATTGCTTTCTCTTTATGCTAAGTTTGGTAAGATGGAGGATGCTCGTCTTCTGTTTGATTCAATGAAAGAAAGAGATTTGGTTTCTTGGAATATGATGATCGACGGGTATACTGCAGTTACTTCATTTGGTCTGTTTCAGCTGATGCTCGCGGAAGGTAATCTACACTCTTGTCTTTCATTCATTCATATTTCAAAACGATCAAGTGACTCAATTTGGTTAGATATCTTTGAAATGGTCAGTGAA…
GSBRNA2T00020676001	BnaCnng74750D	ATGATGGGGCTTTCTAATTTATCTCTCTCCCGCAACAACAAGTTTACTGTAGTAGGCTGTAACGCTTTAGCATTGCTGATGACTTATGGAACACGAAATCACTCAGCTGTATGCTTATCAACATGTGACTCTCCACCGGTGGCAAATGGAGAATGTAATGGTGAAGGCTGCTGCAGTACAGATGTCTTTGTCCCGTTGGATAGCAATAAATTCCACACTCTTCCCACTCGTGTGCCTAACATGACTTCTGTCTATGACTTTAATCCTTGCAAAGACGCCTTTCTAGGCGAAAATGGTACTTTTCACTTTAATGCTTCGGAAGATCTTAAGAACCTAAGAAATGTCAAAGAGTTCCCTGTGTTACTGGATTGGTCTATTGGAAACCAGAGATGCGATCAA…
GSBRNA2T00022617001	BnaCnng32410D	ATGCATGGACTGATGTCGTATCGATGTTTCGGAAGAGCTCGGTCGCTACGTAGCGACCAAACTTTGGTTCGAGCTCGGTCACTACGTAGCGACCGAGCGGAGCACGCGTTTGGTCTCTGCGTAACGATCCTTCTCGAGCTCTTGTCCGATGATTCGCGTTTCTTCCGCAAAGGTTTTTTTCGTAAAGAAGAATCTATTTTGAAAAAAACGCCACTGTGGGCCGTGTCCATGAACCAAACAGGACGGTGCTCGATCCAGGGCGTATCACTAATGCTCTTCAACGAAGTATCCCTGGGTCCTCAGGAAACCGATTTGCGGTTTCGTCTGATTCACTTCTGGGAGGCTCGAAACCCACTGAAAAAGACTCTGATCGGTCTTGAGATGCTTCTCATCGACGAA…
GSBRNA2T00025718001	BnaCnng34470D	ATGGATTTGCTTATCTCTTTATGCGATGATAATATTGTGAGTTTTTTTTTTTTTTTTTTGAACTATGATAATATTGTGAGTTGTGACATTGTTTGCATATTCTTAGGTAATCTCCTTTTGGTAGACATCTATTTATTATATCAATATTGTTGTAATGACCCTAACCCTTATACCCCCCAAAGGCCATATTTGTTTTCTTTAAAAAGAGAGAAAGAAAAAGAGAGAGAGAGAGAGAAAGCTCACCAAGAGTCCTCGCCGGAGCCACCGCACGCCAGGACGTCGTCAAGCTCGTCATCACCATCAACCGCAGCTCGAGTTTCGCCTCTGCGCGCGTGTGAGTTCCACGCGCCGCCGCCGGACCACCGTCCTCCGCCGCAGCTCCGCCGTCGCCGCCGGCCA…
GSBRNA2T00027490001	BnaCnng35360D	ATGGGCCTCGAGTCGTGTTTTAGGTCCCTTTGGGCCGTCTTCCGACTCGAGACCAACCAAACTTCGGCTCGAGCCCGGTCGCTACGTAGCGACCGAGCGGGACGAGCGCTCGCGCTCGGTCGCTATGTAGCGACCGAGCTTTGGCTCGAGCTCGGTCGTTACGCAGCGACCGAATGGGTCGGACGGATTTCGGGCAACGCTCAGCCTACTATCTTCAATCGCGAAACTGTCCGTGACCAACGCGGTGAGGTTGTTTGGGAGATCGAGTTCGTGGCACACTCCGTTGACCCTGCCGAGGCCAACACACATTGGGTGGCTTTGTGCAATGTGGAAGAACCGCCTCCCGAGCCATGGGTTCCCGTGAGACCTTTTCGGAAAGGGTCGTCGGGAGACCGTGCA…
GSBRNA2T00027710001	BnaCnng77160D	ATGCACCAACTCCATTTCTCGAACCTTACACTGAGGCTAACACAATGGGATCAATATGCTTCTGGTTCGACTGGAATCATTGATGACACTGGACTTTTGATCATCGGTAGGGTTCCGTTGAGAGAACAAGTGAGTTATTTTGAGAGAAGCATAGACTACATGGTAAGAATGATTGGTGAAAATGGTACGGAAGAGATGTTGAGGAAGGCAATGCTTACTATCACAATTGGGTCCAATGATATATTAAATTACTACATACAACCATCTATACCTTCCTTCTCTCAAGACAAGCTCCCCATTGATGCCTTACAAAACTCCATGGTCTTTCATTTAACCACACACTTTAAGGCGTGGGACTTATTATCCGAGATCCGGATTCGATCCGAAATCCGCTCCGGA…
GSBRNA2T00030334001	BnaCnng37140D	ATGGTCGAGCAGCTTATTCGACTCATAGTTTACTCACGATCAATTACGAGAACGCATGGACTAATGTTGTATCGACATTTCGGAAGAGCTCGGTCGCTACGTAGCGACCGAACATTGGTTCGAGCTCGGTCGCTAAGTAGCGACCGAGTGGGATGGACGTTCGGTCACTACGTAGCGACCAAGCCGGAGCACGTGTTCGGTCGCTGCGTAACGATCCTTTTCGAGCTCTTTGTCCGATGA
GSBRNA2T00035989001	BnaCnng39270D	ATGTTTCTAAGAAAAAAATTCAGTAAAAACGCGAAAACCCTAGATGTTTGCTCAGACAATTTCAATGGTGATTATAAAGGCGATTTCCGGCGAAACTCTTTTCCGTCCTTTTCGCCTCTGTCGAACTCCGCTTCCAACTCCGGAGATCTTACGGAAGACTTCCAAAGACTTCATGAAGACTTTCGAAAGACTATAAAGTCTTCCGTAAGTCTTCTGGAAGTCTTCCGAAAGTCTTCGGATGTTGGCTATAAAATGGAATTACCAGAACTTCCGAAGAGGATGTTCACCTTACGGGAAGAGCCCATTCCATCGAAAAGCATTGTGTATCATACCAATGACCCAAAGTTGCTTCCTGCTGTAAATGCCGCTCTACATGATGATGAATGGGAGGAGCTGAAG…
GSBRNA2T00036037001	BnaCnng39430D	ATGGCCCACATATCAGATATTAAACTGATAAGAACAGATACTACACTTGATCTTAGCCAAAAGGCCGAGAAAGCGTCTTTCCATGGCGGTGAGCTAGAGAGATCTTCGAATCAGGTGATAATGTTACCGGAGAGAAGAAGCACGGTTGCTTCTTCTTCTTACCAGAACCCTTCTGGTCAGAATGATAATTCATTTCTACTTCTTAGAAGAGGAAAGAAGTTTGGTGGTAGGATAGGGAAGTTGAAGCTGTCACACTTGTTCTTCTTCTTCGTCTCGCTTTTCTTCTTCTCTTGCATCTTCTCTGGCCATAAACTTCTATTTCATGGTTCTGAGTTGTTACCTCATTCCGAGCGAAACCATCACTTGAAAACTCATCTCTTCACGTCATCGGAGCTTGAT…
GSBRNA2T00036260001	BnaCnng40290D	ATGCATGGACCAATGTCGTATCGACGTTTTGGAAGAGCTCGGTCGCTACGTAGCGACCAAACTTTGCAAACGCTCGATCGCTACGTAGCTACCGAGCTCCGGCTCGAGCTCGGTCGCTACAGCACGCGTTTGGTCGCTGCGTAA
GSBRNA2T00039389001	BnaCnng42250D	ATGGTGTTAAGGATGTCGGAATCAGCCAAGCCCTACTTTGCAATGATATGCCTCCAATTCGGATACGCTGGCATGAACCTCGTGACCAAGGTTGTGCTCGACCGCGGCATGAGCCATTTCGTCCTTGTGGCTTATCGCAATGCCTTTGCCACGGCCGCTATCGCACCTTTCGCCCTCCTCTCCGAGAGGAAAGTGAGGCCGAAGATGACGTTCCCAATATTCATGCAAATATTTGTACTAGGTCTTCTTGGACCTATGATCGATCAGAACCTATATTATGCTGGTCTTAAACTCACCTCACCAACTTTTTCCGGCGCCGTCACCAACATCATGCCCGCTTTGACCTTTATCATTTCCATAATCTGCAGGATGGAGAAGGTGGACATGAGAAAAGTAAGA…
GSBRNA2T00041188001	BnaCnng43840D	ATGGCGACGATAGGCTTACCCCCTGTTCGAAAACGCGGGTACTACGGGCGATTAGTCGGCGAGGAGGCGCTCGGTGGAATGCTCGCCCATATCCCTCGTATCTTCGACTTCTCCGTCGAGGTTCTCGAGGCCACCAATCTAACTTTTTCTTTCGAAGGGCCATGGCTTAGTGGTACCCACATGCTATTCACAGCCGACCCACGGAATATTCATCACATACTAAGCTTAAACTTTGGCAATTACCCTAAAGGACCTGAGGCTAAGAATATCTTCAATGCTCTTGGAGATAGAATCTTAAGTGCTGATATGGAGCTGTGGGAGAATCTGAGGAAGTCAAATCACGCCATCTTTCAGCATCCAGATTTCCTGAAGCTGTCAGTATTAGTAAGTAGCAATACA…
GSBRNA2T00042468001	BnaCnng44480D	ATGTGGACGATGATCTCCAATCTTCCAAATGATATGGTGGTGGCGATCATGTCTAGGGTTCCTCTAAAATCATTGAGAGAAGTTCGTTTAACTTGCAAGAAGTGGAACGACTTATCCAAAACCCAAAGCTTTAGGGAGATGCATATTGGTAAAGCATCAACCGCATCAAAAGAAGATGATATAACATTCTGTGATTTCAGGCTTACGGGGATTATGGTTTGGAATATGTATTTGAGAGAGAAAAGGTGGATCAAACCCAGATTTTCTTATCGTCCGAGCGGATGGGACATGTTCAGTTACGTTCTAGGGTACAAAGATAATAAGAAAAACATGTCTTCTCGTCTTAAACTCTCGAGGTTTATAGATAATAATGACCCTGAATATATACCAGTTTTTCTG…
GSBRNA2T00048159001	BnaCnng48580D	ATGAACAATTCGGAAAAAGAAGTTAAAACAGAAGCTGATTCTTCTTCATCAGACCATCCTTGTCCTTTGGCTCTTGTCACGGCTTCGAATGTACGCAAAGCTACTCAGTGTCGGGAACGACGTCCTCCAACTTCCCCAAGCCAAAAACAGTTTATGAAGTTAAAACTTGCACATGACAGCCTCATAAGAGGTAGACAGTATCTTTCAGTGCCATTTATGAGAGCAAATGGCATGACCAAACCAGGGCTGATAACTCTGGTAGGAAAAGATGGTGTAAAGTGGAAAGTGAATCTAAAAGAGGAGGGATCCGGAAGCGCACTGTGTCTTGGAACGGGGTGGAAAGAGTTTGCTAAAGCAAATGGGTTAAAGACGGGTGACTACTTCACCTTGGAGTCAGCA…
GSBRNA2T00051192001	BnaCnng49330D	ATGGAGAAGAGTTTCTTGTCTGAGTGCAAACAATCGTCTTCTATCACTTTCTTTGCTCTCTTCAACTTGTTCCTCATCGGGTTTTGCAGATGGGTTTCTTCTGCTCGCATCTTTTTATCCACATTCTTTCCTCTTCTTCAACACCACCAACGTGTTGAAGAGAGTTTGATCAAACACATAGAAGAACGAGAAGAAGAAGAAGAAGATGAACTCTGTAGAGAAGACGCAGAGATTGTTATGAGAAGCTTAGGGCTTTCACCCGACTCAGAAAGCGATGGGCTTCAAGAACGGTACAGTTCCAAGGAAATTTCGAGTTTGTTCGAAGAGAAAGAGGCGAGCTTAGAGGAAGTGAAGCTAGCTTTTGATGTGTTCGATGAGAACAGAGATGGTTTTATCGAC…
GSBRNA2T00053449001	BnaCnng50510D	ATGAGACTCCGCTTACGAGCTGAACTCTTTTTGGCATCATTCGCAGTGAGAGAAGAGAGCACACACAGTGAAGAGCGAAGCGACCTTTTTGAAGAAGGAATCTTAGGAGTTCTGCGGGATGGTCTTTGTAATTTAGGTAGATGGAGTGATGCGGCCGGGTTGTTGAGTCATTTTATCAAGAGGGAGATTAGTCCTAATGTGATTACTTCTACTGCGTTAGTCGATGCGTTTGTGAAGAATGGGAAGGTTTTGGAAGCTAAGGAGCTATACGAGGAGATGATAAGGATGTCTATAGATCCTGATATTGTCATTTACAGTTCGTTGATCAACGGGCTTTGTATGCAAGATCGCGTAGATGAGGCTAGCGAGATGTTTGGTTTGATGGTGAGGAGAGGTTGT…
GSBRNA2T00053450001	BnaCnng50520D	ATGCAGAGATGGCTTGCGACGACGGCGAAGAGATTGCTCCACTGTAGTAATCTTCCACAAAAAGCTAAACCCAGAACTCATCTTCCTTCTTCAAGCTTCTACCATCGCTGGGCACGAGCTTCCTCTAGCGCAATCAATCTCCGAGAGAGACTGAGCAGAAACCCAAACGACGCAATCGAATTATTCAACAAAATGGTCAAATCTCGTCCCTACCCATCTATCATCTCCTTCACCAAACTCTTAACCTCCCTTGTAAAGCTAAAGCGATACGACGTCGTCATCTCCTTAAGCAAAAAGATGGAAACTTTAAGGATTCGAAACGATCTCTACACGTTCAATGTCCTGATCAACTGTTTCTGCAGCTGTTATCAAGTCTCTCTCGCTCTCTCTCTTCTTGGG…
GSBRNA2T00053836001	BnaCnng07120D	ATGGTTGAGCTTCGATCGTCCTCCGACGAGATCTCCACCAACCCTAACCAAACCAAAAGCGTAAAACTAAAAGGAAGGAGAAAACCAAACCCTCAAACGGAACTAAGGAACCAAAAGTCGGCGAGGCAAAGCAAGGAACGCCTTCACCCCCCGGAATCTAGACCGACGACGGCAGAGCTGACGAAGCCTCCACCTCTCGGGGACAGGAACCGGCGTCGACGGAGCTGGAGGAGCCTCCGTCTCCCGGAGACAAAACCAAGTAGCCGAACGATGAGCTTCCCCGCTCATTCCTCAACACGACCGCGCCTTTACGCCAGAGACAGATCCGCCATGTGCGGCCTTTTTCCAGAGCTCAGGCAAGGCGGAGGAGAGAGGGAACGAGAGCGAAGCGAAAATCAA…
GSBRNA2T00060479001	BnaCnng54020D	ATGTCGAAAAAGAGAGAGAAAAACACAGAGAGTATGTATTACGATGATCATCTTGCGGCTGCGGAGAAAGAGATAAGCTCGAGAAATTTCTGTACCTTGGTTGATGCCGCCGTCCTGTTATATGAAGAAGAAGCAGAAGCAGACCGTCTATTAAAATCGGGGACTCTGTCTGAAAAGGAAGAAGACATAGAGTATGTATTTTTCAATGCCTTCCCAAGGAAAAGAAGGAGCCCGTCGAAGAAATTTCTCCGGTCACAAAGCCATGAAACCCTTAATGAAGCTTCTACTTCTTCATCGCTTTTCGACCTTAACAAGACCCCAGATGATTCTGAGGCAGATGCCCCAGCGAACCCTCTTCAATGTTTTTATGTATCTTCTCCTCAATCGTCTCTCACTGCT…
GSBRNA2T00068394001	BnaCnng57250D	ATGATAGTAGAAGACGAACGAGATGGATACAATCAATTTGATCTTTCCGATTTCCAACACGGAGAAGACAATGGAAGTTCACATGTCGATCTCACGTATTCTACAGATATCCCTACAAATATCGCCAATATGATGGGTGTTCGAACTAGACTTCGTGATCGACAAATGCATGAACAACTGAAAAGTGATTTGGTTGAACATGTGTGGCGTAGATTTGGAGAATACGCAACACGCTTGATTTTTTTATTATTATTTGAGATCCAAGGAGAGAGAAAGTCTCCAATCCTCATCGGTGGAACCATGGACGAAGAAGGCGAGACCATCTTATTTTATTCCATGAATGAGACATTCGTTTGCTGGAACATTGATGATTGCCCAGTCCCTGTGGATACCGATCTT…
GSBRNA2T00079866001	BnaCnng60600D	ATGTTTCCAAAATGGGAGTTTGATGTTGAGGACACGCCCTCGGAGAACATAATTAAACTCATGTTTGTAAAGAAACCGTGGAAGTGGACCATGGATTGCTGGGAATTCACCAGTACTTGGGTCAATACAAAGCCGGCGGTTGTGAGTCCAGCGAAGAAAAATGTAGTGAAGGAAGACAGTCCAAGACCTCGGAAGAAAGCTCAGGATATTAAAACCATGTTCAAGGACATAGTTGATGCCATGAGGGAAGGGTTTGGGACGTGCCTTAAGGAGATCAAGTATCTGTCGGAAAGGGTAGAAGCTGTGGAGAAGAAGGTTGGTATCACCACAAAACGGAAAAGGACATCAGCTCAAAACACTACTCCTCCACCTAAACCGACGCTCGAACCCGGGAGTGAA…
GSBRNA2T00082018001	BnaCnng61380D	ATCTATGGCTATAAGTTTAGAGCATCAGGAAGAGATGATGGCCTGAAAACACAACACAGTGGTGTTTATGTGAATGCTAATACGGTGAGTTATGCGAGCTCGCGTGATCAAAATCCTAAAGCAGGAGATATAGCTTATTATGGGAAGTTAGTAGAAGTTATCGAACTAAACTATTATGAGACCTTTAGAGTTGTGCTTTTCAAGCGTAAATGGGCTGATACTCGCAGTAGTCGAGGCTGCAAACATGATGTTTATGGTCATAACATGGTGAACTTTGATCGTTTGTTACACACGGGGGATGAAGAAGAAGACGAACCATATGTCTTGGCCTCTCAAGCAAAAATGGTGTATTATGTAGAAGATCCATATGCAAATGGAAAAATAGAAGAACAAACGTTG…
GSBRNA2T00082020001	BnaCnng61400D	ATGGATTCTTGGAGCTATGGAACCTCCCTTCTACCTTCTGATTCCTTTCCTGAGAATCCAAGATCCATCATGGCTCAGGGACTCTCTAATGAATTTGACAAGGTTGATGATGTTAATGGACTCTGTGCTGTTTCCTCTTCTTCAAACTTGTCTAGTCTAGATTTCAAACTTAGGAGCTTTATGGATTACGGGAACTATGATGGTAATACTTCCTCCACAGCTAAAAAGCCTCGAGCTTCTTCAAGCTCTCCCTTGTGTCAAGTCCATGGGTGCAATATGGATCTGAGCTCTTCCAAAGATTACCACAAAAGGCATAGAGTTTGCGAGGCTCACTCAAAGACTTCTGTGGTTATCGTTAACGGTATTGAACAGAGGTTTTGCCAACAGTGCAGCAGGTTT…
GSBRNA2T00085033001	BnaCnng04040D	ATGGATACAGATATCCGGACTAAAAAATCAAGATATCCGGATCCGAATCCGAATCCGGTCTTGGCGGATCCAACATTTTACTATCCGGATTCATGGGGAGAAACATTTGAGTCGTGGTTATGCGAAGCCAAATGGAGTAAGAAGGGGCACATACCGTCGATGGAAGAATATCTTCGAAACGGAATAATCTCAACCGCAGCACACACCATTGTTCTTCCCATTTCATGTCTCATGGAATCTTGTTTTCCTCAACACAAACTCAAACCCGGAAATTATGATAACATAACAACATTGCTCATGACCATTACCCGACTCCTTAATGATCTACAGAGTTACCAGAAAGAGCGAGAACAAGGAAAGATCAACTCCGTGCTGCTCAACATGAGGAGTCATTGTAGT…
GSBRNA2T00085041001	BnaCnng04090D	ATGGCGAAGCGTGGATATAAGCTGCAGGAGTTTTTGGCACATTCTGCAAACGTAAATTGTCTAAGTATCGGAAAGAAGACATCAGGGCTCCTTATAACTGGCGGTGATGATTACAAGGTCAATCTTTGGGCCATTGGCAAGCCTACTTCTTTAATGAGTTTATGTGGACATGCTAGTGAAGTGGATTCAGTAGCGTTTGACTCGGCAGAAGTTTTGGTGCTTGCTGGAGCTTCTTCGGGTCTGATAAAGCTCTGGGATTTAGAAGAAGCAAAGAATCGAGTTGTTCTGCTGTTGAATTTCATCCCTTTTGGTGAATTTCTGGCATCGGGATCAAATGATACGAATCTGAAGATCTGGTACATCAGAAAGAAGGGGTGCATACAGACGTACAAGGGGCAT…
GSBRNA2T00092605001	BnaCnng17140D	ATGGCGACTTTGTTTGTGTTAGCTTTAAATATTCCTCAATATTTAAATAAAGACAAATTCCTTTTCTTGCAGAATATTTATTTCTCTGACAATCTTTTCAGGATCATATTCAATACCTTGTTTGGTTTAAGCACAAGCTTCTGGTTTGCTATTTCAGTTAGATTTCTTCTCGGCTGCGTCAATTGTCTACTCGGAGTAATAAGAGCATATGCTTCAGAAGTCGCTAGTGAAGAGTATCACGCTCTTTGTCTTTCTGTTGTAAGTACATCGAGAGGTATAGGACTGATAATAGGCCCTGCTATTGGAGGCTATCTTGCTCAGCTTTCCATATTTTCTGCCGAGCTTAGTTATATCAGTCTATGCTATTCACTACAAAAAAACACGCCGAATTCCGACGGA…
GSBRNA2T00093173001	BnaCnng17480D	ATGGATTTACCAGCACTCCCGCGAGCTCTAAACGCTGACGAATATGAGGAGCTGAAGGAGTCGAACTTGGGAGTGTTCATCAAGTTCAAGGAACTGAATTTTGGTTGGGCGTCCAGGCTGCTTCATTATATGCTTGGTTTCCATCTTAACATCAAGAAGAAGGTTGAGGTTACGAAGGAGATGGCTGATTTGTGGGAGATGATGGGTGTTGATGTTGATGCTGGGCCAACTAGTGAACAGATAAAAGCAGCATTTGGAAGATGCGAGGAGTGGTCTTGGGATGATCGCATACGGCTCGGATACCTTGCCATCTTCACTGGATTTATTGAAGGGAGAAAGTACTCAACCGCTACACGGACTAGTCTTGCAAGGCTAGTGATGGATTTATGTGGGAACCAA…
GSBRNA2T00097617001	BnaCnng67430D	CCATCAGAATCCCCCTGTTTTCTTGTAGTGTTGGCCATCCTGCAGCTTCTCCAGCAGTCTTTCTCTCATCCTCATCTCTGCTTCTCGGTTCCTGTGTTCTGGTTTAACCGTCATAGCTGTTCCGGAAGGCTTCAACGGCGTTTTAACTCCTTGTGTTCTGTGGTGGTTGCTGGTTCGATTGTCACCTGGCCAGCTTTTGACTTAAAAAAGATATTGTGTCCCGGTTTTCGGTAG
GSBRNA2T00039454001	BnaUnng00870D	ATGCACCACCTGTGTCCGCGTTCCCGAAGGCACCCCTCTCTTTCAAGAGGATTCGCGGCATTTTCATTCTTGCGAACGTACTCCCCAGGCGGGATACTTAACGCGTTAGCTACAGCACTGCACGGGTCGATACGCACAGCGCCTAGTATCCATCGTTTACGGCTAGGACTACTGGGGTATCTAATCCCATTCGCTCCCCTAGCTTTCGTCTCTCAGTGTCAGTGTCGGCCCAGCAGAGTGCTTTCGCCGTTGGTGTTCTTTCCGATCTCTACGCATTTCACCGCTCCACCGGAAATTCCCTCTGCCCCTACCGTACTCAAGCTTGACGCTTTACGCCCAATCATTCCGGATAACGCTTGCATCCTCTGTATTACCGCGGCTGCTGGCACAGAGTTAGCC…
