# Supplementary material for: Small RNA and degradome profiling involved in seed development and oil synthesis of Brassica napus
Source: PLoS One. 2018 Oct 17;13(10):e0204998. doi: 10.1371/journal.pone.0204998 (PMC6192625; doi:10.1371/journal.pone.0204998)
Supplement: S7 Table — (XLSX) [file pone.0204998.s011.xlsx]

## Sheet: Sheet1
S7 Table. A total of 503 potential targets from 181 miRNAs
Target miRNA	Target
bna-miR156e	GSBRNA2T00099180001;GSBRNA2T00103204001;GSBRNA2T00102250001;GSBRNA2T00101976001;GSBRNA2T00035271001;GSBRNA2T00117406001;GSBRNA2T00051269001;GSBRNA2T00029504001;GSBRNA2T00135341001;GSBRNA2T00087887001;GSBRNA2T00102380001;GSBRNA2T00089937001;GSBRNA2T00082768001;GSBRNA2T00078121001;GSBRNA2T00053169001;GSBRNA2T00043534001;GSBRNA2T00095467001;GSBRNA2T00049182001;GSBRNA2T00133120001;GSBRNA2T00084692001…
bna-miR160b	GSBRNA2T00089963001;GSBRNA2T00146488001;GSBRNA2T00131843001;GSBRNA2T00076844001;GSBRNA2T00147919001;GSBRNA2T00044758001;GSBRNA2T00130264001;GSBRNA2T00099262001;GSBRNA2T00118741001;GSBRNA2T00086041001
bna-miR160d	GSBRNA2T00089963001;GSBRNA2T00146488001;GSBRNA2T00131843001;GSBRNA2T00076844001;GSBRNA2T00147919001;GSBRNA2T00044758001;GSBRNA2T00130264001;GSBRNA2T00099262001;GSBRNA2T00118741001;GSBRNA2T00086041001
bna-miR167d	GSBRNA2T00154261001;GSBRNA2T00059355001
bna-miR390b	GSBRNA2T00100683001
bna-miR394a	GSBRNA2T00038353001;GSBRNA2T00113091001;GSBRNA2T00142282001;GSBRNA2T00117403001;GSBRNA2T00089940001
bna-miR395a	GSBRNA2T00143531001;GSBRNA2T00102761001;GSBRNA2T00158112001;GSBRNA2T00103928001;GSBRNA2T00127865001;GSBRNA2T00143530001;GSBRNA2T00068998001;GSBRNA2T00018810001;GSBRNA2T00050370001;GSBRNA2T00135917001
bna-miR397b	GSBRNA2T00001485001;GSBRNA2T00037730001;GSBRNA2T00080011001
bna-miR6029	GSBRNA2T00124698001
unconservative_chrA01_24358	GSBRNA2T00001664001;GSBRNA2T00023893001;GSBRNA2T00030334001;GSBRNA2T00036260001;GSBRNA2T00022549001;GSBRNA2T00118962001;GSBRNA2T00060881001;GSBRNA2T00093173001;GSBRNA2T00015018001;GSBRNA2T00144015001;GSBRNA2T00035069001;GSBRNA2T00022617001;GSBRNA2T00113916001;GSBRNA2T00008455001;GSBRNA2T00076624001;GSBRNA2T00035044001;GSBRNA2T00060357001;GSBRNA2T00056839001;GSBRNA2T00010660001;GSBRNA2T00143737001…
unconservative_chrA01_32285	GSBRNA2T00114898001
unconservative_chrA01_34930	GSBRNA2T00006829001;GSBRNA2T00016794001;GSBRNA2T00069558001
unconservative_chrA01_61766	GSBRNA2T00151144001;GSBRNA2T00031356001
unconservative_chrA01_89350	GSBRNA2T00044988001;GSBRNA2T00142212001;GSBRNA2T00037740001;GSBRNA2T00063585001;GSBRNA2T00045648001;GSBRNA2T00043717001
unconservative_chrA02_102166	GSBRNA2T00002950001
unconservative_chrA02_159260	GSBRNA2T00044758001
unconservative_chrA02_95168	GSBRNA2T00143294001;GSBRNA2T00151774001
conservative_chrA02_random_2682742	GSBRNA2T00058681001
unconservative_chrA03_281032	GSBRNA2T00117982001;GSBRNA2T00152236001;GSBRNA2T00033024001;GSBRNA2T00114135001
unconservative_chrA03_random_2710116	GSBRNA2T00001664001;GSBRNA2T00023893001;GSBRNA2T00030334001;GSBRNA2T00036260001;GSBRNA2T00022549001;GSBRNA2T00118962001;GSBRNA2T00060881001;GSBRNA2T00093173001;GSBRNA2T00100931001;GSBRNA2T00015018001;GSBRNA2T00144015001;GSBRNA2T00035069001;GSBRNA2T00022617001;GSBRNA2T00113916001;GSBRNA2T00008455001;GSBRNA2T00039454001;GSBRNA2T00076624001;GSBRNA2T00035044001;GSBRNA2T00060357001;GSBRNA2T00056839001…
unconservative_chrA04_361161	GSBRNA2T00047121001
unconservative_chrA05_423467	GSBRNA2T00001664001;GSBRNA2T00023893001;GSBRNA2T00030334001;GSBRNA2T00036260001;GSBRNA2T00022549001;GSBRNA2T00118962001;GSBRNA2T00060881001;GSBRNA2T00093173001;GSBRNA2T00015018001;GSBRNA2T00144015001;GSBRNA2T00022617001;GSBRNA2T00035069001;GSBRNA2T00113916001;GSBRNA2T00008455001;GSBRNA2T00076624001;GSBRNA2T00035044001;GSBRNA2T00060357001;GSBRNA2T00056839001;GSBRNA2T00010660001;GSBRNA2T00143737001…
conservative_chrA05_469147	GSBRNA2T00090383001;GSBRNA2T00057147001;GSBRNA2T00035463001;GSBRNA2T00035431001;GSBRNA2T00049024001;GSBRNA2T00059350001;GSBRNA2T00090531001;GSBRNA2T00035480001;GSBRNA2T00047439001;GSBRNA2T00155733001;GSBRNA2T00090423001;GSBRNA2T00130356001;GSBRNA2T00047432001;GSBRNA2T00136546001;GSBRNA2T00151898001;GSBRNA2T00057432001
unconservative_chrA05_472920	GSBRNA2T00000677001
unconservative_chrA05_480212	GSBRNA2T00157575001;GSBRNA2T00113032001;GSBRNA2T00109408001;GSBRNA2T00072242001;GSBRNA2T00030128001;GSBRNA2T00115832001;GSBRNA2T00129207001;GSBRNA2T00127773001;GSBRNA2T00083214001;GSBRNA2T00127769001;GSBRNA2T00068243001;GSBRNA2T00130461001;GSBRNA2T00120153001;GSBRNA2T00127363001;GSBRNA2T00131069001;GSBRNA2T00027019001;GSBRNA2T00114092001
unconservative_chrA05_random_2727006	GSBRNA2T00046658001;GSBRNA2T00107031001
unconservative_chrA06_527219	GSBRNA2T00072932001
unconservative_chrA06_527292	GSBRNA2T00009567001;GSBRNA2T00141536001;GSBRNA2T00133587001;GSBRNA2T00147621001;GSBRNA2T00120406001;GSBRNA2T00120236001
unconservative_chrA06_random_2735051	GSBRNA2T00115897001;GSBRNA2T00032798001
conservative_chrA07_598904	GSBRNA2T00021347001;GSBRNA2T00067810001
unconservative_chrA07_644701	GSBRNA2T00001664001;GSBRNA2T00124209001;GSBRNA2T00023893001;GSBRNA2T00030334001;GSBRNA2T00036260001;GSBRNA2T00022549001;GSBRNA2T00118962001;GSBRNA2T00060881001;GSBRNA2T00093173001;GSBRNA2T00100931001;GSBRNA2T00015018001;GSBRNA2T00144015001;GSBRNA2T00022617001;GSBRNA2T00035069001;GSBRNA2T00113916001;GSBRNA2T00008455001;GSBRNA2T00039454001;GSBRNA2T00076624001;GSBRNA2T00035044001;GSBRNA2T00060357001…
unconservative_chrA07_662247	GSBRNA2T00067247001;GSBRNA2T00054015001;GSBRNA2T00038589001
unconservative_chrA08_random_2749800	GSBRNA2T00154820001
unconservative_chrA09_764738	GSBRNA2T00067233001;GSBRNA2T00090568001;GSBRNA2T00009830001
unconservative_chrA09_780201	GSBRNA2T00130624001;GSBRNA2T00048159001;GSBRNA2T00147580001;GSBRNA2T00091348001
unconservative_chrA09_813614	GSBRNA2T00133610001;GSBRNA2T00150271001;GSBRNA2T00042468001;GSBRNA2T00009834001;GSBRNA2T00101808001;GSBRNA2T00011062001;GSBRNA2T00151023001;GSBRNA2T00017802001;GSBRNA2T00046658001;GSBRNA2T00051192001;GSBRNA2T00035219001;GSBRNA2T00103239001;GSBRNA2T00147635001;GSBRNA2T00089924001;GSBRNA2T00006626001;GSBRNA2T00103598001;GSBRNA2T00123873001;GSBRNA2T00118834001;GSBRNA2T00014525001;GSBRNA2T00089680001…
unconservative_chrA09_825457	GSBRNA2T00021647001
conservative_chrA09_863384	GSBRNA2T00039454001;GSBRNA2T00035044001;GSBRNA2T00076624001;GSBRNA2T00060357001;GSBRNA2T00027490001;GSBRNA2T00118962001;GSBRNA2T00120991001;GSBRNA2T00060881001;GSBRNA2T00093173001;GSBRNA2T00152467001;GSBRNA2T00119054001;GSBRNA2T00113916001
unconservative_chrA09_882837	GSBRNA2T00083375001;GSBRNA2T00010876001;GSBRNA2T00107436001
conservative_chrA09_892389	GSBRNA2T00109821001
unconservative_chrA09_random_2760348	GSBRNA2T00060479001;GSBRNA2T00050915001
unconservative_chrA09_random_2761059	GSBRNA2T00068634001;GSBRNA2T00068657001;GSBRNA2T00041956001;GSBRNA2T00047530001
conservative_chrA10_925211	GSBRNA2T00013230001
conservative_chrA10_933232	GSBRNA2T00150500001;GSBRNA2T00000934001;GSBRNA2T00027308001;GSBRNA2T00085395001;GSBRNA2T00048956001;GSBRNA2T00154435001
unconservative_chrA10_939191	GSBRNA2T00086276001
unconservative_chrA10_954229	GSBRNA2T00050076001;GSBRNA2T00117406001;GSBRNA2T00089936001;GSBRNA2T00117407001;GSBRNA2T00010840001;GSBRNA2T00135341001;GSBRNA2T00102380001;GSBRNA2T00087887001;GSBRNA2T00089937001;GSBRNA2T00142280001;GSBRNA2T00018836001;GSBRNA2T00105779001;GSBRNA2T00142279001;GSBRNA2T00098900001;GSBRNA2T00053169001;GSBRNA2T00076919001;GSBRNA2T00096385001;GSBRNA2T00038356001;GSBRNA2T00088261001;GSBRNA2T00095467001…
unconservative_chrAnn_random_2962078	GSBRNA2T00120701001;GSBRNA2T00053836001
unconservative_chrAnn_random_2985149	GSBRNA2T00072550001
unconservative_chrAnn_random_2989206	GSBRNA2T00023005001
unconservative_chrAnn_random_2989216	GSBRNA2T00023005001
unconservative_chrAnn_random_3010500	GSBRNA2T00053144001;GSBRNA2T00111141001
unconservative_chrAnn_random_3015548	GSBRNA2T00078523001;GSBRNA2T00157469001;GSBRNA2T00001633001;GSBRNA2T00046658001;GSBRNA2T00101808001;GSBRNA2T00106405001;GSBRNA2T00107031001
unconservative_chrAnn_random_3042427	GSBRNA2T00132294001
unconservative_chrAnn_random_3077181	GSBRNA2T00001664001;GSBRNA2T00023893001;GSBRNA2T00030334001;GSBRNA2T00036260001;GSBRNA2T00022549001;GSBRNA2T00118962001;GSBRNA2T00060881001;GSBRNA2T00093173001;GSBRNA2T00015018001;GSBRNA2T00144015001;GSBRNA2T00022617001;GSBRNA2T00035069001;GSBRNA2T00113916001;GSBRNA2T00008455001;GSBRNA2T00076624001;GSBRNA2T00035044001;GSBRNA2T00060357001;GSBRNA2T00056839001;GSBRNA2T00010660001;GSBRNA2T00143737001…
unconservative_chrAnn_random_3081079	GSBRNA2T00124209001;GSBRNA2T00035069001
unconservative_chrAnn_random_3117276	GSBRNA2T00001664001;GSBRNA2T00023893001;GSBRNA2T00030334001;GSBRNA2T00036260001;GSBRNA2T00022549001;GSBRNA2T00118962001;GSBRNA2T00060881001;GSBRNA2T00093173001;GSBRNA2T00015018001;GSBRNA2T00144015001;GSBRNA2T00035069001;GSBRNA2T00022617001;GSBRNA2T00113916001;GSBRNA2T00008455001;GSBRNA2T00076624001;GSBRNA2T00035044001;GSBRNA2T00060357001;GSBRNA2T00056839001;GSBRNA2T00010660001;GSBRNA2T00143737001…
unconservative_chrAnn_random_3134952	GSBRNA2T00030033001;GSBRNA2T00157469001;GSBRNA2T00101808001;GSBRNA2T00119763001;GSBRNA2T00025610001;GSBRNA2T00001633001;GSBRNA2T00017802001;GSBRNA2T00046658001;GSBRNA2T00125868001;GSBRNA2T00071233001;GSBRNA2T00106405001;GSBRNA2T00107031001;GSBRNA2T00098012001;GSBRNA2T00078523001;GSBRNA2T00095684001;GSBRNA2T00000526001
unconservative_chrAnn_random_3141730	GSBRNA2T00127193001
unconservative_chrAnn_random_3147365	GSBRNA2T00010660001
unconservative_chrC01_1006687	GSBRNA2T00123789001;GSBRNA2T00041667001
unconservative_chrC01_1007382	GSBRNA2T00001664001;GSBRNA2T00023893001;GSBRNA2T00030334001;GSBRNA2T00036260001;GSBRNA2T00022549001;GSBRNA2T00118962001;GSBRNA2T00060881001;GSBRNA2T00093173001;GSBRNA2T00015018001;GSBRNA2T00144015001;GSBRNA2T00035069001;GSBRNA2T00022617001;GSBRNA2T00113916001;GSBRNA2T00008455001;GSBRNA2T00076624001;GSBRNA2T00035044001;GSBRNA2T00060357001;GSBRNA2T00056839001;GSBRNA2T00010660001;GSBRNA2T00027490001…
unconservative_chrC01_1008452	GSBRNA2T00033976001;GSBRNA2T00122387001;GSBRNA2T00149255001;GSBRNA2T00055933001;GSBRNA2T00013130001;GSBRNA2T00130439001;GSBRNA2T00002925001;GSBRNA2T00015362001;GSBRNA2T00013524001;GSBRNA2T00118523001
unconservative_chrC01_1008762	GSBRNA2T00081401001;GSBRNA2T00023745001;GSBRNA2T00098944001;GSBRNA2T00154228001;GSBRNA2T00007287001;GSBRNA2T00025339001;GSBRNA2T00129485001;GSBRNA2T00094321001;GSBRNA2T00105857001;GSBRNA2T00035989001;GSBRNA2T00055909001;GSBRNA2T00138691001;GSBRNA2T00103644001;GSBRNA2T00076340001;GSBRNA2T00024641001;GSBRNA2T00116384001
unconservative_chrC01_979632	GSBRNA2T00011062001;GSBRNA2T00149980001;GSBRNA2T00118834001;GSBRNA2T00039389001;GSBRNA2T00126764001;GSBRNA2T00011151001;GSBRNA2T00035219001;GSBRNA2T00125868001;GSBRNA2T00020676001;GSBRNA2T00105940001
unconservative_chrC01_987818	GSBRNA2T00039389001;GSBRNA2T00017802001;GSBRNA2T00065003001;GSBRNA2T00020676001
unconservative_chrC01_988803	GSBRNA2T00157469001;GSBRNA2T00101808001;GSBRNA2T00071233001;GSBRNA2T00106405001;GSBRNA2T00014525001;GSBRNA2T00118834001;GSBRNA2T00149980001;GSBRNA2T00078523001
unconservative_chrC02_1128204	GSBRNA2T00090761001
unconservative_chrC02_1135776	GSBRNA2T00157469001;GSBRNA2T00101808001;GSBRNA2T00119763001;GSBRNA2T00025610001;GSBRNA2T00158239001;GSBRNA2T00123873001;GSBRNA2T00001633001;GSBRNA2T00046658001;GSBRNA2T00020676001;GSBRNA2T00103239001;GSBRNA2T00010161001;GSBRNA2T00071233001;GSBRNA2T00106405001;GSBRNA2T00098012001;GSBRNA2T00095684001;GSBRNA2T00078523001;GSBRNA2T00000526001
unconservative_chrC02_1150845	GSBRNA2T00028613001;GSBRNA2T00154228001;GSBRNA2T00147469001;GSBRNA2T00007287001;GSBRNA2T00025339001;GSBRNA2T00005185001;GSBRNA2T00056081001;GSBRNA2T00094321001;GSBRNA2T00044343001;GSBRNA2T00025043001;GSBRNA2T00117243001;GSBRNA2T00055909001;GSBRNA2T00151897001;GSBRNA2T00026855001;GSBRNA2T00127902001;GSBRNA2T00085041001;GSBRNA2T00135610001;GSBRNA2T00006618001;GSBRNA2T00092960001;GSBRNA2T00138691001…
unconservative_chrC02_1153123	GSBRNA2T00092605001;GSBRNA2T00019686001
unconservative_chrC02_1179245	GSBRNA2T00056585001
unconservative_chrC02_1186894	GSBRNA2T00117369001;GSBRNA2T00024797001
unconservative_chrC02_1190245	GSBRNA2T00058059001;GSBRNA2T00151746001;GSBRNA2T00143263001
conservative_chrC02_1196694	GSBRNA2T00058681001
unconservative_chrC02_1208830	GSBRNA2T00135917001
unconservative_chrC02_1209721	GSBRNA2T00118834001;GSBRNA2T00149980001
unconservative_chrC02_1212041	GSBRNA2T00149980001;GSBRNA2T00142811001;GSBRNA2T00011062001;GSBRNA2T00107031001;GSBRNA2T00106140001
unconservative_chrC02_1243568	GSBRNA2T00084556001
conservative_chrC02_1246936	GSBRNA2T00032495001;GSBRNA2T00074661001
unconservative_chrC02_1273836	GSBRNA2T00039389001;GSBRNA2T00017802001;GSBRNA2T00000526001;GSBRNA2T00065003001;GSBRNA2T00020676001
unconservative_chrC02_random_2807145	GSBRNA2T00092605001;GSBRNA2T00037915001;GSBRNA2T00071864001;GSBRNA2T00019686001
unconservative_chrC03_1357428	GSBRNA2T00042468001;GSBRNA2T00101808001;GSBRNA2T00119763001;GSBRNA2T00025610001;GSBRNA2T00006626001;GSBRNA2T00158239001;GSBRNA2T00014525001;GSBRNA2T00118834001;GSBRNA2T00123873001;GSBRNA2T00017802001;GSBRNA2T00035219001;GSBRNA2T00105940001;GSBRNA2T00103239001;GSBRNA2T00020676001;GSBRNA2T00058475001;GSBRNA2T00010161001;GSBRNA2T00106405001;GSBRNA2T00013571001;GSBRNA2T00004216001;GSBRNA2T00098012001…
unconservative_chrC03_1359400	GSBRNA2T00133164001;GSBRNA2T00155689001
unconservative_chrC03_1366790	GSBRNA2T00042468001;GSBRNA2T00004216001;GSBRNA2T00006626001;GSBRNA2T00089924001;GSBRNA2T00014525001;GSBRNA2T00123873001;GSBRNA2T00118834001;GSBRNA2T00039389001;GSBRNA2T00017802001;GSBRNA2T00065003001;GSBRNA2T00035219001;GSBRNA2T00020676001;GSBRNA2T00105940001
unconservative_chrC03_1367096	GSBRNA2T00010161001;GSBRNA2T00013571001;GSBRNA2T00119763001;GSBRNA2T00025610001;GSBRNA2T00098012001;GSBRNA2T00158239001;GSBRNA2T00128567001;GSBRNA2T00095684001;GSBRNA2T00017802001;GSBRNA2T00000526001;GSBRNA2T00026368001;GSBRNA2T00103239001;GSBRNA2T00117217001;GSBRNA2T00058475001
unconservative_chrC03_1378427	GSBRNA2T00001664001;GSBRNA2T00023893001;GSBRNA2T00030334001;GSBRNA2T00036260001;GSBRNA2T00022549001;GSBRNA2T00118962001;GSBRNA2T00060881001;GSBRNA2T00093173001;GSBRNA2T00015018001;GSBRNA2T00144015001;GSBRNA2T00022617001;GSBRNA2T00035069001;GSBRNA2T00113916001;GSBRNA2T00008455001;GSBRNA2T00076624001;GSBRNA2T00035044001;GSBRNA2T00060357001;GSBRNA2T00056839001;GSBRNA2T00010660001;GSBRNA2T00027490001…
unconservative_chrC03_1412624	GSBRNA2T00001664001;GSBRNA2T00023893001;GSBRNA2T00030334001;GSBRNA2T00036260001;GSBRNA2T00022549001;GSBRNA2T00118962001;GSBRNA2T00060881001;GSBRNA2T00093173001;GSBRNA2T00015018001;GSBRNA2T00144015001;GSBRNA2T00022617001;GSBRNA2T00035069001;GSBRNA2T00113916001;GSBRNA2T00008455001;GSBRNA2T00076624001;GSBRNA2T00035044001;GSBRNA2T00060357001;GSBRNA2T00056839001;GSBRNA2T00010660001;GSBRNA2T00027490001…
unconservative_chrC03_1420919	GSBRNA2T00157469001;GSBRNA2T00101808001;GSBRNA2T00071233001;GSBRNA2T00106405001;GSBRNA2T00107031001;GSBRNA2T00001633001;GSBRNA2T00078523001;GSBRNA2T00017802001;GSBRNA2T00046658001
unconservative_chrC03_1436279	GSBRNA2T00021977001;GSBRNA2T00048159001;GSBRNA2T00065023001;GSBRNA2T00156091001;GSBRNA2T00147580001;GSBRNA2T00065022001
unconservative_chrC03_1465877	GSBRNA2T00037915001;GSBRNA2T00107031001
unconservative_chrC03_1487507	GSBRNA2T00068394001;GSBRNA2T00080719001;GSBRNA2T00130957001;GSBRNA2T00090494001;GSBRNA2T00084681001
unconservative_chrC03_1506159	GSBRNA2T00137121001;GSBRNA2T00024910001
unconservative_chrC03_1518160	GSBRNA2T00128236001;GSBRNA2T00039109001;GSBRNA2T00157755001;GSBRNA2T00111047001
unconservative_chrC03_1526870	GSBRNA2T00017491001
unconservative_chrC03_1529791	GSBRNA2T00123872001;GSBRNA2T00011062001;GSBRNA2T00058228001;GSBRNA2T00123873001;GSBRNA2T00118834001;GSBRNA2T00014525001;GSBRNA2T00090761001;GSBRNA2T00001633001;GSBRNA2T00035219001;GSBRNA2T00125868001;GSBRNA2T00020676001;GSBRNA2T00105940001;GSBRNA2T00067287001;GSBRNA2T00051881001;GSBRNA2T00071233001;GSBRNA2T00149980001;GSBRNA2T00039389001;GSBRNA2T00131689001
unconservative_chrC03_1538199	GSBRNA2T00000640001;GSBRNA2T00157469001;GSBRNA2T00101808001;GSBRNA2T00011062001;GSBRNA2T00119763001;GSBRNA2T00025610001;GSBRNA2T00154506001;GSBRNA2T00158239001;GSBRNA2T00123873001;GSBRNA2T00001633001;GSBRNA2T00093601001;GSBRNA2T00026368001;GSBRNA2T00046658001;GSBRNA2T00020676001;GSBRNA2T00103239001;GSBRNA2T00058475001;GSBRNA2T00010161001;GSBRNA2T00052860001;GSBRNA2T00071233001;GSBRNA2T00013571001…
unconservative_chrC03_1543051	GSBRNA2T00118834001;GSBRNA2T00149980001;GSBRNA2T00014525001;GSBRNA2T00157469001;GSBRNA2T00101808001;GSBRNA2T00071233001;GSBRNA2T00106405001
unconservative_chrC03_random_2826462	GSBRNA2T00081608001
unconservative_chrC03_random_2844506	GSBRNA2T00157469001;GSBRNA2T00067517001;GSBRNA2T00071233001;GSBRNA2T00101808001;GSBRNA2T00106405001;GSBRNA2T00001633001;GSBRNA2T00078523001;GSBRNA2T00046658001
unconservative_chrC04_1584562	GSBRNA2T00092605001;GSBRNA2T00019686001
unconservative_chrC04_1598194	GSBRNA2T00044758001
unconservative_chrC04_1602818	GSBRNA2T00052992001
unconservative_chrC04_1604807	GSBRNA2T00004730001;GSBRNA2T00100428001;GSBRNA2T00060667001;GSBRNA2T00036037001;GSBRNA2T00039195001;GSBRNA2T00139806001;GSBRNA2T00156146001;GSBRNA2T00030805001
unconservative_chrC04_1635644	GSBRNA2T00157469001;GSBRNA2T00101808001;GSBRNA2T00071233001;GSBRNA2T00107031001;GSBRNA2T00106405001;GSBRNA2T00118834001;GSBRNA2T00014525001;GSBRNA2T00149980001;GSBRNA2T00078523001;GSBRNA2T00040533001;GSBRNA2T00017802001;GSBRNA2T00076429001;GSBRNA2T00046658001;GSBRNA2T00120452001;GSBRNA2T00131689001
unconservative_chrC04_1672744	GSBRNA2T00082018001;GSBRNA2T00107436001;GSBRNA2T00124623001;GSBRNA2T00085491001;GSBRNA2T00069661001;GSBRNA2T00050458001;GSBRNA2T00152560001;GSBRNA2T00018020001;GSBRNA2T00113867001;GSBRNA2T00026442001;GSBRNA2T00042054001;GSBRNA2T00057024001
unconservative_chrC04_1731297	GSBRNA2T00048351001
unconservative_chrC04_random_2856032	GSBRNA2T00127623001;GSBRNA2T00090527001
unconservative_chrC05_1791781	GSBRNA2T00042468001;GSBRNA2T00004216001;GSBRNA2T00006626001;GSBRNA2T00089924001;GSBRNA2T00014525001;GSBRNA2T00123873001;GSBRNA2T00118834001;GSBRNA2T00039389001;GSBRNA2T00017802001;GSBRNA2T00065003001;GSBRNA2T00035219001;GSBRNA2T00020676001;GSBRNA2T00105940001
unconservative_chrC05_1791915	GSBRNA2T00039389001;GSBRNA2T00035219001;GSBRNA2T00105940001;GSBRNA2T00006626001;GSBRNA2T00020676001
conservative_chrC05_1797729	GSBRNA2T00090383001;GSBRNA2T00057147001;GSBRNA2T00035463001;GSBRNA2T00035431001;GSBRNA2T00049024001;GSBRNA2T00059350001;GSBRNA2T00090531001;GSBRNA2T00035480001;GSBRNA2T00047439001;GSBRNA2T00155733001;GSBRNA2T00090423001;GSBRNA2T00130356001;GSBRNA2T00047432001;GSBRNA2T00136546001;GSBRNA2T00151898001;GSBRNA2T00057432001
unconservative_chrC05_1808445	GSBRNA2T00042468001;GSBRNA2T00004216001;GSBRNA2T00006626001;GSBRNA2T00089924001;GSBRNA2T00014525001;GSBRNA2T00123873001;GSBRNA2T00118834001;GSBRNA2T00039389001;GSBRNA2T00017802001;GSBRNA2T00065003001;GSBRNA2T00035219001;GSBRNA2T00020676001;GSBRNA2T00105940001
unconservative_chrC05_1823929	GSBRNA2T00001664001;GSBRNA2T00124209001;GSBRNA2T00030334001;GSBRNA2T00023893001;GSBRNA2T00036260001;GSBRNA2T00022549001;GSBRNA2T00060881001;GSBRNA2T00093173001;GSBRNA2T00015018001;GSBRNA2T00144015001;GSBRNA2T00022617001;GSBRNA2T00035069001;GSBRNA2T00113916001;GSBRNA2T00008455001;GSBRNA2T00039454001;GSBRNA2T00076624001;GSBRNA2T00035044001;GSBRNA2T00060357001;GSBRNA2T00056839001;GSBRNA2T00010660001…
unconservative_chrC05_1832819	GSBRNA2T00000107001
unconservative_chrC05_1835067	GSBRNA2T00141146001;GSBRNA2T00003463001;GSBRNA2T00025718001
conservative_chrC05_1843559	GSBRNA2T00081600001;GSBRNA2T00115323001;GSBRNA2T00115321001
unconservative_chrC05_1865068	GSBRNA2T00027710001
unconservative_chrC05_1865432	GSBRNA2T00078853001
unconservative_chrC05_1877110	GSBRNA2T00122116001;GSBRNA2T00098935001;GSBRNA2T00045065001;GSBRNA2T00151636001
unconservative_chrC05_1878048	GSBRNA2T00001664001;GSBRNA2T00124209001;GSBRNA2T00023893001;GSBRNA2T00030334001;GSBRNA2T00036260001;GSBRNA2T00022549001;GSBRNA2T00118962001;GSBRNA2T00060881001;GSBRNA2T00093173001;GSBRNA2T00100931001;GSBRNA2T00015018001;GSBRNA2T00144015001;GSBRNA2T00035069001;GSBRNA2T00022617001;GSBRNA2T00113916001;GSBRNA2T00008455001;GSBRNA2T00039454001;GSBRNA2T00076624001;GSBRNA2T00035044001;GSBRNA2T00060357001…
unconservative_chrC05_1888333	GSBRNA2T00112782001;GSBRNA2T00039109001;GSBRNA2T00058329001;GSBRNA2T00139737001;GSBRNA2T00098179001;GSBRNA2T00131298001;GSBRNA2T00034169001;GSBRNA2T00094147001;GSBRNA2T00156674001;GSBRNA2T00083755001
conservative_chrC05_1891119	GSBRNA2T00012183001;GSBRNA2T00122128001;GSBRNA2T00100423001;GSBRNA2T00056434001;GSBRNA2T00031740001;GSBRNA2T00057196001;GSBRNA2T00042639001;GSBRNA2T00086380001;GSBRNA2T00053450001;GSBRNA2T00086384001;GSBRNA2T00032766001;GSBRNA2T00001589001;GSBRNA2T00040133001;GSBRNA2T00000121001;GSBRNA2T00068622001;GSBRNA2T00043404001;GSBRNA2T00115800001;GSBRNA2T00093514001;GSBRNA2T00157779001;GSBRNA2T00135405001…
unconservative_chrC05_1901761	GSBRNA2T00042468001;GSBRNA2T00004216001;GSBRNA2T00006626001;GSBRNA2T00089924001;GSBRNA2T00014525001;GSBRNA2T00123873001;GSBRNA2T00118834001;GSBRNA2T00039389001;GSBRNA2T00017802001;GSBRNA2T00065003001;GSBRNA2T00035219001;GSBRNA2T00020676001;GSBRNA2T00105940001
unconservative_chrC05_1920703	GSBRNA2T00026362001
unconservative_chrC05_1922080	GSBRNA2T00118535001;GSBRNA2T00079866001
unconservative_chrC05_random_2883838	GSBRNA2T00146362001
unconservative_chrC05_random_2885644	GSBRNA2T00037915001;GSBRNA2T00107031001
unconservative_chrC05_random_2886203	GSBRNA2T00097617001;GSBRNA2T00049749001
unconservative_chrC06_1943036	GSBRNA2T00001254001
unconservative_chrC06_1959498	GSBRNA2T00080051001
unconservative_chrC06_1959619	GSBRNA2T00125868001
unconservative_chrC06_1959620	GSBRNA2T00125868001
unconservative_chrC06_1966849	GSBRNA2T00048351001
unconservative_chrC06_2049447	GSBRNA2T00001664001;GSBRNA2T00023893001;GSBRNA2T00030334001;GSBRNA2T00036260001;GSBRNA2T00022549001;GSBRNA2T00118962001;GSBRNA2T00060881001;GSBRNA2T00093173001;GSBRNA2T00015018001;GSBRNA2T00144015001;GSBRNA2T00035069001;GSBRNA2T00022617001;GSBRNA2T00113916001;GSBRNA2T00008455001;GSBRNA2T00076624001;GSBRNA2T00035044001;GSBRNA2T00060357001;GSBRNA2T00056839001;GSBRNA2T00010660001;GSBRNA2T00027490001…
unconservative_chrC06_2067485	GSBRNA2T00048340001
unconservative_chrC06_2080552	GSBRNA2T00017560001
unconservative_chrC06_random_2896679	GSBRNA2T00019365001;GSBRNA2T00158044001;GSBRNA2T00132749001;GSBRNA2T00058375001;GSBRNA2T00077764001;GSBRNA2T00031690001;GSBRNA2T00106444001;GSBRNA2T00035022001;GSBRNA2T00003213001;GSBRNA2T00142229001;GSBRNA2T00099827001;GSBRNA2T00031954001;GSBRNA2T00089731001;GSBRNA2T00040269001;GSBRNA2T00141894001;GSBRNA2T00079920001;GSBRNA2T00084679001;GSBRNA2T00038388001
unconservative_chrC06_random_2902909	GSBRNA2T00010920001;GSBRNA2T00030637001
unconservative_chrC07_2133535	GSBRNA2T00052992001
conservative_chrC07_2175567	GSBRNA2T00059930001;GSBRNA2T00017549001
unconservative_chrC07_2248569	GSBRNA2T00027710001
unconservative_chrC07_2270396	GSBRNA2T00027710001
unconservative_chrC07_2288107	GSBRNA2T00130693001;GSBRNA2T00157044001
unconservative_chrC07_2290287	GSBRNA2T00149980001;GSBRNA2T00142811001;GSBRNA2T00011062001;GSBRNA2T00049749001
unconservative_chrC07_2296070	GSBRNA2T00081775001;GSBRNA2T00126659001;GSBRNA2T00047841001;GSBRNA2T00095647001;GSBRNA2T00100019001;GSBRNA2T00121337001;GSBRNA2T00130846001
unconservative_chrC07_2297625	GSBRNA2T00085033001
unconservative_chrC08_2299260	GSBRNA2T00030033001;GSBRNA2T00157469001;GSBRNA2T00142811001;GSBRNA2T00101808001;GSBRNA2T00071233001;GSBRNA2T00106405001;GSBRNA2T00107031001;GSBRNA2T00011062001;GSBRNA2T00049749001;GSBRNA2T00149980001;GSBRNA2T00001633001;GSBRNA2T00017802001;GSBRNA2T00046658001;GSBRNA2T00125868001
unconservative_chrC08_2330634	GSBRNA2T00030033001;GSBRNA2T00092605001;GSBRNA2T00101808001;GSBRNA2T00106405001;GSBRNA2T00011062001;GSBRNA2T00118834001;GSBRNA2T00149980001;GSBRNA2T00078523001;GSBRNA2T00039389001;GSBRNA2T00011151001;GSBRNA2T00019686001;GSBRNA2T00125868001;GSBRNA2T00035219001;GSBRNA2T00020676001;GSBRNA2T00105940001
unconservative_chrC08_2332851	GSBRNA2T00149980001;GSBRNA2T00157469001;GSBRNA2T00078523001;GSBRNA2T00067517001;GSBRNA2T00046658001;GSBRNA2T00059145001;GSBRNA2T00154641001
unconservative_chrC08_2341054	GSBRNA2T00010217001;GSBRNA2T00061734001;GSBRNA2T00122410001;GSBRNA2T00002171001;GSBRNA2T00127588001
unconservative_chrC08_2352535	GSBRNA2T00143374001;GSBRNA2T00097247001
unconservative_chrC08_2352537	GSBRNA2T00113032001;GSBRNA2T00157575001;GSBRNA2T00127769001;GSBRNA2T00127773001;GSBRNA2T00114092001
unconservative_chrC08_2390483	GSBRNA2T00001664001;GSBRNA2T00023893001;GSBRNA2T00030334001;GSBRNA2T00036260001;GSBRNA2T00022549001;GSBRNA2T00118962001;GSBRNA2T00060881001;GSBRNA2T00093173001;GSBRNA2T00015018001;GSBRNA2T00144015001;GSBRNA2T00022617001;GSBRNA2T00035069001;GSBRNA2T00113916001;GSBRNA2T00008455001;GSBRNA2T00076624001;GSBRNA2T00035044001;GSBRNA2T00060357001;GSBRNA2T00056839001;GSBRNA2T00010660001;GSBRNA2T00143737001…
unconservative_chrC08_2390484	GSBRNA2T00001664001;GSBRNA2T00023893001;GSBRNA2T00030334001;GSBRNA2T00036260001;GSBRNA2T00022549001;GSBRNA2T00118962001;GSBRNA2T00060881001;GSBRNA2T00093173001;GSBRNA2T00015018001;GSBRNA2T00144015001;GSBRNA2T00022617001;GSBRNA2T00035069001;GSBRNA2T00113916001;GSBRNA2T00008455001;GSBRNA2T00076624001;GSBRNA2T00035044001;GSBRNA2T00060357001;GSBRNA2T00056839001;GSBRNA2T00010660001;GSBRNA2T00143737001…
conservative_chrC08_2447451	GSBRNA2T00109821001
unconservative_chrC09_2463519	GSBRNA2T00024525001
unconservative_chrC09_2487019	GSBRNA2T00046379001;GSBRNA2T00046465001
unconservative_chrC09_2510061	GSBRNA2T00073375001;GSBRNA2T00000892001;GSBRNA2T00154516001;GSBRNA2T00064666001
unconservative_chrC09_2521898	GSBRNA2T00027710001
unconservative_chrC09_2579870	GSBRNA2T00011255001
unconservative_chrC09_2592254	GSBRNA2T00001664001;GSBRNA2T00023893001;GSBRNA2T00030334001;GSBRNA2T00036260001;GSBRNA2T00022549001;GSBRNA2T00118962001;GSBRNA2T00060881001;GSBRNA2T00093173001;GSBRNA2T00015018001;GSBRNA2T00144015001;GSBRNA2T00022617001;GSBRNA2T00035069001;GSBRNA2T00113916001;GSBRNA2T00008455001;GSBRNA2T00076624001;GSBRNA2T00035044001;GSBRNA2T00060357001;GSBRNA2T00056839001;GSBRNA2T00010660001;GSBRNA2T00027490001…
unconservative_chrC09_2597152	GSBRNA2T00011062001;GSBRNA2T00149980001;GSBRNA2T00118834001;GSBRNA2T00039389001;GSBRNA2T00126764001;GSBRNA2T00011151001;GSBRNA2T00035219001;GSBRNA2T00125868001;GSBRNA2T00020676001;GSBRNA2T00105940001
unconservative_chrC09_2621684	GSBRNA2T00144719001
unconservative_chrC09_2639839	GSBRNA2T00050076001;GSBRNA2T00117406001;GSBRNA2T00089936001;GSBRNA2T00117407001;GSBRNA2T00010840001;GSBRNA2T00135341001;GSBRNA2T00102380001;GSBRNA2T00087887001;GSBRNA2T00089937001;GSBRNA2T00142280001;GSBRNA2T00018836001;GSBRNA2T00105779001;GSBRNA2T00142279001;GSBRNA2T00098900001;GSBRNA2T00053169001;GSBRNA2T00132752001;GSBRNA2T00076919001;GSBRNA2T00096385001;GSBRNA2T00038356001;GSBRNA2T00088261001…
unconservative_chrC09_2659344	GSBRNA2T00031540001;GSBRNA2T00031607001
unconservative_chrC09_2666373	GSBRNA2T00011062001;GSBRNA2T00149980001;GSBRNA2T00118834001;GSBRNA2T00039389001;GSBRNA2T00126764001;GSBRNA2T00011151001;GSBRNA2T00035219001;GSBRNA2T00125868001;GSBRNA2T00020676001;GSBRNA2T00105940001
unconservative_chrC09_random_2954328	GSBRNA2T00157469001;GSBRNA2T00067517001;GSBRNA2T00071233001;GSBRNA2T00101808001;GSBRNA2T00106405001;GSBRNA2T00001633001;GSBRNA2T00078523001;GSBRNA2T00046658001
unconservative_chrCnn_random_3204206	GSBRNA2T00092605001;GSBRNA2T00071233001;GSBRNA2T00107031001;GSBRNA2T00011062001;GSBRNA2T00149980001;GSBRNA2T00118834001;GSBRNA2T00039389001;GSBRNA2T00126764001;GSBRNA2T00011151001;GSBRNA2T00035219001;GSBRNA2T00125868001;GSBRNA2T00020676001;GSBRNA2T00105940001
unconservative_chrCnn_random_3208488	GSBRNA2T00011062001;GSBRNA2T00149980001;GSBRNA2T00118834001;GSBRNA2T00039389001;GSBRNA2T00126764001;GSBRNA2T00011151001;GSBRNA2T00035219001;GSBRNA2T00125868001;GSBRNA2T00020676001;GSBRNA2T00105940001
unconservative_chrCnn_random_3249217	GSBRNA2T00155009001;GSBRNA2T00154050001
unconservative_chrCnn_random_3290300	GSBRNA2T00044758001
unconservative_chrCnn_random_3319893	GSBRNA2T00011062001;GSBRNA2T00149980001;GSBRNA2T00118834001;GSBRNA2T00039389001;GSBRNA2T00126764001;GSBRNA2T00011151001;GSBRNA2T00035219001;GSBRNA2T00125868001;GSBRNA2T00020676001;GSBRNA2T00105940001
unconservative_chrCnn_random_3338913	GSBRNA2T00049749001
unconservative_chrCnn_random_3339828	GSBRNA2T00157469001;GSBRNA2T00101808001;GSBRNA2T00025610001;GSBRNA2T00119763001;GSBRNA2T00006626001;GSBRNA2T00123873001;GSBRNA2T00158239001;GSBRNA2T00001633001;GSBRNA2T00046658001;GSBRNA2T00026368001;GSBRNA2T00020676001;GSBRNA2T00058475001;GSBRNA2T00010161001;GSBRNA2T00004216001;GSBRNA2T00106405001;GSBRNA2T00013571001;GSBRNA2T00098012001;GSBRNA2T00089924001;GSBRNA2T00149980001;GSBRNA2T00041188001…
unconservative_chrCnn_random_3348950	GSBRNA2T00137819001
unconservative_chrCnn_random_3384748	GSBRNA2T00011062001;GSBRNA2T00149980001;GSBRNA2T00118834001;GSBRNA2T00039389001;GSBRNA2T00126764001;GSBRNA2T00011151001;GSBRNA2T00035219001;GSBRNA2T00125868001;GSBRNA2T00020676001;GSBRNA2T00105940001
conservative_chrCnn_random_3435782	GSBRNA2T00013230001
unconservative_chrCnn_random_3476348	GSBRNA2T00157469001;GSBRNA2T00101808001;GSBRNA2T00025610001;GSBRNA2T00119763001;GSBRNA2T00123873001;GSBRNA2T00158239001;GSBRNA2T00001633001;GSBRNA2T00046658001;GSBRNA2T00026368001;GSBRNA2T00020676001;GSBRNA2T00058475001;GSBRNA2T00010161001;GSBRNA2T00013571001;GSBRNA2T00098012001;GSBRNA2T00041188001;GSBRNA2T00095684001;GSBRNA2T00000526001
unconservative_chrCnn_random_3496171	GSBRNA2T00027710001
unconservative_chrCnn_random_3505819	GSBRNA2T00018243001;GSBRNA2T00018466001
unconservative_chrCnn_random_3531422	GSBRNA2T00037915001;GSBRNA2T00011062001;GSBRNA2T00006626001;GSBRNA2T00123873001;GSBRNA2T00118834001;GSBRNA2T00017802001;GSBRNA2T00039389001;GSBRNA2T00035246001;GSBRNA2T00065003001;GSBRNA2T00035219001;GSBRNA2T00105940001;GSBRNA2T00020676001;GSBRNA2T00103239001
unconservative_chrCnn_random_3538909	GSBRNA2T00049749001;GSBRNA2T00113317001
