# Supplementary material for: Small RNA and degradome profiling involved in seed development and oil synthesis of Brassica napus
Source: PLoS One. 2018 Oct 17;13(10):e0204998. doi: 10.1371/journal.pone.0204998 (PMC6192625; doi:10.1371/journal.pone.0204998)
Supplement: S8 Table — (XLSX) [file pone.0204998.s012.xlsx]

## Sheet: Sheet1
S8 Table. S04 vs S03 differential expressed target gene list
Target ID	FDR	Regulated*
GSBRNA2T00000121001	0.00250309	down
GSBRNA2T00000677001	0.000525307	down
GSBRNA2T00001589001	0.00250309	down
GSBRNA2T00001633001	5.00392e-06	up
GSBRNA2T00001664001	5.00392e-06	up
GSBRNA2T00002171001	0.000158484	up
GSBRNA2T00008455001	5.00392e-06	up
GSBRNA2T00010217001	0.000158484	up
GSBRNA2T00010660001	5.00392e-06	up
GSBRNA2T00012183001	0.00250309	down
GSBRNA2T00014525001	0.00177702	down
GSBRNA2T00015018001	5.00392e-06	up
GSBRNA2T00017549001	0	down
GSBRNA2T00017802001	5.00392e-06	up,down
GSBRNA2T00021347001	9.54019e-06	down
GSBRNA2T00022549001	5.00392e-06	up
GSBRNA2T00022617001	5.00392e-06	up
GSBRNA2T00023005001	0	up
GSBRNA2T00023893001	5.00392e-06	up
GSBRNA2T00027019001	0.00827261	up
GSBRNA2T00027490001	5.00392e-06	up
GSBRNA2T00030128001	0.00827261	up
GSBRNA2T00030334001	5.00392e-06	up
GSBRNA2T00031540001	0	up
GSBRNA2T00031607001	0	up
GSBRNA2T00031740001	0.00250309	down
GSBRNA2T00032766001	0.00250309	down
GSBRNA2T00035044001	5.00392e-06	up
GSBRNA2T00035069001	5.00392e-06	up
GSBRNA2T00036260001	5.00392e-06	up
GSBRNA2T00039454001	0	up
GSBRNA2T00040133001	0.00250309	down
GSBRNA2T00040533001	0.00177702	down
GSBRNA2T00042639001	0.00250309	down
GSBRNA2T00043404001	0.00250309	down
GSBRNA2T00044758001	0	up
GSBRNA2T00046658001	5.00392e-06	up,down
GSBRNA2T00049749001	0.000525307	down
GSBRNA2T00052992001	4.71007e-05	up
GSBRNA2T00053449001	0.00250309	down
GSBRNA2T00053450001	0.00250309	down
GSBRNA2T00053836001	0.00132878	up
GSBRNA2T00056434001	0.00250309	down
GSBRNA2T00056839001	5.00392e-06	up
GSBRNA2T00057196001	0.00250309	down
GSBRNA2T00057554001	0.00250309	down
GSBRNA2T00059930001	0	down
GSBRNA2T00060357001	5.00392e-06	up
GSBRNA2T00060881001	5.00392e-06	up
GSBRNA2T00061734001	0.000158484	up
GSBRNA2T00067810001	9.54019e-06	down
GSBRNA2T00068243001	0.00827261	up
GSBRNA2T00068394001	0	down
GSBRNA2T00068622001	0.00250309	down
GSBRNA2T00071233001	5.00392e-06	up,down
GSBRNA2T00072242001	0.00827261	up
GSBRNA2T00076429001	0.00177702	down
GSBRNA2T00076624001	5.00392e-06	up
GSBRNA2T00078523001	5.00392e-06	up,down
GSBRNA2T00079147001	0	up
GSBRNA2T00080719001	0	down
GSBRNA2T00083214001	0.00827261	up
GSBRNA2T00084681001	0	down
GSBRNA2T00084947001	5.00392e-06	up
GSBRNA2T00086380001	0.00250309	down
GSBRNA2T00086384001	0.00250309	down
GSBRNA2T00088308001	0.00250309	down
GSBRNA2T00090494001	0	down
GSBRNA2T00093173001	5.00392e-06	up
GSBRNA2T00093514001	0.00250309	down
GSBRNA2T00095084001	5.00392e-06	up
GSBRNA2T00100423001	0.00250309	down
GSBRNA2T00100931001	0	up
GSBRNA2T00101808001	5.00392e-06	up,down
GSBRNA2T00105100001	0.00250309	down
GSBRNA2T00106405001	5.00392e-06	up,down
GSBRNA2T00107031001	5.00392e-06	up,down
GSBRNA2T00109408001	0.00827261	up
GSBRNA2T00109821001	0	down
GSBRNA2T00113032001	0.00827261	up
GSBRNA2T00113317001	0.000525307	down
GSBRNA2T00113916001	5.00392e-06	up
GSBRNA2T00114092001	0.00827261	up
GSBRNA2T00115800001	0.00250309	down
GSBRNA2T00115832001	0.00827261	up
GSBRNA2T00118834001	0.00177702	down
GSBRNA2T00118962001	5.00392e-06	up
GSBRNA2T00119054001	5.00392e-06	up
GSBRNA2T00120153001	0.00827261	up
GSBRNA2T00120452001	0.00177702	down
GSBRNA2T00120701001	0.00132878	up
GSBRNA2T00120991001	5.00392e-06	up
GSBRNA2T00122128001	0.00250309	down
GSBRNA2T00122410001	0.000158484	up
GSBRNA2T00124209001	0	up
GSBRNA2T00124698001	0	down
GSBRNA2T00127193001	0	down
GSBRNA2T00127363001	0.00827261	up
GSBRNA2T00127588001	0.000158484	up
GSBRNA2T00127769001	0.00827261	up
GSBRNA2T00127773001	0.00827261	up
GSBRNA2T00129207001	0.00827261	up
GSBRNA2T00130461001	0.00827261	up
GSBRNA2T00130957001	0	down
GSBRNA2T00131069001	0.00827261	up
GSBRNA2T00131689001	0.00177702	down
GSBRNA2T00132294001	0.00448492	up
GSBRNA2T00135405001	0.00250309	down
GSBRNA2T00135917001	9.54019e-06	up
GSBRNA2T00143737001	5.00392e-06	up
GSBRNA2T00144015001	5.00392e-06	up
GSBRNA2T00144121001	5.00392e-06	up
GSBRNA2T00146362001	0.00586312	up
GSBRNA2T00149980001	0.00177702	down
GSBRNA2T00152467001	0.000368703	up
GSBRNA2T00157233001	5.00392e-06	up
GSBRNA2T00157469001	5.00392e-06	up,down
GSBRNA2T00157575001	0.00827261	up
GSBRNA2T00157779001	0.00250309	down
*The expression level of target gene in S04 was set as control. Up-regulated means the expression level of target gene in S03 is higher than S04. Down-regulated means the expression level of target gene in S03 is lower than S04.
