# Supplementary material for: Small RNA and degradome profiling involved in seed development and oil synthesis of Brassica napus
Source: PLoS One. 2018 Oct 17;13(10):e0204998. doi: 10.1371/journal.pone.0204998 (PMC6192625; doi:10.1371/journal.pone.0204998)
Supplement: S9 Table — (XLSX) [file pone.0204998.s013.xlsx]

## Sheet: Sheet1
S9 Table. Summary of GO function classification of differentially expressed miRNA targets
GO_classify		All Target	DE miRNA Target
Cellular component	Extracellular region	41	3
	Cell	306	55
	Membrane	124	8
	Cell junction	18	1
	Membrane-enclosed lumen	8	1
	Macromolecular complex	33	4
	Organelle	273	50
	Organelle part	65	7
	Membrane part	39	5
	Cell part	306	55
Molecular function	Protein binding transcription factor activity	1	0
	Nucleic acid binding transcription factor activity	54	3
	Catalytic activity	162	26
	Receptor activity	4	0
	Structural molecule activity	5	2
	Transporter activity	22	3
	Binding	208	27
	Electron carrier activity	4	0
	Antioxidant activity	1	1
	Enzyme regulator activity	4	0
	Molecular transducer activity	6	0
Biological process	Reproduction	64	3
	Immune system process	9	1
	Metabolic process	225	41
	Cell proliferation	6	0
	Cellular process	246	41
	Death	3	0
	Reproductive process	64	3
	Biological adhesion	2	0
	Signaling	53	4
	Multicellular organismal process	82	17
	Developmental process	122	12
	Growth	34	1
	Locomotion	1	0
	Pigmentation	6	0
	Rhythmic process	1	0
	Response to stimulus	160	17
	Localization	82	11
	Establishment of localization	79	11
	Multi-organism process	50	6
	Biological regulation	162	12
	Cellular component organization or biogenesis	78	6
GO database (Ashburner et al., 2000)
