# Supplementary material for: Small RNA and degradome profiling involved in seed development and oil synthesis of Brassica napus
Source: PLoS One. 2018 Oct 17;13(10):e0204998. doi: 10.1371/journal.pone.0204998 (PMC6192625; doi:10.1371/journal.pone.0204998)
Supplement: S10 Table — (XLSX) [file pone.0204998.s014.xlsx]

## Sheet: Sheet1
S10 Table. Annotated information of 98 targets from differentially expressed miRNAs
Target ID	FDR	Regulated*	COG_class	COG_class_annotation	GO_annotation	KEGG_annotation	Swissprot_annotation	Nr_annotation
GSBRNA2T00076429001	0.00177702	down	--	--	Cellular Component: nuclear envelope (GO:0005635);; Cellular Component: mitochondrion (GO:0005739);; Cellular Component: kinetochore microtubule (GO:0005828);; Biological Process: phosphatidylinositol biosynthetic process (GO:0006661);; Biological Process: mitotic spindle organization (GO:0007052);; Cellular Component: gamma-tubulin ring complex (GO:0008274);; Cellular Component: phragmoplast (GO…	--	--	hypothetical protein ARALYDRAFT_478702 [Arabidopsis lyrata subsp. lyrata]
GSBRNA2T00061734001	0.000158484	up	--	--	Molecular Function: peroxidase activity (GO:0004601);; Cellular Component: extracellular region (GO:0005576);; Biological Process: response to oxidative stress (GO:0006979);; Biological Process: trichoblast differentiation (GO:0010054);; Molecular Function: heme binding (GO:0020037);; Molecular Function: metal ion binding (GO:0046872);; Biological Process: oxidation-reduction process (GO:0055114)…	K00430|1e-38|ath:AT1G30870|cationic peroxidase, putative	Peroxidase 7 (Precursor) OS=Arabidopsis thaliana (Mouse-ear cress) PE=2 SV=1	hypothetical protein ARALYDRAFT_473329 [Arabidopsis lyrata subsp. lyrata]
GSBRNA2T00017549001	0	down	--	--	--	--	--	predicted protein [Arabidopsis lyrata subsp. lyrata]
GSBRNA2T00001633001	5.00392e-06	up	[G]	Carbohydrate transport and metabolism	--	--	Formin-like protein 3 OS=Oryza sativa subsp. japonica (Rice) PE=2 SV=2	S-locus linked 3 (SLL3) protein, putative [Brassica oleracea]
GSBRNA2T00106405001	5.00392e-06	up,down	--	--	Molecular Function: peptidase activity (GO:0008233);;	--	--	Ulp1 protease family protein [Brassica oleracea]
GSBRNA2T00056839001	5.00392e-06	up	[I]	Lipid transport and metabolism	Cellular Component: nucleus (GO:0005634);; Biological Process: sterol biosynthetic process (GO:0016126);; Biological Process: pentacyclic triterpenoid biosynthetic process (GO:0019745);; Molecular Function: lupeol synthase activity (GO:0042299);; Molecular Function: beta-amyrin synthase activity (GO:0042300);;	--	Amyrin synthase LUP2 GN=LUP2 OS=Arabidopsis thaliana (Mouse-ear cress) PE=1 SV=1	putative lupeol synthase [Arabidopsis thaliana]
GSBRNA2T00152467001	0.000368703	up	--	--	--	--	--	putative non-LTR retroelement reverse transcriptase [Arabidopsis thaliana]
GSBRNA2T00119054001	5.00392e-06	up	--	--	--	--	--	hypothetical protein 27.t00126 [Brassica oleracea]
GSBRNA2T00131689001	0.00177702	down	[C]	Energy production and conversion	Molecular Function: structural molecule activity (GO:0005198);; Molecular Function: iron ion binding (GO:0005506);; Cellular Component: mitochondrion (GO:0005739);; Cellular Component: chloroplast (GO:0009507);; Biological Process: iron-sulfur cluster assembly (GO:0016226);; Molecular Function: iron-sulfur cluster binding (GO:0051536);;	--	Iron-sulfur cluster assembly protein 1 (Precursor) GN=ISU1 OS=Arabidopsis thaliana (Mouse-ear cress) PE=2 SV=1	iron-sulfur cluster assembly complex protein [Arabidopsis lyrata subsp. lyrata]
GSBRNA2T00130461001	0.00827261	up	--	--	Cellular Component: exocyst (GO:0000145);; Cellular Component: cytosol (GO:0005829);; Biological Process: vesicle docking involved in exocytosis (GO:0006904);;	K07195|0.0|ath:AT4G31540|ATEXO70G1 (exocyst subunit EXO70 family protein G1)	--	exocyst subunit exo70 family protein G1 [Arabidopsis thaliana]
GSBRNA2T00043404001	0.00250309	down	--	--	Cellular Component: mitochondrion (GO:0005739);;	--	Pentatricopeptide repeat-containing protein At2g30780 GN=At2g30780 OS=Arabidopsis thaliana (Mouse-ear cress) PE=2 SV=1	pentatricopeptide repeat-containing protein [Arabidopsis lyrata subsp. lyrata]
GSBRNA2T00093514001	0.00250309	down	--	--	Biological Process: RNA 5'-end processing (GO:0000966);; Molecular Function: RNA binding (GO:0003723);; Cellular Component: mitochondrion (GO:0005739);;	--	Pentatricopeptide repeat-containing protein At5g16640, mitochondrial (Precursor) GN=At5g16640 OS=Arabidopsis thaliana (Mouse-ear cress) PE=2 SV=1	pentatricopeptide repeat-containing protein [Arabidopsis lyrata subsp. lyrata]
GSBRNA2T00130957001	0	down	--	--	Molecular Function: binding (GO:0005488);; Cellular Component: cytoplasm (GO:0005737);; Molecular Function: hydrolase activity, acting on ester bonds (GO:0016788);;	--	Glutathione S-transferase T3 GN=K1O13.1 OS=Arabidopsis thaliana (Mouse-ear cress) PE=2 SV=1	hypothetical protein 26.t00020 [Brassica oleracea]
GSBRNA2T00031740001	0.00250309	down	--	--	Cellular Component: mitochondrion (GO:0005739);; Biological Process: mRNA processing (GO:0006397);;	--	Pentatricopeptide repeat-containing protein At1g06580 GN=At1g06580 OS=Arabidopsis thaliana (Mouse-ear cress) PE=2 SV=1	pentatricopeptide repeat-containing protein [Arabidopsis lyrata subsp. lyrata]
GSBRNA2T00042639001	0.00250309	down	--	--	Cellular Component: mitochondrion (GO:0005739);;	--	Pentatricopeptide repeat-containing protein At2g06000 GN=At2g06000 OS=Arabidopsis thaliana (Mouse-ear cress) PE=2 SV=1	pentatricopeptide repeat-containing protein [Arabidopsis lyrata subsp. lyrata]
GSBRNA2T00060357001	5.00392e-06	up	--	--	Biological Process: telomere maintenance (GO:0000723);; Molecular Function: DNA helicase activity (GO:0003678);; Biological Process: DNA repair (GO:0006281);; Biological Process: DNA duplex unwinding (GO:0032508);;	--	--	hypothetical protein 27.t00039 [Brassica oleracea]
GSBRNA2T00115800001	0.00250309	down	--	--	Cellular Component: mitochondrion (GO:0005739);; Biological Process: mRNA processing (GO:0006397);; Biological Process: seed germination (GO:0009845);;	--	Pentatricopeptide repeat-containing protein At1g62720 GN=At1g62720 OS=Arabidopsis thaliana (Mouse-ear cress) PE=2 SV=1	hypothetical protein CARUB_v10022281mg [Capsella rubella]
GSBRNA2T00157779001	0.00250309	down	--	--	Cellular Component: mitochondrion (GO:0005739);;	--	Pentatricopeptide repeat-containing protein At2g30780 GN=At2g30780 OS=Arabidopsis thaliana (Mouse-ear cress) PE=2 SV=1	pentatricopeptide repeat-containing protein [Arabidopsis lyrata subsp. lyrata]
GSBRNA2T00088308001	0.00250309	down	--	--	Cellular Component: mitochondrion (GO:0005739);; Biological Process: seed germination (GO:0009845);;	--	Pentatricopeptide repeat-containing protein At1g64580 GN=At1g64580 OS=Arabidopsis thaliana (Mouse-ear cress) PE=2 SV=1	pentatricopeptide repeat-containing protein [Arabidopsis thaliana]
GSBRNA2T00012183001	0.00250309	down	--	--	Biological Process: RNA 5'-end processing (GO:0000966);; Molecular Function: RNA binding (GO:0003723);; Molecular Function: adenylate cyclase activity (GO:0004016);; Cellular Component: mitochondrion (GO:0005739);; Biological Process: mRNA processing (GO:0006397);;	--	Pentatricopeptide repeat-containing protein At1g62910 GN=At1g62910 OS=Arabidopsis thaliana (Mouse-ear cress) PE=2 SV=1	hypothetical protein CARUB_v10020005mg [Capsella rubella]
GSBRNA2T00157469001	5.00392e-06	up,down	[R]	General function prediction only	Cellular Component: cytosol (GO:0005829);; Molecular Function: caffeoyl-CoA O-methyltransferase activity (GO:0042409);;	--	Probable caffeoyl-CoA O-methyltransferase At4g26220 GN=At4g26220 OS=Arabidopsis thaliana (Mouse-ear cress) PE=2 SV=1	caffeoyl-CoA O-methyltransferase-like protein [Arabidopsis thaliana]
GSBRNA2T00086380001	0.00250309	down	--	--	Biological Process: RNA 5'-end processing (GO:0000966);; Molecular Function: RNA binding (GO:0003723);; Molecular Function: adenylate cyclase activity (GO:0004016);; Cellular Component: mitochondrion (GO:0005739);; Biological Process: mRNA processing (GO:0006397);; Biological Process: seed germination (GO:0009845);;	--	Pentatricopeptide repeat-containing protein At1g62680, mitochondrial (Precursor) GN=At1g62680 OS=Arabidopsis thaliana (Mouse-ear cress) PE=2 SV=2	pentatricopeptide repeat-containing protein [Arabidopsis thaliana]
GSBRNA2T00068622001	0.00250309	down	--	--	Cellular Component: mitochondrion (GO:0005739);; Biological Process: seed germination (GO:0009845);;	--	Pentatricopeptide repeat-containing protein At1g62720 GN=At1g62720 OS=Arabidopsis thaliana (Mouse-ear cress) PE=2 SV=1	hypothetical protein CARUB_v10022281mg [Capsella rubella]
GSBRNA2T00068243001	0.00827261	up	--	--	--	--	--	uncharacterized protein [Arabidopsis thaliana]
GSBRNA2T00132294001	0.00448492	up	--	--	Molecular Function: structural constituent of ribosome (GO:0003735);; Cellular Component: nucleus (GO:0005634);; Biological Process: translation (GO:0006412);; Biological Process: response to cold (GO:0009409);; Cellular Component: chloroplast thylakoid membrane (GO:0009535);; Cellular Component: chloroplast stroma (GO:0009570);; Cellular Component: small ribosomal subunit (GO:0015935);; Molecula…	K02988|9e-16|ath:AT2G33800|ribosomal protein S5 family protein	30S ribosomal protein S5, chloroplastic (Precursor) GN=rps5 OS=Arabidopsis thaliana (Mouse-ear cress) PE=1 SV=1	30S ribosomal protein S5 [Arabidopsis thaliana]
GSBRNA2T00095084001	5.00392e-06	up	--	--	--	--	--	RNA-directed DNA polymerase (reverse transcriptase)-related family protein [Arabidopsis thaliana]
GSBRNA2T00079147001	0	up	--	--	Cellular Component: nucleus (GO:0005634);;	--	--	hypothetical protein CARUB_v10005233mg [Capsella rubella]
GSBRNA2T00120452001	0.00177702	down	--	--	Cellular Component: extracellular region (GO:0005576);;	--	--	hypothetical protein At5g25960 [Arabidopsis thaliana]
GSBRNA2T00001589001	0.00250309	down	--	--	Cellular Component: mitochondrion (GO:0005739);;	--	Pentatricopeptide repeat-containing protein At4g19440, chloroplastic (Precursor) GN=At4g19440 OS=Arabidopsis thaliana (Mouse-ear cress) PE=2 SV=2	hypothetical protein ARALYDRAFT_492917 [Arabidopsis lyrata subsp. lyrata]
GSBRNA2T00122410001	0.000158484	up	--	--	Cellular Component: nucleus (GO:0005634);;	--	Protein MIZU-KUSSEI 1 GN=MIZ1 OS=Arabidopsis thaliana (Mouse-ear cress) PE=1 SV=1	hypothetical protein ARALYDRAFT_476819 [Arabidopsis lyrata subsp. lyrata]
GSBRNA2T00131069001	0.00827261	up	--	--	--	--	Putative formin-like protein 21a GN=FH21A OS=Arabidopsis thaliana (Mouse-ear cress) PE=2 SV=1	hypothetical protein CARUB_v10005881mg [Capsella rubella]
GSBRNA2T00027490001	5.00392e-06	up	--	--	--	--	--	hypothetical protein 31.t00084 [Brassica oleracea]
GSBRNA2T00068394001	0	down	--	--	Molecular Function: hydrolase activity, acting on ester bonds (GO:0016788);;	--	--	hypothetical protein 23.t00002 [Brassica oleracea]
GSBRNA2T00084681001	0	down	--	--	Molecular Function: hydrolase activity, acting on ester bonds (GO:0016788);;	--	Glutathione S-transferase T2 GN=K1O13.3 OS=Arabidopsis thaliana (Mouse-ear cress) PE=2 SV=1	hypothetical protein At1g43590 [Arabidopsis thaliana]
GSBRNA2T00101808001	5.00392e-06	up,down	--	--	--	--	Putative F-box protein At3g17500 GN=At3g17500 OS=Arabidopsis thaliana (Mouse-ear cress) PE=4 SV=1	RecName: Full=Putative F-box protein At3g17500
GSBRNA2T00056434001	0.00250309	down	--	--	Biological Process: RNA 5'-end processing (GO:0000966);; Molecular Function: RNA binding (GO:0003723);; Molecular Function: adenylate cyclase activity (GO:0004016);; Cellular Component: mitochondrion (GO:0005739);; Biological Process: mRNA processing (GO:0006397);;	--	Pentatricopeptide repeat-containing protein At1g63070, mitochondrial (Precursor) GN=At1g63070 OS=Arabidopsis thaliana (Mouse-ear cress) PE=2 SV=1	pentatricopeptide repeat-containing protein [Arabidopsis thaliana]
GSBRNA2T00022549001	5.00392e-06	up	--	--	--	--	--	hypothetical protein ARALYDRAFT_890118 [Arabidopsis lyrata subsp. lyrata]
GSBRNA2T00072242001	0.00827261	up	--	--	Molecular Function: DNA binding (GO:0003677);; Molecular Function: sequence-specific DNA binding transcription factor activity (GO:0003700);; Cellular Component: nucleus (GO:0005634);; Biological Process: protein targeting to membrane (GO:0006612);; Biological Process: cytokinin biosynthetic process (GO:0009691);; Biological Process: response to brassinosteroid (GO:0009741);; Biological Process: …	K09287|1e-162|ath:AT3G25730|AP2 domain-containing transcription factor, putative	AP2/ERF and B3 domain-containing transcription factor ARF14 GN=ARF14 OS=Arabidopsis thaliana (Mouse-ear cress) PE=2 SV=1	hypothetical protein ARALYDRAFT_484335 [Arabidopsis lyrata subsp. lyrata]
GSBRNA2T00046658001	5.00392e-06	up,down	--	--	--	--	--	S-locus linked 3 (SLL3) protein, putative [Brassica oleracea]
GSBRNA2T00144015001	5.00392e-06	up	--	--	--	--	Putative AC transposase OS=Zea mays (Maize) PE=2 SV=2	Ac-like transposase [Arabidopsis thaliana]
GSBRNA2T00035069001	5.00392e-06	up	--	--	--	--	--	hypothetical protein 27.t00126 [Brassica oleracea]
GSBRNA2T00146362001	0.00586312	up	--	--	Molecular Function: DNA binding (GO:0003677);; Cellular Component: nucleus (GO:0005634);; Cellular Component: cytosol (GO:0005829);; Biological Process: regulation of transcription, DNA-templated (GO:0006355);; Molecular Function: zinc ion binding (GO:0008270);; Biological Process: embryo development ending in seed dormancy (GO:0009793);;	--	Formin-like protein 5 GN=P0453E05.107 OS=Oryza sativa subsp. japonica (Rice) PE=2 SV=2	hypothetical protein CARUB_v10021321mg [Capsella rubella]
GSBRNA2T00010217001	0.000158484	up	[KAD]	--	Biological Process: cell fate specification (GO:0001708);; Molecular Function: sequence-specific DNA binding transcription factor activity (GO:0003700);; Molecular Function: acid phosphatase activity (GO:0003993);; Molecular Function: protein binding (GO:0005515);; Cellular Component: cytosol (GO:0005829);; Cellular Component: integral component of plasma membrane (GO:0005887);; Biological Proces…	K09422|1e-120|ath:AT1G66390|MYB90	Transcription factor MYB90 GN=T27F4.14 OS=Arabidopsis thaliana (Mouse-ear cress) PE=1 SV=1	MYB1 [Brassica oleracea var. botrytis]
GSBRNA2T00105100001	0.00250309	down	--	--	Cellular Component: mitochondrion (GO:0005739);;	--	Pentatricopeptide repeat-containing protein At2g30780 GN=At2g30780 OS=Arabidopsis thaliana (Mouse-ear cress) PE=2 SV=1	pentatricopeptide repeat-containing protein [Arabidopsis thaliana]
GSBRNA2T00031607001	0	up	[GEPR]	--	Molecular Function: sugar:hydrogen symporter activity (GO:0005351);; Cellular Component: plasma membrane (GO:0005886);; Biological Process: response to water deprivation (GO:0009414);; Biological Process: response to nematode (GO:0009624);; Biological Process: gravitropism (GO:0009630);; Cellular Component: plant-type vacuole membrane (GO:0009705);; Biological Process: response to zinc ion (GO:00…	--	Protein ZINC INDUCED FACILITATOR 1 GN=ZIF1 OS=Arabidopsis thaliana (Mouse-ear cress) PE=1 SV=2	hypothetical protein ARALYDRAFT_488195 [Arabidopsis lyrata subsp. lyrata]
GSBRNA2T00118834001	0.00177702	down	--	--	Molecular Function: calmodulin binding (GO:0005516);; Cellular Component: nucleus (GO:0005634);; Biological Process: response to gibberellin (GO:0009739);;	--	--	protein IQ-domain 22 [Arabidopsis thaliana]
GSBRNA2T00031540001	0	up	[GEPR]	--	Molecular Function: sugar:hydrogen symporter activity (GO:0005351);; Cellular Component: plasma membrane (GO:0005886);; Biological Process: response to water deprivation (GO:0009414);; Biological Process: response to nematode (GO:0009624);; Biological Process: gravitropism (GO:0009630);; Cellular Component: plant-type vacuole membrane (GO:0009705);; Biological Process: response to zinc ion (GO:00…	--	Protein ZINC INDUCED FACILITATOR 1 GN=ZIF1 OS=Arabidopsis thaliana (Mouse-ear cress) PE=1 SV=2	zinc induced facilitator 1 proetin [Arabidopsis thaliana]
GSBRNA2T00044758001	0	up	--	--	Molecular Function: DNA binding (GO:0003677);; Molecular Function: sequence-specific DNA binding transcription factor activity (GO:0003700);; Cellular Component: nucleus (GO:0005634);; Biological Process: regulation of transcription, DNA-templated (GO:0006355);; Biological Process: pattern specification process (GO:0007389);; Biological Process: auxin-activated signaling pathway (GO:0009734);; Mo…	--	Auxin response factor 16 GN=ARF16 OS=Arabidopsis thaliana (Mouse-ear cress) PE=2 SV=1	auxin response factor 16-2 [Brassica rapa subsp. pekinensis]
GSBRNA2T00124698001	0	down	--	--	--	--	WEB family protein At2g40480 GN=At2g40480 OS=Arabidopsis thaliana (Mouse-ear cress) PE=2 SV=1	uncharacterized protein [Arabidopsis thaliana]
GSBRNA2T00052992001	4.71007e-05	up	--	--	--	--	--	Ulp1 protease family protein [Brassica oleracea]
GSBRNA2T00127363001	0.00827261	up	--	--	--	--	--	hypothetical protein ARALYDRAFT_900854 [Arabidopsis lyrata subsp. lyrata]
GSBRNA2T00078523001	5.00392e-06	up,down	[MJ]	--	Molecular Function: translation initiation factor activity (GO:0003743);; Molecular Function: phosphoprotein phosphatase activity (GO:0004721);; Cellular Component: nucleus (GO:0005634);; Cellular Component: cytoplasm (GO:0005737);; Biological Process: translational initiation (GO:0006413);; Molecular Function: transferase activity, transferring acyl groups (GO:0016746);; Molecular Function: nucl…	K03241|0.0|ath:AT5G19485|transferase	--	hypothetical protein CARUB_v10000850mg, partial [Capsella rubella]
GSBRNA2T00027019001	0.00827261	up	--	--	Biological Process: protein folding (GO:0006457);; Biological Process: response to heat (GO:0009408);; Biological Process: response to high light intensity (GO:0009644);; Biological Process: response to hydrogen peroxide (GO:0042542);;	--	--	uncharacterized protein [Arabidopsis thaliana]
GSBRNA2T00109408001	0.00827261	up	--	--	--	--	--	hypothetical protein ARALYDRAFT_906415 [Arabidopsis lyrata subsp. lyrata]
GSBRNA2T00080719001	0	down	--	--	--	--	Glutathione S-transferase T3 GN=K1O13.1 OS=Arabidopsis thaliana (Mouse-ear cress) PE=2 SV=1	hypothetical protein 26.t00020 [Brassica oleracea]
GSBRNA2T00040533001	0.00177702	down	--	--	Cellular Component: vacuole (GO:0005773);;	--	MATH domain-containing protein At5g43560 GN=At5g43560 OS=Arabidopsis thaliana (Mouse-ear cress) PE=1 SV=1	hypothetical protein ARALYDRAFT_315967 [Arabidopsis lyrata subsp. lyrata]
GSBRNA2T00083214001	0.00827261	up	--	--	--	--	--	hypothetical protein ARALYDRAFT_900854 [Arabidopsis lyrata subsp. lyrata]
GSBRNA2T00127588001	0.000158484	up	[R]	General function prediction only	Molecular Function: metalloendopeptidase activity (GO:0004222);; Biological Process: rRNA processing (GO:0006364);; Cellular Component: chloroplast (GO:0009507);; Biological Process: dephosphorylation (GO:0016311);; Molecular Function: phosphatase activity (GO:0016791);; Molecular Function: metal ion binding (GO:0046872);;	K07042|0.0|ath:AT2G25870|haloacid dehalogenase-like hydrolase family protein (EC:3.1.3.12)	--	hypothetical protein ARALYDRAFT_901259 [Arabidopsis lyrata subsp. lyrata]
GSBRNA2T00023893001	5.00392e-06	up	--	--	--	--	--	hypothetical protein 27.t00096 [Brassica oleracea]
GSBRNA2T00017802001	5.00392e-06	up,down	--	--	--	--	--	hypothetical protein CARUB_v10021103mg, partial [Capsella rubella]
GSBRNA2T00053450001	0.00250309	down	--	--	Cellular Component: mitochondrion (GO:0005739);; Biological Process: mRNA processing (GO:0006397);; Biological Process: seed germination (GO:0009845);;	--	Pentatricopeptide repeat-containing protein At1g62680, mitochondrial (Precursor) GN=At1g62680 OS=Arabidopsis thaliana (Mouse-ear cress) PE=2 SV=2	pentatricopeptide repeat-containing protein [Arabidopsis thaliana]
GSBRNA2T00093173001	5.00392e-06	up	--	--	Molecular Function: peptidase activity (GO:0008233);;	--	--	Ulp1 protease family protein [Brassica oleracea]
GSBRNA2T00000121001	0.00250309	down	--	--	Cellular Component: mitochondrion (GO:0005739);; Biological Process: mRNA processing (GO:0006397);; Biological Process: seed germination (GO:0009845);;	--	Pentatricopeptide repeat-containing protein At1g64580 GN=At1g64580 OS=Arabidopsis thaliana (Mouse-ear cress) PE=2 SV=1	pentatricopeptide repeat-containing protein [Arabidopsis thaliana]
GSBRNA2T00002171001	0.000158484	up	[G]	Carbohydrate transport and metabolism	Cellular Component: extracellular region (GO:0005576);; Cellular Component: nucleus (GO:0005634);; Cellular Component: peroxisome (GO:0005777);; Cellular Component: cytosol (GO:0005829);; Biological Process: carbohydrate metabolic process (GO:0005975);; Biological Process: tryptophan catabolic process (GO:0006569);; Biological Process: protein targeting to membrane (GO:0006612);; Biological Proce…	K01238|0.0|ath:AT3G60120|BGLU27	Beta-glucosidase 27 GN=BGLU27 OS=Arabidopsis thaliana (Mouse-ear cress) PE=2 SV=2	predicted protein [Arabidopsis lyrata subsp. lyrata]
GSBRNA2T00124209001	0	up	--	--	--	--	--	uncharacterized protein [Arabidopsis thaliana]
GSBRNA2T00118962001	5.00392e-06	up	--	--	--	--	--	hypothetical protein 27.t00126 [Brassica oleracea]
GSBRNA2T00086384001	0.00250309	down	--	--	Biological Process: RNA 5'-end processing (GO:0000966);; Molecular Function: RNA binding (GO:0003723);; Molecular Function: adenylate cyclase activity (GO:0004016);; Cellular Component: mitochondrion (GO:0005739);; Biological Process: seed germination (GO:0009845);;	--	Pentatricopeptide repeat-containing protein At1g62680, mitochondrial (Precursor) GN=At1g62680 OS=Arabidopsis thaliana (Mouse-ear cress) PE=2 SV=2	hypothetical protein CARUB_v10020093mg [Capsella rubella]
GSBRNA2T00100931001	0	up	--	--	--	--	--	hypothetical protein CARUB_v10021326mg [Capsella rubella]
GSBRNA2T00067810001	9.54019e-06	down	--	--	Cellular Component: nucleus (GO:0005634);; Cellular Component: cytoplasm (GO:0005737);; Biological Process: protein targeting to membrane (GO:0006612);; Biological Process: response to water deprivation (GO:0009414);; Biological Process: response to wounding (GO:0009611);; Biological Process: response to fungus (GO:0009620);; Biological Process: jasmonic acid biosynthetic process (GO:0009695);; B…	K08241|1e-122|ath:AT1G19640|JMT	Jasmonate O-methyltransferase GN=JMT OS=Brassica rapa subsp. pekinensis (Chinese cabbage) PE=1 SV=1	RecName: Full=Jasmonate O-methyltransferase; AltName: Full=Floral nectary-specific protein 1; AltName: Full=S-adenosyl-L-methionine:jasmonic acid carboxyl methyltransferase
GSBRNA2T00035044001	5.00392e-06	up	--	--	--	--	--	hypothetical protein 27.t00126 [Brassica oleracea]
GSBRNA2T00149980001	0.00177702	down	--	--	Cellular Component: nucleus (GO:0005634);; Biological Process: defense response (GO:0006952);; Molecular Function: ADP binding (GO:0043531);;	--	Probable disease resistance protein RXW24L GN=RXW24L OS=Arabidopsis thaliana (Mouse-ear cress) PE=2 SV=1	disease resistance protein [Brassica rapa subsp. pekinensis]
GSBRNA2T00060881001	5.00392e-06	up	--	--	--	--	--	hypothetical protein 27.t00126 [Brassica oleracea]
GSBRNA2T00015018001	5.00392e-06	up	[C]	Energy production and conversion	Molecular Function: pyruvate dehydrogenase (acetyl-transferring) activity (GO:0004739);; Cellular Component: nucleus (GO:0005634);; Cellular Component: mitochondrial matrix (GO:0005759);; Cellular Component: cytosol (GO:0005829);; Biological Process: glycolysis (GO:0006096);; Molecular Function: zinc ion binding (GO:0008270);; Biological Process: response to salt stress (GO:0009651);; Biological …	K00161|2e-87|ath:AT1G59900|AT-E1 ALPHA	Pyruvate dehydrogenase E1 component subunit alpha-1, mitochondrial (Precursor) OS=Arabidopsis thaliana (Mouse-ear cress) PE=1 SV=2	pyruvate dehydrogenase complex E1 alpha subunit dehydrogenase [Brassica rapa]
GSBRNA2T00076624001	5.00392e-06	up	--	--	Biological Process: single-organism transport (GO:0044765);; Biological Process: intracellular transport (GO:0046907);;	--	Extensin (Precursor) GN=HRGPNT3 OS=Nicotiana tabacum (Common tobacco) PE=2 SV=1	hypothetical protein CARUB_v10008630mg [Capsella rubella]
GSBRNA2T00059930001	0	down	--	--	Biological Process: cellular process (GO:0009987);; Biological Process: vesicle-mediated transport (GO:0016192);;	--	--	hypothetical protein ARALYDRAFT_915870 [Arabidopsis lyrata subsp. lyrata]
GSBRNA2T00049749001	0.000525307	down	--	--	Cellular Component: mitochondrion (GO:0005739);;	--	--	hypothetical protein ARALYDRAFT_894796 [Arabidopsis lyrata subsp. lyrata]
GSBRNA2T00057196001	0.00250309	down	--	--	Biological Process: RNA 5'-end processing (GO:0000966);; Molecular Function: RNA binding (GO:0003723);; Molecular Function: adenylate cyclase activity (GO:0004016);; Cellular Component: mitochondrion (GO:0005739);; Biological Process: mRNA processing (GO:0006397);;	--	Pentatricopeptide repeat-containing protein At1g63330 GN=At1g63330 OS=Arabidopsis thaliana (Mouse-ear cress) PE=2 SV=2	putative membrane-associated salt-inducible protein [Arabidopsis thaliana]
GSBRNA2T00014525001	0.00177702	down	--	--	Biological Process: megagametogenesis (GO:0009561);;	--	--	cysteine/histidine-rich C1 domain-containing protein [Arabidopsis thaliana]
GSBRNA2T00021347001	9.54019e-06	down	--	--	Biological Process: RNA splicing, via endonucleolytic cleavage and ligation (GO:0000394);; Biological Process: protein peptidyl-prolyl isomerization (GO:0000413);; Molecular Function: peptidyl-prolyl cis-trans isomerase activity (GO:0003755);; Molecular Function: protein binding (GO:0005515);; Molecular Function: FK506 binding (GO:0005528);; Cellular Component: cytosol (GO:0005829);; Biological P…	K01802|1e-17|ath:AT5G64350|FKBP12	Peptidyl-prolyl cis-trans isomerase FKBP12 GN=MSJ1.19 OS=Arabidopsis thaliana (Mouse-ear cress) PE=1 SV=2	immunophilin [Arabidopsis thaliana]
GSBRNA2T00022617001	5.00392e-06	up	--	--	--	--	--	hypothetical protein 27.t00116 [Brassica oleracea]
GSBRNA2T00071233001	5.00392e-06	up,down	--	--	--	--	Putative F-box/kelch-repeat protein At4g11770 GN=At4g11770 OS=Arabidopsis thaliana (Mouse-ear cress) PE=4 SV=1	hypothetical protein ARALYDRAFT_352250 [Arabidopsis lyrata subsp. lyrata]
GSBRNA2T00107031001	5.00392e-06	up,down	[J]	Translation, ribosomal structure and biogenesis	Biological Process: mitotic G2 phase (GO:0000085);; Molecular Function: nucleic acid binding (GO:0003676);; Molecular Function: lysine-tRNA ligase activity (GO:0004824);; Molecular Function: ATP binding (GO:0005524);; Cellular Component: cytosol (GO:0005829);; Biological Process: lysyl-tRNA aminoacylation (GO:0006430);; Biological Process: nucleotide biosynthetic process (GO:0009165);; Cellular C…	K04567|0.0|pop:POPTR_743405|lysine-tRNA ligase (EC:6.1.1.6)	Lysine--tRNA ligase GN=At3g11710 OS=Arabidopsis thaliana (Mouse-ear cress) PE=2 SV=1	hypothetical protein ARALYDRAFT_478516 [Arabidopsis lyrata subsp. lyrata]
GSBRNA2T00135405001	0.00250309	down	--	--	Biological Process: RNA 5'-end processing (GO:0000966);; Molecular Function: RNA binding (GO:0003723);; Cellular Component: mitochondrion (GO:0005739);;	--	Pentatricopeptide repeat-containing protein At5g16640, mitochondrial (Precursor) GN=At5g16640 OS=Arabidopsis thaliana (Mouse-ear cress) PE=2 SV=1	pentatricopeptide repeat-containing protein [Arabidopsis lyrata subsp. lyrata]
GSBRNA2T00053449001	0.00250309	down	--	--	Biological Process: RNA 5'-end processing (GO:0000966);; Molecular Function: RNA binding (GO:0003723);; Cellular Component: mitochondrion (GO:0005739);; Biological Process: mRNA processing (GO:0006397);;	--	Pentatricopeptide repeat-containing protein At1g62680, mitochondrial (Precursor) GN=At1g62680 OS=Arabidopsis thaliana (Mouse-ear cress) PE=2 SV=2	binding protein [Arabidopsis lyrata subsp. lyrata]
GSBRNA2T00113317001	0.000525307	down	--	--	--	--	F-box protein At3g19880 GN=At3g19880 OS=Arabidopsis thaliana (Mouse-ear cress) PE=2 SV=1	hypothetical protein CARUB_v10011581mg [Capsella rubella]
GSBRNA2T00129207001	0.00827261	up	--	--	--	--	--	hypothetical protein ARALYDRAFT_906415 [Arabidopsis lyrata subsp. lyrata]
GSBRNA2T00120153001	0.00827261	up	--	--	Biological Process: protein folding (GO:0006457);; Biological Process: response to heat (GO:0009408);; Biological Process: response to high light intensity (GO:0009644);; Biological Process: response to hydrogen peroxide (GO:0042542);;	--	--	uncharacterized protein [Arabidopsis thaliana]
GSBRNA2T00109821001	0	down	--	--	Cellular Component: nucleus (GO:0005634);;	--	Protein LONGIFOLIA 2 OS=Arabidopsis thaliana (Mouse-ear cress) PE=1 SV=1	hypothetical protein ARALYDRAFT_919470 [Arabidopsis lyrata subsp. lyrata]
GSBRNA2T00122128001	0.00250309	down	--	--	Cellular Component: mitochondrion (GO:0005739);; Biological Process: mRNA processing (GO:0006397);; Biological Process: seed germination (GO:0009845);;	--	Pentatricopeptide repeat-containing protein At1g06580 GN=At1g06580 OS=Arabidopsis thaliana (Mouse-ear cress) PE=2 SV=1	pentatricopeptide repeat-containing protein [Arabidopsis lyrata subsp. lyrata]
GSBRNA2T00100423001	0.00250309	down	--	--	Cellular Component: mitochondrion (GO:0005739);;	--	Pentatricopeptide repeat-containing protein At1g09820 GN=At1g09820 OS=Arabidopsis thaliana (Mouse-ear cress) PE=2 SV=1	hypothetical protein CARUB_v10010987mg [Capsella rubella]
GSBRNA2T00030128001	0.00827261	up	--	--	Cellular Component: exocyst (GO:0000145);; Cellular Component: cytosol (GO:0005829);; Biological Process: vesicle docking involved in exocytosis (GO:0006904);;	K07195|0.0|ath:AT4G31540|ATEXO70G1 (exocyst subunit EXO70 family protein G1)	--	exocyst subunit exo70 family protein G1 [Arabidopsis thaliana]
GSBRNA2T00032766001	0.00250309	down	--	--	Biological Process: RNA 5'-end processing (GO:0000966);; Molecular Function: RNA binding (GO:0003723);; Molecular Function: adenylate cyclase activity (GO:0004016);; Cellular Component: mitochondrion (GO:0005739);; Biological Process: mRNA processing (GO:0006397);;	--	Pentatricopeptide repeat-containing protein At1g63400 GN=At1g63400 OS=Arabidopsis thaliana (Mouse-ear cress) PE=2 SV=1	pentatricopeptide repeat-containing protein [Arabidopsis thaliana]
GSBRNA2T00135917001	9.54019e-06	up	[P]	Inorganic ion transport and metabolism	Molecular Function: secondary active sulfate transmembrane transporter activity (GO:0008271);; Biological Process: sulfate transport (GO:0008272);; Biological Process: indoleacetic acid biosynthetic process (GO:0009684);; Cellular Component: integral component of membrane (GO:0016021);; Biological Process: cysteine biosynthetic process (GO:0019344);; Biological Process: glucosinolate biosynthetic…	--	Sulfate transporter 2.1 GN=SULTR2;1 OS=Arabidopsis thaliana (Mouse-ear cress) PE=2 SV=1	80A08_15 [Brassica rapa subsp. pekinensis]
GSBRNA2T00040133001	0.00250309	down	--	--	Molecular Function: adenylate cyclase activity (GO:0004016);; Cellular Component: mitochondrion (GO:0005739);; Biological Process: seed germination (GO:0009845);;	--	Putative pentatricopeptide repeat-containing protein At3g16710, mitochondrial (Precursor) GN=At3g16710 OS=Arabidopsis thaliana (Mouse-ear cress) PE=3 SV=1	hypothetical protein ARALYDRAFT_479138 [Arabidopsis lyrata subsp. lyrata]
GSBRNA2T00039454001	0	up	--	--	Cellular Component: mitochondrion (GO:0005739);;	--	--	hypothetical protein MTR_8g040260 [Medicago truncatula]
GSBRNA2T00127193001	0	down	[T]	Signal transduction mechanisms	Molecular Function: actin monomer binding (GO:0003785);; Molecular Function: ATP binding (GO:0005524);; Cellular Component: nucleus (GO:0005634);; Cellular Component: cytoplasm (GO:0005737);; Molecular Function: 1-phosphatidylinositol-4-phosphate 5-kinase activity (GO:0016308);; Cellular Component: apical plasma membrane (GO:0016324);; Biological Process: phosphatidylinositol phosphorylation (GO:…	K00889|0.0|ath:AT2G26420|PIP5K3	Phosphatidylinositol 4-phosphate 5-kinase 3 GN=PIP5K3 OS=Arabidopsis thaliana (Mouse-ear cress) PE=4 SV=1	hypothetical protein ARALYDRAFT_320430 [Arabidopsis lyrata subsp. lyrata]
GSBRNA2T00157233001	5.00392e-06	up	--	--	Cellular Component: cytoplasm (GO:0005737);; Biological Process: DNA metabolic process (GO:0006259);; Biological Process: meiosis I (GO:0007127);; Biological Process: pattern specification process (GO:0007389);; Biological Process: anatomical structure morphogenesis (GO:0009653);; Biological Process: flower development (GO:0009908);; Biological Process: RNA metabolic process (GO:0016070);; Biolog…	--	--	hypothetical protein CARUB_v10000545mg [Capsella rubella]
GSBRNA2T00057554001	0.00250309	down	--	--	Molecular Function: adenylate cyclase activity (GO:0004016);; Cellular Component: mitochondrion (GO:0005739);; Biological Process: seed germination (GO:0009845);;	--	Putative pentatricopeptide repeat-containing protein At3g16710, mitochondrial (Precursor) GN=At3g16710 OS=Arabidopsis thaliana (Mouse-ear cress) PE=3 SV=1	hypothetical protein ARALYDRAFT_479138 [Arabidopsis lyrata subsp. lyrata]
*The expression level of target gene in S04 was set as control. Up-regulated means the expression level of target gene in S03 is higher than S04. Down-regulated means the expression level of target gene in S03 is lower than S04.
GO database (Ashburner et al., 2000); COG database (Tatusov et al., 2000); KEGG pathway (Kanehisa et al., 2004); Swiss-Prot database (Apweiler et al., 2004); NR database (Deng et al., 2006).
