# Supplementary material for: Small RNA and degradome profiling involved in seed development and oil synthesis of Brassica napus
Source: PLoS One. 2018 Oct 17;13(10):e0204998. doi: 10.1371/journal.pone.0204998 (PMC6192625; doi:10.1371/journal.pone.0204998)
Supplement: S11 Table — (XLSX) [file pone.0204998.s015.xlsx]

## Sheet: Sheet1
S11 Table. Annotated information of 465 targets from total miRNAs
Gene ID	Database_ID	COG_class	COG_class_annotation	GO_annotation	KEGG_annotation	Swissprot_annotation	Nr_annotation
GSBRNA2T00004730001	gi|297817642|ref|XP_002876704.1|	--	--	Molecular Function: kinase activity (GO:0016301);; Biological Process: phosphorylation (GO:0016310);;	--	--	hypothetical protein ARALYDRAFT_907884 [Arabidopsis lyrata subsp. lyrata]
GSBRNA2T00067233001	gi|297797115|ref|XP_002866442.1|	--	--	--	--	--	predicted protein [Arabidopsis lyrata subsp. lyrata]
GSBRNA2T00048351001	gi|297830932|ref|XP_002883348.1|	[H]	Coenzyme transport and metabolism	Cellular Component: mitochondrion (GO:0005739);; Cellular Component: vacuolar membrane (GO:0005774);; Cellular Component: Golgi apparatus (GO:0005794);; Cellular Component: cytosol (GO:0005829);; Biological Process: sucrose metabolic process (GO:0005985);; Biological Process: inositol metabolic process (GO:0006020);; Biological Process: glutamate decarboxylation to succinate (GO:0006540);; Biolog…	--	Gamma-aminobutyrate transaminase POP2, mitochondrial (Precursor) GN=MKA23.11 OS=Arabidopsis thaliana (Mouse-ear cress) PE=1 SV=1	gamma-aminobutyrate transaminase subunit precursor [Arabidopsis lyrata subsp. lyrata]
GSBRNA2T00013130001	gi|297800082|ref|XP_002867925.1|	--	--	Molecular Function: binding (GO:0005488);;	--	--	zinc finger family protein [Arabidopsis lyrata subsp. lyrata]
GSBRNA2T00049024001	gi|22328916|ref|NP_194253.2|	[O]	Posttranslational modification, protein turnover, chaperones	Molecular Function: ubiquitin-protein ligase activity (GO:0004842);; Molecular Function: protein binding (GO:0005515);; Cellular Component: plasma membrane (GO:0005886);; Molecular Function: zinc ion binding (GO:0008270);; Biological Process: protein ubiquitination (GO:0016567);; Biological Process: positive regulation of plant-type hypersensitive response (GO:0034052);;	--	E3 ubiquitin protein ligase RIN2 GN=F24A6.70 OS=Arabidopsis thaliana (Mouse-ear cress) PE=1 SV=1	E3 ubiquitin protein ligase RIN2 [Arabidopsis thaliana]
GSBRNA2T00029504001	gi|9293969|dbj|BAB01872.1|	[Q]	Secondary metabolites biosynthesis, transport and catabolism	Cellular Component: extracellular region (GO:0005576);; Cellular Component: mitochondrion (GO:0005739);; Cellular Component: plasmodesma (GO:0009506);; Biological Process: positive gravitropism (GO:0009958);; Cellular Component: endomembrane system (GO:0012505);; Biological Process: brassinosteroid biosynthetic process (GO:0016132);; Molecular Function: oxidoreductase activity (GO:0016491);; Mole…	--	Cytochrome P450 705A5 GN=MDN11.4 OS=Arabidopsis thaliana (Mouse-ear cress) PE=2 SV=1	cytochrome P450-like protein [Arabidopsis thaliana]
GSBRNA2T00076429001	gi|297834144|ref|XP_002884954.1|	--	--	Cellular Component: nuclear envelope (GO:0005635);; Cellular Component: mitochondrion (GO:0005739);; Cellular Component: kinetochore microtubule (GO:0005828);; Biological Process: phosphatidylinositol biosynthetic process (GO:0006661);; Biological Process: mitotic spindle organization (GO:0007052);; Cellular Component: gamma-tubulin ring complex (GO:0008274);; Cellular Component: phragmoplast (GO…	--	--	hypothetical protein ARALYDRAFT_478702 [Arabidopsis lyrata subsp. lyrata]
GSBRNA2T00061734001	gi|297846060|ref|XP_002890911.1|	--	--	Molecular Function: peroxidase activity (GO:0004601);; Cellular Component: extracellular region (GO:0005576);; Biological Process: response to oxidative stress (GO:0006979);; Biological Process: trichoblast differentiation (GO:0010054);; Molecular Function: heme binding (GO:0020037);; Molecular Function: metal ion binding (GO:0046872);; Biological Process: oxidation-reduction process (GO:0055114)…	K00430|1e-38|ath:AT1G30870|cationic peroxidase, putative	Peroxidase 7 (Precursor) OS=Arabidopsis thaliana (Mouse-ear cress) PE=2 SV=1	hypothetical protein ARALYDRAFT_473329 [Arabidopsis lyrata subsp. lyrata]
GSBRNA2T00031690001	gi|2499441|sp|Q43124.1|PCNA_BRANA	[L]	Replication, recombination and repair	Molecular Function: DNA binding (GO:0003677);; Molecular Function: protein binding (GO:0005515);; Cellular Component: nucleolus (GO:0005730);; Cellular Component: cytosol (GO:0005829);; Biological Process: DNA-dependent DNA replication (GO:0006261);; Biological Process: regulation of DNA replication (GO:0006275);; Biological Process: DNA methylation (GO:0006306);; Biological Process: cell prolife…	K04802|0.0|ath:AT1G07370|PCNA1	Proliferating cell nuclear antigen OS=Brassica napus (Rape) PE=2 SV=1	RecName: Full=Proliferating cell nuclear antigen; Short=PCNA
GSBRNA2T00099262001	gi|379323228|gb|AFD01313.1|	--	--	Molecular Function: DNA binding (GO:0003677);; Molecular Function: sequence-specific DNA binding transcription factor activity (GO:0003700);; Cellular Component: nucleus (GO:0005634);; Biological Process: regulation of transcription, DNA-templated (GO:0006355);; Biological Process: pollen development (GO:0009555);; Biological Process: anatomical structure morphogenesis (GO:0009653);; Biological P…	--	Auxin response factor 17 GN=ARF17 OS=Arabidopsis thaliana (Mouse-ear cress) PE=2 SV=1	auxin response factor 17-1 [Brassica rapa subsp. pekinensis]
GSBRNA2T00103239001	gi|297830950|ref|XP_002883357.1|	--	--	Biological Process: cellular protein metabolic process (GO:0044267);;	--	Putative F-box only protein 9 GN=FBX9 OS=Arabidopsis thaliana (Mouse-ear cress) PE=4 SV=1	hypothetical protein ARALYDRAFT_898704 [Arabidopsis lyrata subsp. lyrata]
GSBRNA2T00001254001	gi|295854835|gb|ADG45874.1|	--	--	Cellular Component: cytoplasm (GO:0005737);; Molecular Function: UDP-glucosyltransferase activity (GO:0035251);; Biological Process: para-aminobenzoic acid metabolic process (GO:0046482);;	--	UDP-glycosyltransferase 75D1 OS=Arabidopsis thaliana (Mouse-ear cress) PE=2 SV=2	UDP-glucosyltransferase [Isatis tinctoria]
GSBRNA2T00154261001	gi|297812183|ref|XP_002873975.1|	--	--	Cellular Component: mitochondrion (GO:0005739);;	--	--	hypothetical protein ARALYDRAFT_488891 [Arabidopsis lyrata subsp. lyrata]
GSBRNA2T00106444001	gi|482575373|gb|EOA39560.1|	[S]	Function unknown	Molecular Function: protein serine/threonine kinase activity (GO:0004674);; Cellular Component: plasma membrane (GO:0005886);; Biological Process: metabolic process (GO:0008152);; Biological Process: cellular process (GO:0009987);;	--	Probable LRR receptor-like serine/threonine-protein kinase At1g29720 (Precursor) GN=RFK1 OS=Arabidopsis thaliana (Mouse-ear cress) PE=2 SV=3	hypothetical protein CARUB_v10008178mg [Capsella rubella]
GSBRNA2T00026855001	gi|22330342|ref|NP_176256.2|	--	--	Cellular Component: nucleus (GO:0005634);; Molecular Function: zinc ion binding (GO:0008270);;	--	--	SWIM zinc finger-like protein [Arabidopsis thaliana]
GSBRNA2T00078121001	gi|482563500|gb|EOA27690.1|	--	--	--	--	--	hypothetical protein CARUB_v10023843mg, partial [Capsella rubella]
GSBRNA2T00053169001	gi|312282803|dbj|BAJ34267.1|	--	--	Molecular Function: DNA binding (GO:0003677);; Molecular Function: sequence-specific DNA binding transcription factor activity (GO:0003700);; Cellular Component: nucleus (GO:0005634);; Cellular Component: mitochondrion (GO:0005739);; Cellular Component: chloroplast envelope (GO:0009941);; Biological Process: leaf shaping (GO:0010358);; Biological Process: positive regulation of transcription, DNA…	--	Squamosa promoter-binding-like protein 2 GN=SPL2 OS=Arabidopsis thaliana (Mouse-ear cress) PE=2 SV=1	unnamed protein product [Thellungiella halophila]
GSBRNA2T00051881001	gi|15228702|ref|NP_189587.1|	--	--	Cellular Component: cytoplasm (GO:0005737);; Biological Process: cytokinin-activated signaling pathway (GO:0009736);; Cellular Component: membrane (GO:0016020);; Molecular Function: lyase activity (GO:0016829);; Molecular Function: metal ion binding (GO:0046872);;	--	Terpenoid synthase 25 GN=TPS25 OS=Arabidopsis thaliana (Mouse-ear cress) PE=2 SV=2	terpenoid synthase 25 [Arabidopsis thaliana]
GSBRNA2T00035022001	gi|482575381|gb|EOA39568.1|	[RTKL]	--	Molecular Function: protein kinase activity (GO:0004672);; Cellular Component: plasma membrane (GO:0005886);; Biological Process: metabolic process (GO:0008152);;	--	Probable LRR receptor-like serine/threonine-protein kinase At1g29720 (Precursor) GN=RFK1 OS=Arabidopsis thaliana (Mouse-ear cress) PE=2 SV=3	hypothetical protein CARUB_v10008187mg [Capsella rubella]
GSBRNA2T00142229001	gi|297845736|ref|XP_002890749.1|	--	--	Cellular Component: nucleus (GO:0005634);; Cellular Component: cytoplasm (GO:0005737);; Biological Process: response to salt stress (GO:0009651);;	--	--	hypothetical protein ARALYDRAFT_472983 [Arabidopsis lyrata subsp. lyrata]
GSBRNA2T00147919001	gi|379323230|gb|AFD01314.1|	--	--	Molecular Function: DNA binding (GO:0003677);; Molecular Function: sequence-specific DNA binding transcription factor activity (GO:0003700);; Cellular Component: nucleus (GO:0005634);; Biological Process: regulation of transcription, DNA-templated (GO:0006355);; Biological Process: pollen development (GO:0009555);; Biological Process: anatomical structure morphogenesis (GO:0009653);; Biological P…	--	Auxin response factor 17 GN=ARF17 OS=Arabidopsis thaliana (Mouse-ear cress) PE=2 SV=1	auxin response factor 17-2 [Brassica rapa subsp. pekinensis]
GSBRNA2T00138691001	gi|297795799|ref|XP_002865784.1|	[KB]	--	Biological Process: tRNA wobble uridine modification (GO:0002098);; Molecular Function: histone acetyltransferase activity (GO:0004402);; Cellular Component: nuclear euchromatin (GO:0005719);; Cellular Component: cytosol (GO:0005829);; Biological Process: cell proliferation (GO:0008283);; Biological Process: DNA mediated transformation (GO:0009294);; Biological Process: specification of organ axi…	K07739|0.0|ath:AT5G50320|ELO3	Elongator complex protein 3 GN=MXI22.3 OS=Arabidopsis thaliana (Mouse-ear cress) PE=1 SV=1	hypothetical protein ARALYDRAFT_495092 [Arabidopsis lyrata subsp. lyrata]
GSBRNA2T00031954001	gi|312282549|dbj|BAJ34140.1|	--	--	Molecular Function: sequence-specific DNA binding transcription factor activity (GO:0003700);; Cellular Component: nucleus (GO:0005634);; Biological Process: regulation of transcription, DNA-templated (GO:0006355);; Biological Process: response to ethylene (GO:0009723);; Biological Process: response to gibberellin (GO:0009739);; Molecular Function: protein dimerization activity (GO:0046983);;	--	Transcription factor bHLH113 GN=MLD14.24 OS=Arabidopsis thaliana (Mouse-ear cress) PE=2 SV=1	unnamed protein product [Thellungiella halophila]
GSBRNA2T00130264001	gi|379323224|gb|AFD01311.1|	--	--	Molecular Function: DNA binding (GO:0003677);; Molecular Function: sequence-specific DNA binding transcription factor activity (GO:0003700);; Cellular Component: nucleus (GO:0005634);; Biological Process: regulation of transcription, DNA-templated (GO:0006355);; Biological Process: pattern specification process (GO:0007389);; Biological Process: auxin-activated signaling pathway (GO:0009734);; Mo…	--	Auxin response factor 16 GN=ARF16 OS=Arabidopsis thaliana (Mouse-ear cress) PE=2 SV=1	auxin response factor 16-1 [Brassica rapa subsp. pekinensis]
GSBRNA2T00084692001	gi|312283517|dbj|BAJ34624.1|	--	--	Molecular Function: DNA binding (GO:0003677);; Molecular Function: sequence-specific DNA binding transcription factor activity (GO:0003700);; Cellular Component: nucleus (GO:0005634);; Biological Process: regulation of transcription, DNA-templated (GO:0006355);; Biological Process: regulation of cell size (GO:0008361);; Biological Process: vegetative to reproductive phase transition of meristem (…	--	Squamosa promoter-binding-like protein 9 GN=SPL9 OS=Arabidopsis thaliana (Mouse-ear cress) PE=2 SV=2	unnamed protein product [Thellungiella halophila]
GSBRNA2T00066018001	gi|482573710|gb|EOA37897.1|	--	--	Molecular Function: DNA binding (GO:0003677);; Molecular Function: sequence-specific DNA binding transcription factor activity (GO:0003700);; Cellular Component: nucleus (GO:0005634);; Biological Process: leaf shaping (GO:0010358);; Cellular Component: cytoplasmic part (GO:0044444);; Biological Process: positive regulation of transcription, DNA-templated (GO:0045893);; Biological Process: regulat…	--	Squamosa promoter-binding-like protein 10 GN=SPL10 OS=Arabidopsis thaliana (Mouse-ear cress) PE=2 SV=2	hypothetical protein CARUB_v10009364mg [Capsella rubella]
GSBRNA2T00121337001	gi|15236153|ref|NP_195185.1|	--	--	Molecular Function: sequence-specific DNA binding transcription factor activity (GO:0003700);; Cellular Component: nucleus (GO:0005634);; Biological Process: regulation of transcription, DNA-templated (GO:0006355);; Biological Process: response to xenobiotic stimulus (GO:0009410);; Biological Process: response to sucrose (GO:0009744);; Biological Process: endoplasmic reticulum unfolded protein re…	--	Ocs element-binding factor 1 GN=OBF1 OS=Zea mays (Maize) PE=2 SV=2	G-box binding factor 6 [Arabidopsis thaliana]
GSBRNA2T00047530001	gi|482552041|gb|EOA16234.1|	--	--	Biological Process: cell morphogenesis (GO:0000902);; Molecular Function: hydrolase activity, hydrolyzing O-glycosyl compounds (GO:0004553);; Cellular Component: plasma membrane (GO:0005886);; Biological Process: polysaccharide metabolic process (GO:0005976);; Biological Process: response to osmotic stress (GO:0006970);; Biological Process: response to nematode (GO:0009624);; Biological Process: …	--	Endoglucanase 21 GN=KOR3 OS=Arabidopsis thaliana (Mouse-ear cress) PE=2 SV=1	hypothetical protein CARUB_v10004382mg [Capsella rubella]
GSBRNA2T00038353001	gi|18396298|ref|NP_564278.1|	--	--	Cellular Component: nucleus (GO:0005634);; Biological Process: leaf vascular tissue pattern formation (GO:0010305);; Biological Process: regulation of auxin mediated signaling pathway (GO:0010928);; Biological Process: simple leaf morphogenesis (GO:0060776);;	--	F-box only protein 6 GN=FBX6 OS=Arabidopsis thaliana (Mouse-ear cress) PE=2 SV=1	protein LEAF CURLING RESPONSIVENESS [Arabidopsis thaliana]
GSBRNA2T00000107001	gi|297840013|ref|XP_002887888.1|	--	--	Cellular Component: chloroplast (GO:0009507);;	--	--	hypothetical protein ARALYDRAFT_474906 [Arabidopsis lyrata subsp. lyrata]
GSBRNA2T00050915001	gi|15222548|ref|NP_174483.1|	--	--	--	--	B3 domain-containing protein At1g32030 GN=At1g32030 OS=Arabidopsis thaliana (Mouse-ear cress) PE=3 SV=1	uncharacterized protein [Arabidopsis thaliana]
GSBRNA2T00017549001	gi|297805330|ref|XP_002870549.1|	--	--	--	--	--	predicted protein [Arabidopsis lyrata subsp. lyrata]
GSBRNA2T00147469001	gi|297808395|ref|XP_002872081.1|	--	--	Cellular Component: mitochondrion (GO:0005739);; Cellular Component: chloroplast thylakoid membrane (GO:0009535);; Cellular Component: chloroplast envelope (GO:0009941);;	--	WEB family protein At3g02930, chloroplastic (Precursor) GN=At3g02930 OS=Arabidopsis thaliana (Mouse-ear cress) PE=2 SV=1	hypothetical protein ARALYDRAFT_489250 [Arabidopsis lyrata subsp. lyrata]
GSBRNA2T00035431001	gi|147742764|gb|ABQ50546.1|	--	--	Cellular Component: mitochondrion (GO:0005739);; Biological Process: mitochondrial mRNA modification (GO:0080156);;	--	Pentatricopeptide repeat-containing protein At1g12300, mitochondrial (Precursor) GN=At1g12300 OS=Arabidopsis thaliana (Mouse-ear cress) PE=2 SV=1	hypothetical protein [Brassica rapa]
GSBRNA2T00010840001	gi|312283517|dbj|BAJ34624.1|	--	--	Molecular Function: DNA binding (GO:0003677);; Molecular Function: sequence-specific DNA binding transcription factor activity (GO:0003700);; Cellular Component: nucleus (GO:0005634);; Biological Process: regulation of transcription, DNA-templated (GO:0006355);; Biological Process: regulation of cell size (GO:0008361);; Biological Process: vegetative to reproductive phase transition of meristem (…	--	Squamosa promoter-binding-like protein 9 GN=SPL9 OS=Arabidopsis thaliana (Mouse-ear cress) PE=2 SV=2	unnamed protein product [Thellungiella halophila]
GSBRNA2T00001633001	gi|89257564|gb|ABD65053.1|	[G]	Carbohydrate transport and metabolism	--	--	Formin-like protein 3 OS=Oryza sativa subsp. japonica (Rice) PE=2 SV=2	S-locus linked 3 (SLL3) protein, putative [Brassica oleracea]
GSBRNA2T00035989001	gi|89257544|gb|ABD65034.1|	--	--	Biological Process: proteolysis (GO:0006508);; Molecular Function: cysteine-type peptidase activity (GO:0008234);;	--	--	Ulp1 protease family protein [Brassica oleracea]
GSBRNA2T00085395001	gi|482575289|gb|EOA39476.1|	--	--	Biological Process: microtubule cytoskeleton organization (GO:0000226);; Biological Process: mitotic cell cycle (GO:0000278);; Biological Process: cytokinesis by cell plate formation (GO:0000911);; Molecular Function: DNA binding (GO:0003677);; Molecular Function: double-stranded RNA binding (GO:0003725);; Molecular Function: ribonuclease III activity (GO:0004525);; Molecular Function: protein bi…	K11592|0.0|ath:AT1G01040|DCL1	Endoribonuclease Dicer homolog 1 GN=T25K16.4 OS=Arabidopsis thaliana (Mouse-ear cress) PE=1 SV=2	hypothetical protein CARUB_v10008073mg [Capsella rubella]
GSBRNA2T00042054001	gi|297853618|ref|XP_002894690.1|	[Q]	Secondary metabolites biosynthesis, transport and catabolism	Cellular Component: extracellular region (GO:0005576);; Cellular Component: endoplasmic reticulum (GO:0005783);; Biological Process: wax biosynthetic process (GO:0010025);; Molecular Function: oxygen binding (GO:0019825);; Molecular Function: metal ion binding (GO:0046872);; Molecular Function: midchain alkane hydroxylase activity (GO:0080133);;	--	Cytochrome P450 86B1 GN=CYP86B1 OS=Arabidopsis thaliana (Mouse-ear cress) PE=2 SV=1	hypothetical protein ARALYDRAFT_474859 [Arabidopsis lyrata subsp. lyrata]
GSBRNA2T00033976001	gi|482565814|gb|EOA30003.1|	[V]	Defense mechanisms	Molecular Function: ATP binding (GO:0005524);; Cellular Component: nucleus (GO:0005634);; Cellular Component: plasma membrane (GO:0005886);; Biological Process: ATP catabolic process (GO:0006200);; Biological Process: fatty acid catabolic process (GO:0009062);; Biological Process: response to salt stress (GO:0009651);; Biological Process: response to abscisic acid (GO:0009737);; Biological Proces…	--	ABC transporter G family member 15 GN=MSA6.13 OS=Arabidopsis thaliana (Mouse-ear cress) PE=2 SV=2	hypothetical protein CARUB_v10013106mg [Capsella rubella]
GSBRNA2T00142279001	gi|482573710|gb|EOA37897.1|	--	--	Molecular Function: DNA binding (GO:0003677);; Molecular Function: sequence-specific DNA binding transcription factor activity (GO:0003700);; Cellular Component: nucleus (GO:0005634);; Biological Process: leaf shaping (GO:0010358);; Biological Process: positive regulation of transcription, DNA-templated (GO:0045893);; Biological Process: regulation of timing of transition from vegetative to repro…	--	Squamosa promoter-binding-like protein 10 GN=SPL10 OS=Arabidopsis thaliana (Mouse-ear cress) PE=2 SV=2	hypothetical protein CARUB_v10009364mg [Capsella rubella]
GSBRNA2T00004216001	gi|89257601|gb|ABD65090.1|	--	--	--	--	--	hypothetical protein 27.t00116 [Brassica oleracea]
GSBRNA2T00132752001	gi|482565139|gb|EOA29329.1|	--	--	Cellular Component: plasma membrane (GO:0005886);; Cellular Component: plasmodesma (GO:0009506);;	--	MATH domain-containing protein At5g43560 GN=At5g43560 OS=Arabidopsis thaliana (Mouse-ear cress) PE=1 SV=1	hypothetical protein CARUB_v10025611mg [Capsella rubella]
GSBRNA2T00106405001	gi|89257544|gb|ABD65034.1|	--	--	Molecular Function: peptidase activity (GO:0008233);;	--	--	Ulp1 protease family protein [Brassica oleracea]
GSBRNA2T00056839001	gi|62320984|dbj|BAD94022.1|	[I]	Lipid transport and metabolism	Cellular Component: nucleus (GO:0005634);; Biological Process: sterol biosynthetic process (GO:0016126);; Biological Process: pentacyclic triterpenoid biosynthetic process (GO:0019745);; Molecular Function: lupeol synthase activity (GO:0042299);; Molecular Function: beta-amyrin synthase activity (GO:0042300);;	--	Amyrin synthase LUP2 GN=LUP2 OS=Arabidopsis thaliana (Mouse-ear cress) PE=1 SV=1	putative lupeol synthase [Arabidopsis thaliana]
GSBRNA2T00058059001	gi|227438193|gb|ACP30586.1|	[S]	Function unknown	Biological Process: RNA methylation (GO:0001510);; Molecular Function: ATP binding (GO:0005524);; Cellular Component: nucleolus (GO:0005730);; Cellular Component: Golgi apparatus (GO:0005794);; Cellular Component: plasma membrane (GO:0005886);; Biological Process: signal transduction (GO:0007165);; Cellular Component: plasmodesma (GO:0009506);; Cellular Component: chloroplast (GO:0009507);; Biolo…	--	Protein SUPPRESSOR OF npr1-1, CONSTITUTIVE 1 OS=Arabidopsis thaliana (Mouse-ear cress) PE=1 SV=3	disease resistance protein [Brassica rapa subsp. pekinensis]
GSBRNA2T00095684001	gi|46931328|gb|AAT06468.1|	--	--	Biological Process: circadian rhythm (GO:0007623);; Cellular Component: chloroplast (GO:0009507);; Biological Process: glucosinolate biosynthetic process (GO:0019761);; Biological Process: response to karrikin (GO:0080167);;	--	--	At4g34950 [Arabidopsis thaliana]
GSBRNA2T00047121001	gi|30681535|ref|NP_172480.2|	--	--	Cellular Component: extracellular region (GO:0005576);; Biological Process: lipid metabolic process (GO:0006629);; Cellular Component: chloroplast (GO:0009507);; Cellular Component: membrane (GO:0016020);; Molecular Function: lipase activity (GO:0016298);;	--	--	Early-responsive to dehydration stress protein (ERD4) [Arabidopsis thaliana]
GSBRNA2T00015362001	gi|482565599|gb|EOA29788.1|	--	--	Molecular Function: transferase activity (GO:0016740);;	--	Leucine-rich repeat extensin-like protein 3 (Precursor) GN=LRX3 OS=Arabidopsis thaliana (Mouse-ear cress) PE=1 SV=1	hypothetical protein CARUB_v10012883mg [Capsella rubella]
GSBRNA2T00152467001	gi|3176712|gb|AAD12028.1|	--	--	--	--	--	putative non-LTR retroelement reverse transcriptase [Arabidopsis thaliana]
GSBRNA2T00084679001	gi|15227478|ref|NP_181728.1|	[RTKL]	--	Molecular Function: protein tyrosine kinase activity (GO:0004713);; Molecular Function: ATP binding (GO:0005524);; Cellular Component: cytoplasm (GO:0005737);; Biological Process: protein phosphorylation (GO:0006468);; Biological Process: plant-type cell wall modification (GO:0009827);; Biological Process: pollen tube growth (GO:0009860);;	--	Probable protein kinase At2g41970 GN=At2g41970 OS=Arabidopsis thaliana (Mouse-ear cress) PE=2 SV=1	putative protein kinase [Arabidopsis thaliana]
GSBRNA2T00119054001	gi|89257573|gb|ABD65062.1|	--	--	--	--	--	hypothetical protein 27.t00126 [Brassica oleracea]
GSBRNA2T00131689001	gi|297799796|ref|XP_002867782.1|	[C]	Energy production and conversion	Molecular Function: structural molecule activity (GO:0005198);; Molecular Function: iron ion binding (GO:0005506);; Cellular Component: mitochondrion (GO:0005739);; Cellular Component: chloroplast (GO:0009507);; Biological Process: iron-sulfur cluster assembly (GO:0016226);; Molecular Function: iron-sulfur cluster binding (GO:0051536);;	--	Iron-sulfur cluster assembly protein 1 (Precursor) GN=ISU1 OS=Arabidopsis thaliana (Mouse-ear cress) PE=2 SV=1	iron-sulfur cluster assembly complex protein [Arabidopsis lyrata subsp. lyrata]
GSBRNA2T00086041001	gi|18417527|ref|NP_567841.1|	--	--	Molecular Function: DNA binding (GO:0003677);; Molecular Function: sequence-specific DNA binding transcription factor activity (GO:0003700);; Cellular Component: nucleus (GO:0005634);; Biological Process: regulation of transcription, DNA-templated (GO:0006355);; Biological Process: pattern specification process (GO:0007389);; Biological Process: auxin-activated signaling pathway (GO:0009734);; Mo…	--	Auxin response factor 16 GN=ARF16 OS=Arabidopsis thaliana (Mouse-ear cress) PE=2 SV=1	auxin response factor 16 [Arabidopsis thaliana]
GSBRNA2T00043717001	gi|482565333|gb|EOA29522.1|	[J]	Translation, ribosomal structure and biogenesis	Molecular Function: endoribonuclease activity (GO:0004521);; Cellular Component: mitochondrion (GO:0005739);; Cellular Component: vacuole (GO:0005773);; Biological Process: gluconeogenesis (GO:0006094);; Biological Process: glycolysis (GO:0006096);; Molecular Function: zinc ion binding (GO:0008270);; Cellular Component: chloroplast stroma (GO:0009570);; Cellular Component: thylakoid (GO:0009579);…	--	NEP1-interacting protein-like 2 GN=ATL24 OS=Arabidopsis thaliana (Mouse-ear cress) PE=1 SV=2	hypothetical protein CARUB_v10014733mg [Capsella rubella]
GSBRNA2T00114135001	gi|297829986|ref|XP_002882875.1|	[O]	Posttranslational modification, protein turnover, chaperones	Biological Process: mitotic G2 phase (GO:0000085);; Molecular Function: threonine-type endopeptidase activity (GO:0004298);; Molecular Function: ribonuclease activity (GO:0004540);; Cellular Component: nucleus (GO:0005634);; Cellular Component: vacuolar membrane (GO:0005774);; Cellular Component: plasma membrane (GO:0005886);; Biological Process: gluconeogenesis (GO:0006094);; Biological Process:…	K02729|1e-166|ath:AT1G53850|PAE1	Proteasome subunit alpha type-5-A GN=PAE1 OS=Arabidopsis thaliana (Mouse-ear cress) PE=1 SV=1	hypothetical protein ARALYDRAFT_478846 [Arabidopsis lyrata subsp. lyrata]
GSBRNA2T00024910001	gi|3420008|gb|AAC63113.1|	[J]	Translation, ribosomal structure and biogenesis	Biological Process: MAPK cascade (GO:0000165);; Cellular Component: Golgi apparatus (GO:0005794);; Biological Process: protein targeting to membrane (GO:0006612);; Biological Process: detection of biotic stimulus (GO:0009595);; Biological Process: response to symbiotic fungus (GO:0009610);; Biological Process: response to salt stress (GO:0009651);; Biological Process: salicylic acid biosynthetic …	--	Cytosolic sulfotransferase 12 GN=F19B11.21 OS=Arabidopsis thaliana (Mouse-ear cress) PE=1 SV=2	steroid sulfotransferase 3 [Brassica napus]
GSBRNA2T00051269001	gi|482563500|gb|EOA27690.1|	--	--	--	--	--	hypothetical protein CARUB_v10023843mg, partial [Capsella rubella]
GSBRNA2T00081775001	gi|15236153|ref|NP_195185.1|	--	--	Molecular Function: sequence-specific DNA binding transcription factor activity (GO:0003700);; Cellular Component: nucleus (GO:0005634);; Biological Process: regulation of transcription, DNA-templated (GO:0006355);; Biological Process: response to xenobiotic stimulus (GO:0009410);; Biological Process: response to sucrose (GO:0009744);; Biological Process: endoplasmic reticulum unfolded protein re…	--	Ocs element-binding factor 1 GN=OBF1 OS=Zea mays (Maize) PE=2 SV=2	G-box binding factor 6 [Arabidopsis thaliana]
GSBRNA2T00034169001	gi|334305801|sp|Q9SVV9.2|AML3_ARATH	--	--	Biological Process: mRNA splicing, via spliceosome (GO:0000398);; Biological Process: nuclear-transcribed mRNA catabolic process (GO:0000956);; Molecular Function: RNA binding (GO:0003723);; Cellular Component: extracellular region (GO:0005576);; Cellular Component: nucleus (GO:0005634);; Cellular Component: vacuole (GO:0005773);; Biological Process: glycine catabolic process (GO:0006546);; Cellu…	--	Protein MEI2-like 3 GN=ML3 OS=Arabidopsis thaliana (Mouse-ear cress) PE=2 SV=2	RecName: Full=Protein MEI2-like 3; Short=AML3; AltName: Full=MEI2-like protein 3
GSBRNA2T00018466001	gi|15235504|ref|NP_192187.1|	--	--	Molecular Function: magnesium ion binding (GO:0000287);; Cellular Component: chloroplast (GO:0009507);; Biological Process: gibberellin biosynthetic process (GO:0009686);; Biological Process: gibberellic acid mediated signaling pathway (GO:0009740);; Molecular Function: ent-copalyl diphosphate synthase activity (GO:0009905);; Molecular Function: terpene synthase activity (GO:0010333);;	K04120|0.0|ath:AT4G02780|GA1	Ent-copalyl diphosphate synthase, chloroplastic (Precursor) GN=At4g02780 OS=Arabidopsis thaliana (Mouse-ear cress) PE=1 SV=1	Ent-copalyl diphosphate synthase [Arabidopsis thaliana]
GSBRNA2T00125868001	gi|4741193|emb|CAB41859.1|	--	--	Biological Process: sulfate assimilation (GO:0000103);; Biological Process: nuclear division (GO:0000280);; Molecular Function: ATP binding (GO:0005524);; Cellular Component: mitochondrion (GO:0005739);; Cellular Component: cytosol (GO:0005829);; Cellular Component: plasma membrane (GO:0005886);; Biological Process: ATP catabolic process (GO:0006200);; Biological Process: transport (GO:0006810);;…	--	ABC transporter A family member 5 GN=T23J7.90 OS=Arabidopsis thaliana (Mouse-ear cress) PE=3 SV=2	ABC transporter-like protein [Arabidopsis thaliana]
GSBRNA2T00139806001	gi|297742150|emb|CBI33937.3|	--	--	Molecular Function: protein kinase activity (GO:0004672);;	--	--	unnamed protein product [Vitis vinifera]
GSBRNA2T00080011001	gi|482556026|gb|EOA20218.1|	[Q]	Secondary metabolites biosynthesis, transport and catabolism	Molecular Function: copper ion binding (GO:0005507);; Molecular Function: L-ascorbate oxidase activity (GO:0008447);; Biological Process: glucuronoxylan metabolic process (GO:0010413);; Biological Process: xylan biosynthetic process (GO:0045492);; Biological Process: lignin catabolic process (GO:0046274);; Cellular Component: apoplast (GO:0048046);; Molecular Function: hydroquinone:oxygen oxidore…	--	Laccase-11 (Precursor) OS=Arabidopsis thaliana (Mouse-ear cress) PE=2 SV=1	hypothetical protein CARUB_v10000520mg, partial [Capsella rubella]
GSBRNA2T00067287001	gi|29468404|gb|AAO85536.1|	--	--	Cellular Component: cytoplasm (GO:0005737);; Biological Process: cytokinin-activated signaling pathway (GO:0009736);; Cellular Component: membrane (GO:0016020);; Molecular Function: lyase activity (GO:0016829);; Molecular Function: metal ion binding (GO:0046872);;	--	Terpenoid synthase 25 GN=TPS25 OS=Arabidopsis thaliana (Mouse-ear cress) PE=2 SV=2	terpene synthase [Arabidopsis thaliana]
GSBRNA2T00047439001	gi|79342966|ref|NP_172737.2|	[LKJ]	--	Molecular Function: nucleic acid binding (GO:0003676);; Molecular Function: RNA helicase activity (GO:0003724);; Molecular Function: ATP binding (GO:0005524);; Cellular Component: mitochondrion (GO:0005739);; Molecular Function: ATP-dependent helicase activity (GO:0008026);; Cellular Component: chloroplast (GO:0009507);; Biological Process: plasmodesma organization (GO:0009663);; Biological Proce…	--	DEAD-box ATP-dependent RNA helicase 47, mitochondrial (Precursor) OS=Arabidopsis thaliana (Mouse-ear cress) PE=1 SV=2	DEAD-box ATP-dependent RNA helicase 47 [Arabidopsis thaliana]
GSBRNA2T00010876001	gi|18421592|ref|NP_568543.1|	[O]	Posttranslational modification, protein turnover, chaperones	Molecular Function: serine-type endopeptidase activity (GO:0004252);; Cellular Component: mitochondrion (GO:0005739);; Biological Process: proteolysis (GO:0006508);; Cellular Component: chloroplast thylakoid membrane (GO:0009535);;	--	Protease Do-like 10, mitochondrial (Precursor) GN=DEGP10 OS=Arabidopsis thaliana (Mouse-ear cress) PE=2 SV=1	protease Do-like 10 [Arabidopsis thaliana]
GSBRNA2T00149255001	gi|89257600|gb|ABD65089.1|	--	--	--	--	--	zinc knuckle containing protein [Brassica oleracea]
GSBRNA2T00147635001	gi|297812745|ref|XP_002874256.1|	--	--	Molecular Function: DNA binding (GO:0003677);; Molecular Function: sequence-specific DNA binding transcription factor activity (GO:0003700);; Cellular Component: nucleus (GO:0005634);; Biological Process: regulation of transcription, DNA-templated (GO:0006355);;	--	Ethylene-responsive transcription factor SHINE 3 GN=F18G18.130 OS=Arabidopsis thaliana (Mouse-ear cress) PE=2 SV=1	hypothetical protein ARALYDRAFT_326806 [Arabidopsis lyrata subsp. lyrata]
GSBRNA2T00130461001	gi|30689066|ref|NP_194882.2|	--	--	Cellular Component: exocyst (GO:0000145);; Cellular Component: cytosol (GO:0005829);; Biological Process: vesicle docking involved in exocytosis (GO:0006904);;	K07195|0.0|ath:AT4G31540|ATEXO70G1 (exocyst subunit EXO70 family protein G1)	--	exocyst subunit exo70 family protein G1 [Arabidopsis thaliana]
GSBRNA2T00043404001	gi|297822793|ref|XP_002879279.1|	--	--	Cellular Component: mitochondrion (GO:0005739);;	--	Pentatricopeptide repeat-containing protein At2g30780 GN=At2g30780 OS=Arabidopsis thaliana (Mouse-ear cress) PE=2 SV=1	pentatricopeptide repeat-containing protein [Arabidopsis lyrata subsp. lyrata]
GSBRNA2T00037730001	gi|482556026|gb|EOA20218.1|	[Q]	Secondary metabolites biosynthesis, transport and catabolism	Molecular Function: copper ion binding (GO:0005507);; Molecular Function: L-ascorbate oxidase activity (GO:0008447);; Biological Process: glucuronoxylan metabolic process (GO:0010413);; Biological Process: xylan biosynthetic process (GO:0045492);; Biological Process: lignin catabolic process (GO:0046274);; Cellular Component: apoplast (GO:0048046);; Molecular Function: hydroquinone:oxygen oxidore…	--	Laccase-11 (Precursor) OS=Arabidopsis thaliana (Mouse-ear cress) PE=2 SV=1	hypothetical protein CARUB_v10000520mg, partial [Capsella rubella]
GSBRNA2T00093514001	gi|297807691|ref|XP_002871729.1|	--	--	Biological Process: RNA 5'-end processing (GO:0000966);; Molecular Function: RNA binding (GO:0003723);; Cellular Component: mitochondrion (GO:0005739);;	--	Pentatricopeptide repeat-containing protein At5g16640, mitochondrial (Precursor) GN=At5g16640 OS=Arabidopsis thaliana (Mouse-ear cress) PE=2 SV=1	pentatricopeptide repeat-containing protein [Arabidopsis lyrata subsp. lyrata]
GSBRNA2T00043534001	gi|240255501|ref|NP_190068.4|	--	--	Molecular Function: signal transducer activity (GO:0004871);; Cellular Component: plasma membrane (GO:0005886);; Biological Process: response to light stimulus (GO:0009416);;	--	BTB/POZ domain-containing protein At3g44820 GN=At3g44820 OS=Arabidopsis thaliana (Mouse-ear cress) PE=2 SV=2	phototropic-responsive NPH3 family protein [Arabidopsis thaliana]
GSBRNA2T00151636001	gi|297797115|ref|XP_002866442.1|	--	--	--	--	--	predicted protein [Arabidopsis lyrata subsp. lyrata]
GSBRNA2T00060479001	gi|15222548|ref|NP_174483.1|	--	--	--	--	B3 domain-containing protein At1g32030 GN=At1g32030 OS=Arabidopsis thaliana (Mouse-ear cress) PE=3 SV=1	uncharacterized protein [Arabidopsis thaliana]
GSBRNA2T00035246001	gi|334182891|ref|NP_173973.2|	--	--	--	--	Putative F-box protein At1g26510 GN=At1g26510 OS=Arabidopsis thaliana (Mouse-ear cress) PE=4 SV=3	F-box associated ubiquitination effector family protein [Arabidopsis thaliana]
GSBRNA2T00026442001	gi|12323627|gb|AAG51783.1|AC079679_3	--	--	Cellular Component: intracellular membrane-bounded organelle (GO:0043231);; Cellular Component: cytoplasmic part (GO:0044444);;	--	--	reverse transcriptase, putative; 16838-20266 [Arabidopsis thaliana]
GSBRNA2T00057432001	gi|147742764|gb|ABQ50546.1|	--	--	Molecular Function: nucleic acid binding (GO:0003676);; Molecular Function: helicase activity (GO:0004386);; Molecular Function: ATP binding (GO:0005524);; Cellular Component: mitochondrion (GO:0005739);; Biological Process: mitochondrial mRNA modification (GO:0080156);;	--	Putative pentatricopeptide repeat-containing protein At1g12700, mitochondrial (Precursor) GN=At1g12700 OS=Arabidopsis thaliana (Mouse-ear cress) PE=2 SV=1	hypothetical protein [Brassica rapa]
GSBRNA2T00117403001	gi|18396298|ref|NP_564278.1|	--	--	Cellular Component: nucleus (GO:0005634);; Biological Process: leaf vascular tissue pattern formation (GO:0010305);; Biological Process: regulation of auxin mediated signaling pathway (GO:0010928);; Biological Process: simple leaf morphogenesis (GO:0060776);;	--	F-box only protein 6 GN=FBX6 OS=Arabidopsis thaliana (Mouse-ear cress) PE=2 SV=1	protein LEAF CURLING RESPONSIVENESS [Arabidopsis thaliana]
GSBRNA2T00126659001	gi|15236153|ref|NP_195185.1|	--	--	Molecular Function: sequence-specific DNA binding transcription factor activity (GO:0003700);; Cellular Component: nucleus (GO:0005634);; Biological Process: regulation of transcription, DNA-templated (GO:0006355);; Biological Process: response to xenobiotic stimulus (GO:0009410);; Biological Process: response to sucrose (GO:0009744);; Biological Process: endoplasmic reticulum unfolded protein re…	--	Ocs element-binding factor 1 GN=OBF1 OS=Zea mays (Maize) PE=2 SV=2	G-box binding factor 6 [Arabidopsis thaliana]
GSBRNA2T00123872001	gi|297830248|ref|XP_002883006.1|	--	--	Biological Process: transition metal ion transport (GO:0000041);; Molecular Function: copper ion binding (GO:0005507);; Molecular Function: calcium ion binding (GO:0005509);; Molecular Function: protein binding (GO:0005515);; Cellular Component: extracellular region (GO:0005576);; Cellular Component: nucleus (GO:0005634);; Cellular Component: cytosol (GO:0005829);; Biological Process: protein fol…	--	Myrosinase-binding protein-like At3g16440 GN=At3g16440 OS=Arabidopsis thaliana (Mouse-ear cress) PE=2 SV=1	pyk10-binding protein 1 [Arabidopsis lyrata subsp. lyrata]
GSBRNA2T00068634001	gi|15233758|ref|NP_194157.1|	--	--	Cellular Component: early endosome (GO:0005769);; Cellular Component: Golgi apparatus (GO:0005794);; Cellular Component: trans-Golgi network (GO:0005802);; Cellular Component: plasma membrane (GO:0005886);; Biological Process: glycolysis (GO:0006096);; Biological Process: water transport (GO:0006833);; Biological Process: Golgi organization (GO:0007030);; Molecular Function: cellulase activity (G…	--	Endoglucanase 21 GN=KOR3 OS=Arabidopsis thaliana (Mouse-ear cress) PE=2 SV=1	endoglucanase 21 [Arabidopsis thaliana]
GSBRNA2T00130957001	gi|89257510|gb|ABD65000.1|	--	--	Molecular Function: binding (GO:0005488);; Cellular Component: cytoplasm (GO:0005737);; Molecular Function: hydrolase activity, acting on ester bonds (GO:0016788);;	--	Glutathione S-transferase T3 GN=K1O13.1 OS=Arabidopsis thaliana (Mouse-ear cress) PE=2 SV=1	hypothetical protein 26.t00020 [Brassica oleracea]
GSBRNA2T00065023001	gi|482571403|gb|EOA35591.1|	--	--	Molecular Function: DNA binding (GO:0003677);; Molecular Function: sequence-specific DNA binding transcription factor activity (GO:0003700);; Cellular Component: nucleus (GO:0005634);; Biological Process: regulation of transcription, DNA-templated (GO:0006355);; Biological Process: fatty acid catabolic process (GO:0009062);; Biological Process: jasmonic acid metabolic process (GO:0009694);; Biolo…	--	Transcription factor BPE GN=T30E16.21 OS=Arabidopsis thaliana (Mouse-ear cress) PE=2 SV=1	hypothetical protein CARUB_v10020803mg [Capsella rubella]
GSBRNA2T00031740001	gi|297848938|ref|XP_002892350.1|	--	--	Cellular Component: mitochondrion (GO:0005739);; Biological Process: mRNA processing (GO:0006397);;	--	Pentatricopeptide repeat-containing protein At1g06580 GN=At1g06580 OS=Arabidopsis thaliana (Mouse-ear cress) PE=2 SV=1	pentatricopeptide repeat-containing protein [Arabidopsis lyrata subsp. lyrata]
GSBRNA2T00130846001	gi|15236153|ref|NP_195185.1|	--	--	Molecular Function: sequence-specific DNA binding transcription factor activity (GO:0003700);; Cellular Component: nucleus (GO:0005634);; Biological Process: regulation of transcription, DNA-templated (GO:0006355);; Biological Process: response to xenobiotic stimulus (GO:0009410);; Biological Process: response to sucrose (GO:0009744);; Biological Process: endoplasmic reticulum unfolded protein re…	--	Ocs element-binding factor 1 GN=OBF1 OS=Zea mays (Maize) PE=2 SV=2	G-box binding factor 6 [Arabidopsis thaliana]
GSBRNA2T00042639001	gi|297835856|ref|XP_002885810.1|	--	--	Cellular Component: mitochondrion (GO:0005739);;	--	Pentatricopeptide repeat-containing protein At2g06000 GN=At2g06000 OS=Arabidopsis thaliana (Mouse-ear cress) PE=2 SV=1	pentatricopeptide repeat-containing protein [Arabidopsis lyrata subsp. lyrata]
GSBRNA2T00095647001	gi|15236153|ref|NP_195185.1|	--	--	Molecular Function: sequence-specific DNA binding transcription factor activity (GO:0003700);; Cellular Component: nucleus (GO:0005634);; Biological Process: regulation of transcription, DNA-templated (GO:0006355);; Biological Process: response to xenobiotic stimulus (GO:0009410);; Biological Process: response to sucrose (GO:0009744);; Biological Process: endoplasmic reticulum unfolded protein re…	--	Ocs element-binding factor 1 GN=OBF1 OS=Zea mays (Maize) PE=2 SV=2	G-box binding factor 6 [Arabidopsis thaliana]
GSBRNA2T00131298001	gi|334305801|sp|Q9SVV9.2|AML3_ARATH	--	--	Biological Process: mRNA splicing, via spliceosome (GO:0000398);; Biological Process: nuclear-transcribed mRNA catabolic process (GO:0000956);; Molecular Function: RNA binding (GO:0003723);; Cellular Component: extracellular region (GO:0005576);; Cellular Component: nucleus (GO:0005634);; Cellular Component: vacuole (GO:0005773);; Biological Process: glycine catabolic process (GO:0006546);; Cellu…	--	Protein MEI2-like 3 GN=ML3 OS=Arabidopsis thaliana (Mouse-ear cress) PE=2 SV=2	RecName: Full=Protein MEI2-like 3; Short=AML3; AltName: Full=MEI2-like protein 3
GSBRNA2T00059355001	gi|297812183|ref|XP_002873975.1|	--	--	Cellular Component: mitochondrion (GO:0005739);;	--	--	hypothetical protein ARALYDRAFT_488891 [Arabidopsis lyrata subsp. lyrata]
GSBRNA2T00129485001	gi|297816644|ref|XP_002876205.1|	--	--	--	--	--	hypothetical protein ARALYDRAFT_485718 [Arabidopsis lyrata subsp. lyrata]
GSBRNA2T00098935001	gi|297797115|ref|XP_002866442.1|	--	--	--	--	--	predicted protein [Arabidopsis lyrata subsp. lyrata]
GSBRNA2T00011151001	gi|222427551|dbj|BAH20736.1|	--	--	Cellular Component: cytosol (GO:0005829);; Biological Process: starch catabolic process (GO:0005983);; Cellular Component: chloroplast (GO:0009507);; Molecular Function: beta-amylase activity (GO:0016161);; Molecular Function: cation binding (GO:0043169);; Biological Process: response to herbivore (GO:0080027);;	--	Beta-amylase 5 OS=Arabidopsis thaliana (Mouse-ear cress) PE=2 SV=1	beta-amylase [Raphanus sativus]
GSBRNA2T00104281001	gi|482558561|gb|EOA22753.1|	--	--	Cellular Component: nucleus (GO:0005634);;	--	Uncharacterized protein At2g29880 GN=At2g29880 OS=Arabidopsis thaliana (Mouse-ear cress) PE=2 SV=1	hypothetical protein CARUB_v10003465mg [Capsella rubella]
GSBRNA2T00020676001	gi|297845100|ref|XP_002890431.1|	--	--	Biological Process: MAPK cascade (GO:0000165);; Molecular Function: protein serine/threonine kinase activity (GO:0004674);; Molecular Function: protein binding (GO:0005515);; Cellular Component: extracellular region (GO:0005576);; Cellular Component: vacuole (GO:0005773);; Cellular Component: plasma membrane (GO:0005886);; Biological Process: protein phosphorylation (GO:0006468);; Biological Proc…	--	Wall-associated receptor kinase 5 (Precursor) GN=WAK5 OS=Arabidopsis thaliana (Mouse-ear cress) PE=2 SV=1	predicted protein [Arabidopsis lyrata subsp. lyrata]
GSBRNA2T00143531001	gi|225734530|gb|ACO25294.1|	[P]	Inorganic ion transport and metabolism	Molecular Function: secondary active sulfate transmembrane transporter activity (GO:0008271);; Biological Process: sulfate transport (GO:0008272);; Biological Process: indoleacetic acid biosynthetic process (GO:0009684);; Cellular Component: integral component of membrane (GO:0016021);; Biological Process: cysteine biosynthetic process (GO:0019344);; Biological Process: glucosinolate biosynthetic…	--	Sulfate transporter 2.1 GN=SULTR2;1 OS=Arabidopsis thaliana (Mouse-ear cress) PE=2 SV=1	low affinity sulfate transporter Bnst2-1 [Brassica napus]
GSBRNA2T00142194001	gi|519682721|gb|AGP03036.1|	--	--	Molecular Function: DNA binding (GO:0003677);; Molecular Function: sequence-specific DNA binding transcription factor activity (GO:0003700);; Cellular Component: nucleus (GO:0005634);; Biological Process: regulation of transcription, DNA-templated (GO:0006355);; Biological Process: anther development (GO:0048653);;	--	Squamosa promoter-binding-like protein 13B GN=MFB16.6 OS=Arabidopsis thaliana (Mouse-ear cress) PE=3 SV=1	SQUAMOSA promoter binding protein-like protein 13 [Arabis alpina]
GSBRNA2T00060357001	gi|89257571|gb|ABD65060.1|	--	--	Biological Process: telomere maintenance (GO:0000723);; Molecular Function: DNA helicase activity (GO:0003678);; Biological Process: DNA repair (GO:0006281);; Biological Process: DNA duplex unwinding (GO:0032508);;	--	--	hypothetical protein 27.t00039 [Brassica oleracea]
GSBRNA2T00115800001	gi|482570524|gb|EOA34712.1|	--	--	Cellular Component: mitochondrion (GO:0005739);; Biological Process: mRNA processing (GO:0006397);; Biological Process: seed germination (GO:0009845);;	--	Pentatricopeptide repeat-containing protein At1g62720 GN=At1g62720 OS=Arabidopsis thaliana (Mouse-ear cress) PE=2 SV=1	hypothetical protein CARUB_v10022281mg [Capsella rubella]
GSBRNA2T00120406001	gi|297812727|ref|XP_002874247.1|	--	--	Cellular Component: endosome (GO:0005768);; Cellular Component: vacuolar membrane (GO:0005774);; Cellular Component: Golgi apparatus (GO:0005794);; Cellular Component: trans-Golgi network (GO:0005802);; Cellular Component: plasma membrane (GO:0005886);; Molecular Function: transferase activity, transferring glycosyl groups (GO:0016757);;	--	--	hypothetical protein ARALYDRAFT_910571 [Arabidopsis lyrata subsp. lyrata]
GSBRNA2T00018243001	gi|297809851|ref|XP_002872809.1|	--	--	Molecular Function: magnesium ion binding (GO:0000287);; Cellular Component: mitochondrion (GO:0005739);; Cellular Component: chloroplast (GO:0009507);; Biological Process: gibberellin biosynthetic process (GO:0009686);; Biological Process: gibberellic acid mediated signaling pathway (GO:0009740);; Molecular Function: ent-copalyl diphosphate synthase activity (GO:0009905);; Molecular Function: te…	K04120|0.0|ath:AT4G02780|GA1	Ent-copalyl diphosphate synthase, chloroplastic (Precursor) GN=At4g02780 OS=Arabidopsis thaliana (Mouse-ear cress) PE=1 SV=1	hypothetical protein ARALYDRAFT_352546 [Arabidopsis lyrata subsp. lyrata]
GSBRNA2T00157779001	gi|297822793|ref|XP_002879279.1|	--	--	Cellular Component: mitochondrion (GO:0005739);;	--	Pentatricopeptide repeat-containing protein At2g30780 GN=At2g30780 OS=Arabidopsis thaliana (Mouse-ear cress) PE=2 SV=1	pentatricopeptide repeat-containing protein [Arabidopsis lyrata subsp. lyrata]
GSBRNA2T00101246001	gi|15223289|ref|NP_174552.1|	[K]	Transcription	Biological Process: RNA splicing, via endonucleolytic cleavage and ligation (GO:0000394);; Molecular Function: DNA binding (GO:0003677);; Molecular Function: transcription cofactor activity (GO:0003712);; Molecular Function: histone acetyltransferase activity (GO:0004402);; Cellular Component: transcription factor TFIID complex (GO:0005669);; Biological Process: transcription from RNA polymerase …	K03125|0.0|ath:AT1G32750|HAF01	Transcription initiation factor TFIID subunit 1-A GN=At1g32750 OS=Arabidopsis thaliana (Mouse-ear cress) PE=2 SV=1	histone acetyltransferase of the CBP family 13 [Arabidopsis thaliana]
GSBRNA2T00088308001	gi|334183626|ref|NP_176639.2|	--	--	Cellular Component: mitochondrion (GO:0005739);; Biological Process: seed germination (GO:0009845);;	--	Pentatricopeptide repeat-containing protein At1g64580 GN=At1g64580 OS=Arabidopsis thaliana (Mouse-ear cress) PE=2 SV=1	pentatricopeptide repeat-containing protein [Arabidopsis thaliana]
GSBRNA2T00019686001	gi|15224519|ref|NP_180612.1|	--	--	Cellular Component: cytoplasm (GO:0005737);; Molecular Function: arsenate reductase (glutaredoxin) activity (GO:0008794);; Molecular Function: electron carrier activity (GO:0009055);; Molecular Function: protein disulfide oxidoreductase activity (GO:0015035);; Biological Process: cell redox homeostasis (GO:0045454);; Biological Process: anther development (GO:0048653);;	--	Monothiol glutaredoxin-S9 GN=T6B20.11 OS=Arabidopsis thaliana (Mouse-ear cress) PE=3 SV=1	monothiol glutaredoxin-S9 [Arabidopsis thaliana]
GSBRNA2T00099180001	gi|6503292|gb|AAF14668.1|AC011713_16	--	--	Biological Process: RNA metabolic process (GO:0016070);; Biological Process: posttranscriptional gene silencing by RNA (GO:0035194);; Cellular Component: intracellular part (GO:0044424);; Biological Process: response to stimulus (GO:0050896);;	--	DNA mismatch repair protein MSH6 GN=T10M13.8 OS=Arabidopsis thaliana (Mouse-ear cress) PE=1 SV=2	ESTs gb|Z34732, gb|R89948 and gb|Z33946 come from this gene [Arabidopsis thaliana]
GSBRNA2T00012183001	gi|482570733|gb|EOA34921.1|	--	--	Biological Process: RNA 5'-end processing (GO:0000966);; Molecular Function: RNA binding (GO:0003723);; Molecular Function: adenylate cyclase activity (GO:0004016);; Cellular Component: mitochondrion (GO:0005739);; Biological Process: mRNA processing (GO:0006397);;	--	Pentatricopeptide repeat-containing protein At1g62910 GN=At1g62910 OS=Arabidopsis thaliana (Mouse-ear cress) PE=2 SV=1	hypothetical protein CARUB_v10020005mg [Capsella rubella]
GSBRNA2T00157469001	gi|4539418|emb|CAB38951.1|	[R]	General function prediction only	Cellular Component: cytosol (GO:0005829);; Molecular Function: caffeoyl-CoA O-methyltransferase activity (GO:0042409);;	--	Probable caffeoyl-CoA O-methyltransferase At4g26220 GN=At4g26220 OS=Arabidopsis thaliana (Mouse-ear cress) PE=2 SV=1	caffeoyl-CoA O-methyltransferase-like protein [Arabidopsis thaliana]
GSBRNA2T00131843001	gi|379323228|gb|AFD01313.1|	--	--	Molecular Function: DNA binding (GO:0003677);; Molecular Function: sequence-specific DNA binding transcription factor activity (GO:0003700);; Cellular Component: nucleus (GO:0005634);; Biological Process: regulation of transcription, DNA-templated (GO:0006355);; Biological Process: pollen development (GO:0009555);; Biological Process: anatomical structure morphogenesis (GO:0009653);; Biological P…	--	Auxin response factor 17 GN=ARF17 OS=Arabidopsis thaliana (Mouse-ear cress) PE=2 SV=1	auxin response factor 17-1 [Brassica rapa subsp. pekinensis]
GSBRNA2T00103204001	gi|18409879|ref|NP_565020.1|	--	--	Cellular Component: extracellular region (GO:0005576);; Cellular Component: mitochondrion (GO:0005739);; Cellular Component: Golgi apparatus (GO:0005794);; Biological Process: lignin metabolic process (GO:0009808);; Biological Process: trichoblast differentiation (GO:0010054);; Biological Process: glucuronoxylan metabolic process (GO:0010413);; Molecular Function: glucuronoxylan 4-O-methyltransfe…	--	Glucuronoxylan 4-O-methyltransferase 3 GN=GXM3 OS=Arabidopsis thaliana (Mouse-ear cress) PE=1 SV=1	uncharacterized protein [Arabidopsis thaliana]
GSBRNA2T00133587001	gi|222618175|gb|EEE54307.1|	--	--	Cellular Component: endosome (GO:0005768);; Cellular Component: vacuolar membrane (GO:0005774);; Cellular Component: Golgi apparatus (GO:0005794);; Cellular Component: trans-Golgi network (GO:0005802);; Cellular Component: plasma membrane (GO:0005886);;	--	--	hypothetical protein OsJ_01251 [Oryza sativa Japonica Group]
GSBRNA2T00009834001	gi|297815202|ref|XP_002875484.1|	[TZDR]	--	Molecular Function: calcium ion binding (GO:0005509);; Cellular Component: plasma membrane (GO:0005886);;	--	Probable calcium-binding protein CML30 GN=CML30 OS=Arabidopsis thaliana (Mouse-ear cress) PE=2 SV=1	calcium-binding EF hand family protein [Arabidopsis lyrata subsp. lyrata]
GSBRNA2T00011062001	gi|482565360|gb|EOA29549.1|	--	--	--	--	--	hypothetical protein CARUB_v10015577mg, partial [Capsella rubella]
GSBRNA2T00158044001	gi|482575373|gb|EOA39560.1|	[RTKL]	--	Molecular Function: protein kinase activity (GO:0004672);; Cellular Component: plasma membrane (GO:0005886);; Biological Process: metabolic process (GO:0008152);;	--	Probable LRR receptor-like serine/threonine-protein kinase At1g29720 (Precursor) GN=RFK1 OS=Arabidopsis thaliana (Mouse-ear cress) PE=2 SV=3	hypothetical protein CARUB_v10008178mg [Capsella rubella]
GSBRNA2T00076844001	gi|379323224|gb|AFD01311.1|	--	--	Molecular Function: DNA binding (GO:0003677);; Molecular Function: sequence-specific DNA binding transcription factor activity (GO:0003700);; Cellular Component: nucleus (GO:0005634);; Biological Process: regulation of transcription, DNA-templated (GO:0006355);; Biological Process: pattern specification process (GO:0007389);; Biological Process: auxin-activated signaling pathway (GO:0009734);; Mo…	--	Auxin response factor 16 GN=ARF16 OS=Arabidopsis thaliana (Mouse-ear cress) PE=2 SV=1	auxin response factor 16-1 [Brassica rapa subsp. pekinensis]
GSBRNA2T00058375001	gi|15227478|ref|NP_181728.1|	[RTKL]	--	Molecular Function: protein tyrosine kinase activity (GO:0004713);; Molecular Function: ATP binding (GO:0005524);; Cellular Component: cytoplasm (GO:0005737);; Biological Process: protein phosphorylation (GO:0006468);; Biological Process: plant-type cell wall modification (GO:0009827);; Biological Process: pollen tube growth (GO:0009860);;	--	Probable protein kinase At2g41970 GN=At2g41970 OS=Arabidopsis thaliana (Mouse-ear cress) PE=2 SV=1	putative protein kinase [Arabidopsis thaliana]
GSBRNA2T00086380001	gi|145336953|ref|NP_176455.2|	--	--	Biological Process: RNA 5'-end processing (GO:0000966);; Molecular Function: RNA binding (GO:0003723);; Molecular Function: adenylate cyclase activity (GO:0004016);; Cellular Component: mitochondrion (GO:0005739);; Biological Process: mRNA processing (GO:0006397);; Biological Process: seed germination (GO:0009845);;	--	Pentatricopeptide repeat-containing protein At1g62680, mitochondrial (Precursor) GN=At1g62680 OS=Arabidopsis thaliana (Mouse-ear cress) PE=2 SV=2	pentatricopeptide repeat-containing protein [Arabidopsis thaliana]
GSBRNA2T00025339001	gi|297810199|ref|XP_002872983.1|	--	--	Molecular Function: zinc ion binding (GO:0008270);;	--	E3 ubiquitin-protein ligase RING1 GN=RING1 OS=Gossypium hirsutum (Upland cotton) PE=2 SV=1	zinc finger family protein [Arabidopsis lyrata subsp. lyrata]
GSBRNA2T00025043001	gi|297803260|ref|XP_002869514.1|	[C]	Energy production and conversion	Molecular Function: NADH dehydrogenase activity (GO:0003954);; Molecular Function: calcium ion binding (GO:0005509);; Cellular Component: mitochondrial intermembrane space (GO:0005758);; Cellular Component: peroxisome (GO:0005777);; Molecular Function: disulfide oxidoreductase activity (GO:0015036);; Cellular Component: extrinsic component of mitochondrial inner membrane (GO:0031314);; Molecular …	K03885|0.0|ath:AT4G28220|NDB1	External alternative NAD(P)H-ubiquinone oxidoreductase B1, mitochondrial (Precursor) GN=NDB1 OS=Arabidopsis thaliana (Mouse-ear cress) PE=1 SV=1	hypothetical protein ARALYDRAFT_913700 [Arabidopsis lyrata subsp. lyrata]
GSBRNA2T00118523001	gi|89257600|gb|ABD65089.1|	--	--	--	--	--	zinc knuckle containing protein [Brassica oleracea]
GSBRNA2T00079866001	gi|89257595|gb|ABD65084.1|	--	--	Molecular Function: peptidase activity (GO:0008233);;	--	--	hypothetical protein 27.t00096 [Brassica oleracea]
GSBRNA2T00151897001	gi|482556707|gb|EOA20899.1|	[LR]	--	Molecular Function: magnesium ion binding (GO:0000287);; Cellular Component: cytoplasmic mRNA processing body (GO:0000932);; Molecular Function: mRNA binding (GO:0003729);; Cellular Component: nucleus (GO:0005634);; Biological Process: fatty acid beta-oxidation (GO:0006635);; Biological Process: primary shoot apical meristem specification (GO:0010072);; Biological Process: posttranscriptional gen…	K12613|0.0|ath:AT5G13570|DCP2	mRNA-decapping enzyme subunit 2 GN=MSH12.3 OS=Arabidopsis thaliana (Mouse-ear cress) PE=1 SV=1	hypothetical protein CARUB_v10001234mg [Capsella rubella]
GSBRNA2T00052860001	gi|482569862|gb|EOA34050.1|	--	--	--	--	--	hypothetical protein CARUB_v10021549mg [Capsella rubella]
GSBRNA2T00017491001	gi|42569706|ref|NP_181305.2|	[F]	Nucleotide transport and metabolism	Molecular Function: phosphoribosylaminoimidazole carboxylase activity (GO:0004638);; Molecular Function: ATP binding (GO:0005524);; Cellular Component: mitochondrion (GO:0005739);; Biological Process: 'de novo' IMP biosynthetic process (GO:0006189);; Biological Process: pollen development (GO:0009555);; Cellular Component: chloroplast stroma (GO:0009570);; Molecular Function: 5-(carboxyamino)imid…	K11808|0.0|ath:AT2G37690|phosphoribosylaminoimidazole carboxylase, putative / AIR carboxylase, putative (EC:4.1.1.21)	Phosphoribosylaminoimidazole carboxylase, chloroplastic (Precursor; Fragment) GN=PURKE OS=Vigna aconitifolia (Moth bean) PE=2 SV=1	putative phosphoribosylaminoimidazole carboxylase / AIR carboxylase [Arabidopsis thaliana]
GSBRNA2T00147621001	gi|240256342|ref|NP_197909.4|	--	--	Cellular Component: nucleus (GO:0005634);;	--	Ubiquitin domain-containing protein DSK2b GN=DSK2B OS=Arabidopsis thaliana (Mouse-ear cress) PE=1 SV=1	ubiquitin-like superfamily protein [Arabidopsis thaliana]
GSBRNA2T00068622001	gi|482570524|gb|EOA34712.1|	--	--	Cellular Component: mitochondrion (GO:0005739);; Biological Process: seed germination (GO:0009845);;	--	Pentatricopeptide repeat-containing protein At1g62720 GN=At1g62720 OS=Arabidopsis thaliana (Mouse-ear cress) PE=2 SV=1	hypothetical protein CARUB_v10022281mg [Capsella rubella]
GSBRNA2T00068243001	gi|334184396|ref|NP_179949.2|	--	--	--	--	--	uncharacterized protein [Arabidopsis thaliana]
GSBRNA2T00090423001	gi|147742764|gb|ABQ50546.1|	--	--	Cellular Component: mitochondrion (GO:0005739);;	--	Pentatricopeptide repeat-containing protein At1g12620 GN=At1g12620 OS=Arabidopsis thaliana (Mouse-ear cress) PE=2 SV=1	hypothetical protein [Brassica rapa]
GSBRNA2T00047432001	gi|482572332|gb|EOA36519.1|	--	--	Cellular Component: mitochondrion (GO:0005739);; Biological Process: mitochondrial mRNA modification (GO:0080156);;	--	Pentatricopeptide repeat-containing protein At1g12620 GN=At1g12620 OS=Arabidopsis thaliana (Mouse-ear cress) PE=2 SV=1	hypothetical protein CARUB_v10011428mg [Capsella rubella]
GSBRNA2T00132294001	gi|62319174|dbj|BAD94350.1|	--	--	Molecular Function: structural constituent of ribosome (GO:0003735);; Cellular Component: nucleus (GO:0005634);; Biological Process: translation (GO:0006412);; Biological Process: response to cold (GO:0009409);; Cellular Component: chloroplast thylakoid membrane (GO:0009535);; Cellular Component: chloroplast stroma (GO:0009570);; Cellular Component: small ribosomal subunit (GO:0015935);; Molecula…	K02988|9e-16|ath:AT2G33800|ribosomal protein S5 family protein	30S ribosomal protein S5, chloroplastic (Precursor) GN=rps5 OS=Arabidopsis thaliana (Mouse-ear cress) PE=1 SV=1	30S ribosomal protein S5 [Arabidopsis thaliana]
GSBRNA2T00155009001	gi|482565587|gb|EOA29776.1|	[R]	General function prediction only	Biological Process: mitotic G2 phase (GO:0000085);; Biological Process: mRNA splicing, via spliceosome (GO:0000398);; Cellular Component: nucleus (GO:0005634);; Biological Process: DNA methylation (GO:0006306);; Biological Process: methylation-dependent chromatin silencing (GO:0006346);; Biological Process: reciprocal meiotic recombination (GO:0007131);; Biological Process: positive regulation of…	--	DEAD-box ATP-dependent RNA helicase 42 GN=RH42 OS=Arabidopsis thaliana (Mouse-ear cress) PE=1 SV=2	hypothetical protein CARUB_v10012866mg [Capsella rubella]
GSBRNA2T00133120001	gi|482563500|gb|EOA27690.1|	--	--	--	--	--	hypothetical protein CARUB_v10023843mg, partial [Capsella rubella]
GSBRNA2T00095084001	gi|15239590|ref|NP_197389.1|	--	--	--	--	--	RNA-directed DNA polymerase (reverse transcriptase)-related family protein [Arabidopsis thaliana]
GSBRNA2T00079147001	gi|482552802|gb|EOA16995.1|	--	--	Cellular Component: nucleus (GO:0005634);;	--	--	hypothetical protein CARUB_v10005233mg [Capsella rubella]
GSBRNA2T00083755001	gi|15229945|ref|NP_187813.1|	--	--	Molecular Function: alpha-mannosidase activity (GO:0004559);; Cellular Component: nucleus (GO:0005634);; Cellular Component: endosome (GO:0005768);; Cellular Component: vacuolar membrane (GO:0005774);; Cellular Component: Golgi apparatus (GO:0005794);; Cellular Component: trans-Golgi network (GO:0005802);; Biological Process: mannose metabolic process (GO:0006013);; Biological Process: synapsis (…	--	--	uncharacterized protein [Arabidopsis thaliana]
GSBRNA2T00120236001	gi|297812727|ref|XP_002874247.1|	--	--	Cellular Component: endosome (GO:0005768);; Cellular Component: vacuolar membrane (GO:0005774);; Cellular Component: Golgi apparatus (GO:0005794);; Cellular Component: trans-Golgi network (GO:0005802);; Cellular Component: plasma membrane (GO:0005886);; Molecular Function: transferase activity, transferring glycosyl groups (GO:0016757);;	--	Formin-like protein 6 OS=Oryza sativa subsp. japonica (Rice) PE=2 SV=2	hypothetical protein ARALYDRAFT_910571 [Arabidopsis lyrata subsp. lyrata]
GSBRNA2T00055896001	gi|519682721|gb|AGP03036.1|	--	--	Molecular Function: DNA binding (GO:0003677);; Molecular Function: sequence-specific DNA binding transcription factor activity (GO:0003700);; Cellular Component: nucleus (GO:0005634);; Biological Process: regulation of transcription, DNA-templated (GO:0006355);; Biological Process: anther development (GO:0048653);;	--	Squamosa promoter-binding-like protein 13B GN=MFB16.6 OS=Arabidopsis thaliana (Mouse-ear cress) PE=3 SV=1	SQUAMOSA promoter binding protein-like protein 13 [Arabis alpina]
GSBRNA2T00143294001	gi|482555638|gb|EOA19830.1|	[G]	Carbohydrate transport and metabolism	Molecular Function: mannosyl-oligosaccharide 1,3-1,6-alpha-mannosidase activity (GO:0004572);; Cellular Component: endosome (GO:0005768);; Cellular Component: Golgi apparatus (GO:0005794);; Cellular Component: trans-Golgi network (GO:0005802);; Biological Process: mannose metabolic process (GO:0006013);; Biological Process: protein N-linked glycosylation (GO:0006487);; Molecular Function: zinc io…	K01231|0.0|ath:AT5G14950|GMII	Proline-rich receptor-like protein kinase PERK9 GN=PERK9 OS=Arabidopsis thaliana (Mouse-ear cress) PE=2 SV=1	hypothetical protein CARUB_v10000075mg [Capsella rubella]
GSBRNA2T00154228001	gi|482557969|gb|EOA22161.1|	--	--	Molecular Function: DNA binding (GO:0003677);; Cellular Component: nucleus (GO:0005634);; Cellular Component: cytosol (GO:0005829);; Biological Process: regulation of transcription, DNA-templated (GO:0006355);; Molecular Function: zinc ion binding (GO:0008270);; Molecular Function: methylated histone residue binding (GO:0035064);;	--	PHD finger protein ALFIN-LIKE 5 GN=AL5 OS=Arabidopsis thaliana (Mouse-ear cress) PE=2 SV=1	hypothetical protein CARUB_v10002729mg [Capsella rubella]
GSBRNA2T00035463001	gi|147742764|gb|ABQ50546.1|	--	--	Biological Process: RNA 5'-end processing (GO:0000966);; Molecular Function: RNA binding (GO:0003723);; Cellular Component: mitochondrion (GO:0005739);; Biological Process: mRNA processing (GO:0006397);;	--	Pentatricopeptide repeat-containing protein At3g22470, mitochondrial (Precursor) GN=At3g22470 OS=Arabidopsis thaliana (Mouse-ear cress) PE=2 SV=1	hypothetical protein [Brassica rapa]
GSBRNA2T00133164001	gi|351722307|ref|NP_001238519.1|	--	--	Biological Process: cell morphogenesis (GO:0000902);; Molecular Function: actin binding (GO:0003779);; Cellular Component: nucleus (GO:0005634);; Cellular Component: mitochondrion (GO:0005739);; Cellular Component: cytosol (GO:0005829);; Cellular Component: plasma membrane (GO:0005886);; Biological Process: gluconeogenesis (GO:0006094);; Biological Process: glycolysis (GO:0006096);; Biological Pr…	K05765|2e-86|rcu:RCOM_0390170|actin depolymerizing factor, putative	Actin-depolymerizing factor 3 GN=ADF3 OS=Arabidopsis thaliana (Mouse-ear cress) PE=1 SV=1	uncharacterized protein LOC100499953 [Glycine max]
GSBRNA2T00147580001	gi|482569990|gb|EOA34178.1|	--	--	Cellular Component: intracellular part (GO:0044424);;	--	F-box/kelch-repeat protein At4g23580 GN=At4g23580 OS=Arabidopsis thaliana (Mouse-ear cress) PE=2 SV=1	hypothetical protein CARUB_v10021681mg [Capsella rubella]
GSBRNA2T00120452001	gi|91806906|gb|ABE66180.1|	--	--	Cellular Component: extracellular region (GO:0005576);;	--	--	hypothetical protein At5g25960 [Arabidopsis thaliana]
GSBRNA2T00001589001	gi|297800104|ref|XP_002867936.1|	--	--	Cellular Component: mitochondrion (GO:0005739);;	--	Pentatricopeptide repeat-containing protein At4g19440, chloroplastic (Precursor) GN=At4g19440 OS=Arabidopsis thaliana (Mouse-ear cress) PE=2 SV=2	hypothetical protein ARALYDRAFT_492917 [Arabidopsis lyrata subsp. lyrata]
GSBRNA2T00039109001	gi|3461840|gb|AAC33226.1|	--	--	--	--	--	putative non-LTR retroelement reverse transcriptase [Arabidopsis thaliana]
GSBRNA2T00085041001	gi|334183466|ref|NP_001185277.1|	[T]	Signal transduction mechanisms	Molecular Function: nucleotide binding (GO:0000166);; Cellular Component: cytoplasm (GO:0005737);; Cellular Component: heterotrimeric G-protein complex (GO:0005834);; Biological Process: response to salt stress (GO:0009651);; Biological Process: response to abscisic acid (GO:0009737);; Cellular Component: Cul4-RING ubiquitin ligase complex (GO:0080008);;	--	Katanin p80 WD40 repeat-containing subunit B1 homolog GN=At5g23430 OS=Arabidopsis thaliana (Mouse-ear cress) PE=2 SV=3	transducin/WD-40 repeat-containing protein [Arabidopsis thaliana]
GSBRNA2T00122410001	gi|297839537|ref|XP_002887650.1|	--	--	Cellular Component: nucleus (GO:0005634);;	--	Protein MIZU-KUSSEI 1 GN=MIZ1 OS=Arabidopsis thaliana (Mouse-ear cress) PE=1 SV=1	hypothetical protein ARALYDRAFT_476819 [Arabidopsis lyrata subsp. lyrata]
GSBRNA2T00143263001	gi|297811695|ref|XP_002873731.1|	--	--	Cellular Component: nucleus (GO:0005634);; Biological Process: reciprocal meiotic recombination (GO:0007131);; Molecular Function: zinc ion binding (GO:0008270);; Biological Process: embryonic pattern specification (GO:0009880);; Biological Process: primary shoot apical meristem specification (GO:0010072);; Biological Process: vegetative to reproductive phase transition of meristem (GO:0010228);;…	K06672|0.0|ath:AT5G15540|EMB2773 (EMBRYO DEFECTIVE 2773)	--	sister chromatid cohesion 2 [Arabidopsis lyrata subsp. lyrata]
GSBRNA2T00098179001	gi|297840157|ref|XP_002887960.1|	--	--	Biological Process: RNA splicing, via endonucleolytic cleavage and ligation (GO:0000394);; Molecular Function: protein serine/threonine kinase activity (GO:0004674);; Molecular Function: ATP binding (GO:0005524);; Cellular Component: plasma membrane (GO:0005886);; Biological Process: protein phosphorylation (GO:0006468);; Biological Process: transmembrane receptor protein tyrosine kinase signalin…	--	Probable LRR receptor-like serine/threonine-protein kinase At1g63430 (Precursor) GN=At1g63430 OS=Arabidopsis thaliana (Mouse-ear cress) PE=1 SV=1	hypothetical protein ARALYDRAFT_475009 [Arabidopsis lyrata subsp. lyrata]
GSBRNA2T00055933001	gi|297804286|ref|XP_002870027.1|	--	--	Cellular Component: nucleus (GO:0005634);; Biological Process: abscisic acid-activated signaling pathway (GO:0009738);; Biological Process: sugar mediated signaling pathway (GO:0010182);; Biological Process: regulation of seed dormancy process (GO:2000033);;	--	--	hypothetical protein ARALYDRAFT_492990 [Arabidopsis lyrata subsp. lyrata]
GSBRNA2T00030805001	gi|297817932|ref|XP_002876849.1|	--	--	Cellular Component: mitochondrion (GO:0005739);; Biological Process: ceramide metabolic process (GO:0006672);; Cellular Component: integral component of membrane (GO:0016021);; Molecular Function: transferase activity, transferring glycosyl groups (GO:0016757);;	--	--	hypothetical protein ARALYDRAFT_484201 [Arabidopsis lyrata subsp. lyrata]
GSBRNA2T00131069001	gi|482551444|gb|EOA15637.1|	--	--	--	--	Putative formin-like protein 21a GN=FH21A OS=Arabidopsis thaliana (Mouse-ear cress) PE=2 SV=1	hypothetical protein CARUB_v10005881mg [Capsella rubella]
GSBRNA2T00027490001	gi|89257614|gb|ABD65102.1|	--	--	--	--	--	hypothetical protein 31.t00084 [Brassica oleracea]
GSBRNA2T00130439001	gi|22329052|ref|NP_194867.2|	[R]	General function prediction only	Molecular Function: protein kinase activity (GO:0004672);; Molecular Function: ATP binding (GO:0005524);; Cellular Component: mitochondrion (GO:0005739);; Cellular Component: plasma membrane (GO:0005886);; Biological Process: protein phosphorylation (GO:0006468);; Cellular Component: plastoglobule (GO:0010287);; Biological Process: chlorophyll catabolic process (GO:0015996);; Biological Process: …	--	Uncharacterized aarF domain-containing protein kinase At4g31390, chloroplastic (Precursor) GN=At4g31390 OS=Arabidopsis thaliana (Mouse-ear cress) PE=1 SV=1	ABC1-like kinase related to chlorophyll degradation and oxidative stress 1 [Arabidopsis thaliana]
GSBRNA2T00118755001	gi|56201401|dbj|BAD20774.2|	[G]	Carbohydrate transport and metabolism	Molecular Function: beta-galactosidase activity (GO:0004565);; Cellular Component: extracellular region (GO:0005576);; Cellular Component: cell wall (GO:0005618);; Biological Process: carbohydrate metabolic process (GO:0005975);; Molecular Function: carbohydrate binding (GO:0030246);; Molecular Function: cation binding (GO:0043169);;	--	Beta-galactosidase 8 (Precursor) GN=BGAL8 OS=Arabidopsis thaliana (Mouse-ear cress) PE=2 SV=2	beta-galactosidase [Raphanus sativus]
GSBRNA2T00068394001	gi|89274202|gb|ABD65606.1|	--	--	Molecular Function: hydrolase activity, acting on ester bonds (GO:0016788);;	--	--	hypothetical protein 23.t00002 [Brassica oleracea]
GSBRNA2T00065003001	gi|7340723|emb|CAB82966.1|	--	--	--	--	--	putative protein [Arabidopsis thaliana]
GSBRNA2T00123166001	gi|312283517|dbj|BAJ34624.1|	--	--	Molecular Function: DNA binding (GO:0003677);; Molecular Function: sequence-specific DNA binding transcription factor activity (GO:0003700);; Cellular Component: nucleus (GO:0005634);; Biological Process: regulation of transcription, DNA-templated (GO:0006355);; Biological Process: regulation of cell size (GO:0008361);; Biological Process: vegetative to reproductive phase transition of meristem (…	--	Squamosa promoter-binding-like protein 9 GN=SPL9 OS=Arabidopsis thaliana (Mouse-ear cress) PE=2 SV=2	unnamed protein product [Thellungiella halophila]
GSBRNA2T00084681001	gi|91805339|gb|ABE65399.1|	--	--	Molecular Function: hydrolase activity, acting on ester bonds (GO:0016788);;	--	Glutathione S-transferase T2 GN=K1O13.3 OS=Arabidopsis thaliana (Mouse-ear cress) PE=2 SV=1	hypothetical protein At1g43590 [Arabidopsis thaliana]
GSBRNA2T00013230001	gi|18401834|ref|NP_564510.1|	--	--	Molecular Function: DNA binding (GO:0003677);; Molecular Function: sequence-specific DNA binding transcription factor activity (GO:0003700);; Cellular Component: nucleus (GO:0005634);; Biological Process: regulation of transcription, DNA-templated (GO:0006355);; Molecular Function: zinc ion binding (GO:0008270);;	--	Dof zinc finger protein DOF1.6 GN=DOF1.6 OS=Arabidopsis thaliana (Mouse-ear cress) PE=2 SV=1	Dof zinc finger protein DOF1.6 [Arabidopsis thaliana]
GSBRNA2T00062157001	gi|326416416|gb|ADZ73050.1|	[P]	Inorganic ion transport and metabolism	Molecular Function: ATP binding (GO:0005524);; Cellular Component: integral component of membrane (GO:0016021);; Molecular Function: cation-transporting ATPase activity (GO:0019829);; Biological Process: metal ion transport (GO:0030001);; Molecular Function: metal ion binding (GO:0046872);;	K01534|0.0|ath:AT2G19110|HMA4	Putative cadmium/zinc-transporting ATPase HMA4 GN=HMA4 OS=Arabidopsis thaliana (Mouse-ear cress) PE=1 SV=2	P1B-type ATPase 4-1 [Noccaea caerulescens]
GSBRNA2T00041956001	gi|15233758|ref|NP_194157.1|	--	--	Molecular Function: hydrolase activity, hydrolyzing O-glycosyl compounds (GO:0004553);; Cellular Component: early endosome (GO:0005769);; Cellular Component: Golgi apparatus (GO:0005794);; Cellular Component: trans-Golgi network (GO:0005802);; Cellular Component: plasma membrane (GO:0005886);; Biological Process: glycolysis (GO:0006096);; Biological Process: water transport (GO:0006833);; Biologi…	--	Endoglucanase 21 GN=KOR3 OS=Arabidopsis thaliana (Mouse-ear cress) PE=2 SV=1	endoglucanase 21 [Arabidopsis thaliana]
GSBRNA2T00001287001	gi|206574960|gb|ACI14393.1|	--	--	Molecular Function: sequence-specific DNA binding transcription factor activity (GO:0003700);; Cellular Component: nucleus (GO:0005634);; Biological Process: regulation of transcription, DNA-templated (GO:0006355);; Biological Process: amino acid transport (GO:0006865);; Biological Process: toxin catabolic process (GO:0009407);; Biological Process: response to abscisic acid (GO:0009737);; Biologi…	--	Probable WRKY transcription factor 28 GN=WRKY28 OS=Arabidopsis thaliana (Mouse-ear cress) PE=2 SV=1	WRKY28-1 transcription factor [Brassica napus]
GSBRNA2T00017560001	gi|297845580|ref|XP_002890671.1|	[F]	Nucleotide transport and metabolism	Molecular Function: serine-tRNA ligase activity (GO:0004828);; Molecular Function: uridine kinase activity (GO:0004849);; Molecular Function: ATP binding (GO:0005524);; Cellular Component: cytosol (GO:0005829);; Biological Process: UMP biosynthetic process (GO:0006222);; Biological Process: seryl-tRNA aminoacylation (GO:0006434);; Cellular Component: chloroplast (GO:0009507);; Biological Process:…	--	Putative uracil phosphoribosyltransferase GN=UKL3 OS=Arabidopsis thaliana (Mouse-ear cress) PE=2 SV=1	phosphoribulokinase/uridine kinase [Arabidopsis lyrata subsp. lyrata]
GSBRNA2T00042468001	gi|297827419|ref|XP_002881592.1|	--	--	--	--	Putative F-box protein At5g41510 GN=At5g41510 OS=Arabidopsis thaliana (Mouse-ear cress) PE=4 SV=1	hypothetical protein ARALYDRAFT_903069 [Arabidopsis lyrata subsp. lyrata]
GSBRNA2T00156091001	gi|482571403|gb|EOA35591.1|	--	--	Molecular Function: DNA binding (GO:0003677);; Molecular Function: sequence-specific DNA binding transcription factor activity (GO:0003700);; Cellular Component: nucleus (GO:0005634);; Biological Process: regulation of transcription, DNA-templated (GO:0006355);; Biological Process: fatty acid catabolic process (GO:0009062);; Biological Process: jasmonic acid metabolic process (GO:0009694);; Biolo…	--	Transcription factor BPE GN=T30E16.21 OS=Arabidopsis thaliana (Mouse-ear cress) PE=2 SV=1	hypothetical protein CARUB_v10020803mg [Capsella rubella]
GSBRNA2T00141536001	gi|15242587|ref|NP_201105.1|	--	--	Cellular Component: cytoplasm (GO:0005737);; Cellular Component: membrane (GO:0016020);;	--	--	mitochondrial import inner membrane translocase subunit Tim17/Tim22/Tim23 family protein [Arabidopsis thaliana]
GSBRNA2T00101808001	gi|75274269|sp|Q9LUP7.1|FB154_ARATH	--	--	--	--	Putative F-box protein At3g17500 GN=At3g17500 OS=Arabidopsis thaliana (Mouse-ear cress) PE=4 SV=1	RecName: Full=Putative F-box protein At3g17500
GSBRNA2T00101976001	gi|195970389|gb|ACG60678.1|	--	--	Biological Process: regulation of gene expression (GO:0010468);; Biological Process: defense response to bacterium (GO:0042742);;	--	Squamosa promoter-binding-like protein 6 GN=SPL6 OS=Arabidopsis thaliana (Mouse-ear cress) PE=2 SV=2	unknown protein [Brassica oleracea var. alboglabra]
GSBRNA2T00056434001	gi|15221671|ref|NP_176495.1|	--	--	Biological Process: RNA 5'-end processing (GO:0000966);; Molecular Function: RNA binding (GO:0003723);; Molecular Function: adenylate cyclase activity (GO:0004016);; Cellular Component: mitochondrion (GO:0005739);; Biological Process: mRNA processing (GO:0006397);;	--	Pentatricopeptide repeat-containing protein At1g63070, mitochondrial (Precursor) GN=At1g63070 OS=Arabidopsis thaliana (Mouse-ear cress) PE=2 SV=1	pentatricopeptide repeat-containing protein [Arabidopsis thaliana]
GSBRNA2T00019365001	gi|18390869|ref|NP_563809.1|	[E]	Amino acid transport and metabolism	Molecular Function: prephenate dehydratase activity (GO:0004664);; Cellular Component: cytosol (GO:0005829);; Biological Process: tyrosine biosynthetic process (GO:0006571);; Biological Process: L-phenylalanine biosynthetic process (GO:0009094);; Cellular Component: chloroplast (GO:0009507);; Biological Process: vernalization response (GO:0010048);; Biological Process: response to low fluence blu…	--	Arogenate dehydratase/prephenate dehydratase 6, chloroplastic (Precursor) GN=T23G18.10 OS=Arabidopsis thaliana (Mouse-ear cress) PE=1 SV=1	arogenate dehydratase 6 [Arabidopsis thaliana]
GSBRNA2T00000934001	gi|482551919|gb|EOA16112.1|	[O]	Posttranslational modification, protein turnover, chaperones	Molecular Function: ATP binding (GO:0005524);; Cellular Component: nucleus (GO:0005634);; Cellular Component: mitochondrion (GO:0005739);; Biological Process: protein folding (GO:0006457);; Biological Process: response to heat (GO:0009408);; Biological Process: response to cold (GO:0009409);; Cellular Component: chloroplast stroma (GO:0009570);; Cellular Component: thylakoid (GO:0009579);; Biolog…	K03283|0.0|ath:AT4G24280|cpHsc70-1 (chloroplast heat shock protein 70-1)	Heat shock 70 kDa protein 6, chloroplastic (Precursor) GN=T22A6.110 OS=Arabidopsis thaliana (Mouse-ear cress) PE=1 SV=1	hypothetical protein CARUB_v10004245mg [Capsella rubella]
GSBRNA2T00022549001	gi|297851056|ref|XP_002893409.1|	--	--	--	--	--	hypothetical protein ARALYDRAFT_890118 [Arabidopsis lyrata subsp. lyrata]
GSBRNA2T00132749001	gi|15227478|ref|NP_181728.1|	[RTKL]	--	Molecular Function: protein tyrosine kinase activity (GO:0004713);; Molecular Function: ATP binding (GO:0005524);; Cellular Component: cytoplasm (GO:0005737);; Biological Process: protein phosphorylation (GO:0006468);; Biological Process: plant-type cell wall modification (GO:0009827);; Biological Process: pollen tube growth (GO:0009860);;	--	Probable protein kinase At2g41970 GN=At2g41970 OS=Arabidopsis thaliana (Mouse-ear cress) PE=2 SV=1	putative protein kinase [Arabidopsis thaliana]
GSBRNA2T00106140001	gi|482570109|gb|EOA34297.1|	--	--	Molecular Function: kinase activity (GO:0016301);;	--	Probable LRR receptor-like serine/threonine-protein kinase At1g53420 (Precursor) GN=At1g53420 OS=Arabidopsis thaliana (Mouse-ear cress) PE=2 SV=2	hypothetical protein CARUB_v10021813mg [Capsella rubella]
GSBRNA2T00072242001	gi|297814780|ref|XP_002875273.1|	--	--	Molecular Function: DNA binding (GO:0003677);; Molecular Function: sequence-specific DNA binding transcription factor activity (GO:0003700);; Cellular Component: nucleus (GO:0005634);; Biological Process: protein targeting to membrane (GO:0006612);; Biological Process: cytokinin biosynthetic process (GO:0009691);; Biological Process: response to brassinosteroid (GO:0009741);; Biological Process: …	K09287|1e-162|ath:AT3G25730|AP2 domain-containing transcription factor, putative	AP2/ERF and B3 domain-containing transcription factor ARF14 GN=ARF14 OS=Arabidopsis thaliana (Mouse-ear cress) PE=2 SV=1	hypothetical protein ARALYDRAFT_484335 [Arabidopsis lyrata subsp. lyrata]
GSBRNA2T00154506001	gi|482552539|gb|EOA16732.1|	--	--	Molecular Function: DNA binding (GO:0003677);; Molecular Function: protein binding (GO:0005515);; Cellular Component: nucleus (GO:0005634);; Biological Process: cell proliferation (GO:0008283);; Biological Process: xylem development (GO:0010089);;	--	Putative DNA-binding protein ESCAROLA GN=ESC OS=Arabidopsis thaliana (Mouse-ear cress) PE=2 SV=1	hypothetical protein CARUB_v10004935mg [Capsella rubella]
GSBRNA2T00115321001	gi|482559542|gb|EOA23733.1|	--	--	Cellular Component: Golgi apparatus (GO:0005794);; Molecular Function: galactoside 2-alpha-L-fucosyltransferase activity (GO:0008107);; Biological Process: response to sucrose (GO:0009744);; Biological Process: response to glucose (GO:0009749);; Biological Process: response to fructose (GO:0009750);; Biological Process: plant-type cell wall biogenesis (GO:0009832);; Biological Process: xyloglucan…	K13681|0.0|ath:AT2G03220|FT1	Galactoside 2-alpha-L-fucosyltransferase GN=T18E12.11 OS=Arabidopsis thaliana (Mouse-ear cress) PE=1 SV=2	hypothetical protein CARUB_v10016945mg [Capsella rubella]
GSBRNA2T00151023001	gi|206574960|gb|ACI14393.1|	--	--	Molecular Function: sequence-specific DNA binding transcription factor activity (GO:0003700);; Cellular Component: nucleus (GO:0005634);; Biological Process: regulation of transcription, DNA-templated (GO:0006355);; Biological Process: amino acid transport (GO:0006865);; Biological Process: toxin catabolic process (GO:0009407);; Biological Process: response to abscisic acid (GO:0009737);; Biologi…	--	Probable WRKY transcription factor 28 GN=WRKY28 OS=Arabidopsis thaliana (Mouse-ear cress) PE=2 SV=1	WRKY28-1 transcription factor [Brassica napus]
GSBRNA2T00135341001	gi|519682448|gb|AGP03029.1|	--	--	Biological Process: regulation of transcription, DNA-templated (GO:0006355);; Biological Process: defense response to bacterium (GO:0042742);;	--	Squamosa promoter-binding-like protein 6 GN=SPL6 OS=Arabidopsis thaliana (Mouse-ear cress) PE=2 SV=2	SQUAMOSA promoter binding protein-like protein 6 [Arabis alpina]
GSBRNA2T00046658001	gi|89257564|gb|ABD65053.1|	--	--	--	--	--	S-locus linked 3 (SLL3) protein, putative [Brassica oleracea]
GSBRNA2T00100019001	gi|15236153|ref|NP_195185.1|	--	--	Molecular Function: sequence-specific DNA binding transcription factor activity (GO:0003700);; Cellular Component: nucleus (GO:0005634);; Biological Process: regulation of transcription, DNA-templated (GO:0006355);; Biological Process: response to xenobiotic stimulus (GO:0009410);; Biological Process: response to sucrose (GO:0009744);; Biological Process: endoplasmic reticulum unfolded protein re…	--	Ocs element-binding factor 1 GN=OBF1 OS=Zea mays (Maize) PE=2 SV=2	G-box binding factor 6 [Arabidopsis thaliana]
GSBRNA2T00114898001	gi|297796663|ref|XP_002866216.1|	--	--	Cellular Component: mitochondrion (GO:0005739);;	--	--	predicted protein [Arabidopsis lyrata subsp. lyrata]
GSBRNA2T00144015001	gi|5306256|gb|AAD41989.1|	--	--	--	--	Putative AC transposase OS=Zea mays (Maize) PE=2 SV=2	Ac-like transposase [Arabidopsis thaliana]
GSBRNA2T00089937001	gi|482573714|gb|EOA37901.1|	--	--	Molecular Function: DNA binding (GO:0003677);; Molecular Function: sequence-specific DNA binding transcription factor activity (GO:0003700);; Cellular Component: nucleus (GO:0005634);; Biological Process: leaf shaping (GO:0010358);; Cellular Component: cytoplasmic part (GO:0044444);; Biological Process: positive regulation of transcription, DNA-templated (GO:0045893);; Biological Process: regulat…	--	Squamosa promoter-binding-like protein 11 GN=SPL11 OS=Arabidopsis thaliana (Mouse-ear cress) PE=2 SV=2	hypothetical protein CARUB_v10009367mg [Capsella rubella]
GSBRNA2T00035219001	gi|297820778|ref|XP_002878272.1|	--	--	Biological Process: nuclear division (GO:0000280);; Biological Process: cytokinesis by cell plate formation (GO:0000911);; Molecular Function: protein serine/threonine kinase activity (GO:0004674);; Molecular Function: ATP binding (GO:0005524);; Cellular Component: plasma membrane (GO:0005886);; Biological Process: protein phosphorylation (GO:0006468);; Biological Process: nucleolus organization …	--	Serine/threonine-protein kinase-like protein ACR4 (Precursor) GN=ACR4 OS=Arabidopsis thaliana (Mouse-ear cress) PE=1 SV=1	hypothetical protein ARALYDRAFT_324413 [Arabidopsis lyrata subsp. lyrata]
GSBRNA2T00035069001	gi|89257573|gb|ABD65062.1|	--	--	--	--	--	hypothetical protein 27.t00126 [Brassica oleracea]
GSBRNA2T00117243001	gi|334183466|ref|NP_001185277.1|	[T]	Signal transduction mechanisms	Molecular Function: nucleotide binding (GO:0000166);; Cellular Component: cytoplasm (GO:0005737);; Cellular Component: heterotrimeric G-protein complex (GO:0005834);; Biological Process: response to salt stress (GO:0009651);; Biological Process: response to abscisic acid (GO:0009737);; Cellular Component: Cul4-RING ubiquitin ligase complex (GO:0080008);;	--	Katanin p80 WD40 repeat-containing subunit B1 homolog GN=At5g23430 OS=Arabidopsis thaliana (Mouse-ear cress) PE=2 SV=3	transducin/WD-40 repeat-containing protein [Arabidopsis thaliana]
GSBRNA2T00078853001	gi|297803308|ref|XP_002869538.1|	--	--	Cellular Component: membrane (GO:0016020);; Cellular Component: intracellular membrane-bounded organelle (GO:0043231);;	--	--	predicted protein [Arabidopsis lyrata subsp. lyrata]
GSBRNA2T00056585001	gi|482576025|gb|EOA40212.1|	--	--	Molecular Function: glucokinase activity (GO:0004340);; Molecular Function: protein binding (GO:0005515);; Molecular Function: ATP binding (GO:0005524);; Biological Process: glycolysis (GO:0006096);; Molecular Function: fructokinase activity (GO:0008865);; Biological Process: response to cold (GO:0009409);; Cellular Component: plastid (GO:0009536);; Biological Process: response to salt stress (GO…	K00844|1e-65|ath:AT1G50460|HKL1	Hexokinase-3 GN=At1g50460 OS=Arabidopsis thaliana (Mouse-ear cress) PE=1 SV=1	hypothetical protein CARUB_v10008936mg [Capsella rubella]
GSBRNA2T00058475001	gi|227438283|gb|ACP30631.1|	[S]	Function unknown	Cellular Component: plastid small ribosomal subunit (GO:0000312);; Biological Process: response to hypoxia (GO:0001666);; Molecular Function: structural constituent of ribosome (GO:0003735);; Molecular Function: protein binding (GO:0005515);; Cellular Component: nucleus (GO:0005634);; Cellular Component: mitochondrial small ribosomal subunit (GO:0005763);; Biological Process: generation of precur…	--	TMV resistance protein N GN=N OS=Nicotiana glutinosa (Tobacco) PE=1 SV=1	disease resistance protein [Brassica rapa subsp. pekinensis]
GSBRNA2T00082018001	gi|5732031|gb|AAD48932.1|AF147260_3	--	--	--	--	--	F14G16.1 gene product [Arabidopsis thaliana]
GSBRNA2T00130624001	gi|297802714|ref|XP_002869241.1|	[Q]	Secondary metabolites biosynthesis, transport and catabolism	Cellular Component: chloroplast stroma (GO:0009570);; Biological Process: response to auxin (GO:0009733);; Biological Process: cell wall modification involved in abscission (GO:0009830);; Biological Process: auxin metabolic process (GO:0009850);; Biological Process: auxin polar transport (GO:0009926);; Biological Process: leaf morphogenesis (GO:0009965);; Biological Process: secondary shoot forma…	--	Carotenoid cleavage dioxygenase 8, chloroplastic (Precursor) GN=T16I18.20 OS=Arabidopsis thaliana (Mouse-ear cress) PE=1 SV=1	hypothetical protein ARALYDRAFT_353547 [Arabidopsis lyrata subsp. lyrata]
GSBRNA2T00146362001	gi|482569651|gb|EOA33839.1|	--	--	Molecular Function: DNA binding (GO:0003677);; Cellular Component: nucleus (GO:0005634);; Cellular Component: cytosol (GO:0005829);; Biological Process: regulation of transcription, DNA-templated (GO:0006355);; Molecular Function: zinc ion binding (GO:0008270);; Biological Process: embryo development ending in seed dormancy (GO:0009793);;	--	Formin-like protein 5 GN=P0453E05.107 OS=Oryza sativa subsp. japonica (Rice) PE=2 SV=2	hypothetical protein CARUB_v10021321mg [Capsella rubella]
GSBRNA2T00039195001	gi|297742150|emb|CBI33937.3|	--	--	Molecular Function: protein kinase activity (GO:0004672);; Molecular Function: iron ion binding (GO:0005506);; Cellular Component: plasma membrane (GO:0005886);; Molecular Function: electron carrier activity (GO:0009055);; Biological Process: phosphorylation (GO:0016310);; Molecular Function: oxidoreductase activity, acting on paired donors, with incorporation or reduction of molecular oxygen (GO…	--	--	unnamed protein product [Vitis vinifera]
GSBRNA2T00118535001	gi|89257544|gb|ABD65034.1|	--	--	Molecular Function: peptidase activity (GO:0008233);;	--	--	Ulp1 protease family protein [Brassica oleracea]
GSBRNA2T00089731001	gi|482574600|gb|EOA38787.1|	[RTKL]	--	Biological Process: MAPK cascade (GO:0000165);; Molecular Function: protein kinase activity (GO:0004672);; Cellular Component: plasma membrane (GO:0005886);; Biological Process: protein targeting to membrane (GO:0006612);; Biological Process: oligopeptide transport (GO:0006857);; Biological Process: amino acid transport (GO:0006865);; Biological Process: salicylic acid biosynthetic process (GO:00…	--	Probable LRR receptor-like serine/threonine-protein kinase At1g05700 (Precursor) GN=At1g05700 OS=Arabidopsis thaliana (Mouse-ear cress) PE=2 SV=1	hypothetical protein CARUB_v10011047mg [Capsella rubella]
GSBRNA2T00095467001	gi|297793053|ref|XP_002864411.1|	[RTKL]	--	Biological Process: MAPK cascade (GO:0000165);; Biological Process: microtubule cytoskeleton organization (GO:0000226);; Biological Process: cytokinesis by cell plate formation (GO:0000911);; Molecular Function: protein serine/threonine kinase activity (GO:0004674);; Molecular Function: ATP binding (GO:0005524);; Cellular Component: plasma membrane (GO:0005886);; Biological Process: protein phosp…	--	Probable L-type lectin-domain containing receptor kinase S.7 (Precursor) GN=LECRKS7 OS=Arabidopsis thaliana (Mouse-ear cress) PE=2 SV=1	hypothetical protein ARALYDRAFT_495664 [Arabidopsis lyrata subsp. lyrata]
GSBRNA2T00010217001	gi|311223152|gb|ADP76649.1|	[KAD]	--	Biological Process: cell fate specification (GO:0001708);; Molecular Function: sequence-specific DNA binding transcription factor activity (GO:0003700);; Molecular Function: acid phosphatase activity (GO:0003993);; Molecular Function: protein binding (GO:0005515);; Cellular Component: cytosol (GO:0005829);; Cellular Component: integral component of plasma membrane (GO:0005887);; Biological Proces…	K09422|1e-120|ath:AT1G66390|MYB90	Transcription factor MYB90 GN=T27F4.14 OS=Arabidopsis thaliana (Mouse-ear cress) PE=1 SV=1	MYB1 [Brassica oleracea var. botrytis]
GSBRNA2T00100428001	gi|297822419|ref|XP_002879092.1|	--	--	--	--	Putative F-box/FBD/LRR-repeat protein At5g44950 GN=At5g44950 OS=Arabidopsis thaliana (Mouse-ear cress) PE=4 SV=1	hypothetical protein ARALYDRAFT_481654 [Arabidopsis lyrata subsp. lyrata]
GSBRNA2T00128236001	gi|15230142|ref|NP_189110.1|	[G]	Carbohydrate transport and metabolism	Cellular Component: extracellular region (GO:0005576);; Biological Process: pattern specification process (GO:0007389);; Biological Process: regulation of cell size (GO:0008361);; Biological Process: auxin polar transport (GO:0009926);; Biological Process: root morphogenesis (GO:0010015);; Biological Process: xylem development (GO:0010089);; Molecular Function: pectate lyase activity (GO:0030570)…	K01728|0.0|ath:AT3G24670|pectate lyase family protein	Probable pectate lyase 10 (Precursor) GN=At3g24670 OS=Arabidopsis thaliana (Mouse-ear cress) PE=2 SV=2	probable pectate lyase 10 [Arabidopsis thaliana]
GSBRNA2T00141894001	gi|312282905|dbj|BAJ34318.1|	[S]	Function unknown	Cellular Component: cell wall (GO:0005618);; Biological Process: signal transduction (GO:0007165);; Biological Process: defense response to fungus (GO:0050832);;	--	LRR receptor-like serine/threonine-protein kinase GSO1 (Precursor) GN=GSO1 OS=Arabidopsis thaliana (Mouse-ear cress) PE=2 SV=1	unnamed protein product [Thellungiella halophila]
GSBRNA2T00141146001	gi|156043551|ref|XP_001588332.1|	--	--	Cellular Component: nucleosome (GO:0000786);; Molecular Function: DNA binding (GO:0003677);; Biological Process: nucleosome assembly (GO:0006334);; Molecular Function: metal ion binding (GO:0046872);;	--	Protein FANTASTIC FOUR 1 GN=FAF1 OS=Arabidopsis thaliana (Mouse-ear cress) PE=2 SV=1	predicted protein [Sclerotinia sclerotiorum 1980]
GSBRNA2T00024641001	gi|224116964|ref|XP_002317440.1|	[M]	Cell wall/membrane/envelope biogenesis	Cellular Component: nucleus (GO:0005634);; Cellular Component: vacuolar membrane (GO:0005774);; Cellular Component: plasma membrane (GO:0005886);; Cellular Component: plasmodesma (GO:0009506);; Biological Process: transmembrane transport (GO:0055085);;	--	Mechanosensitive ion channel protein 4 GN=MSL4 OS=Arabidopsis thaliana (Mouse-ear cress) PE=3 SV=1	predicted protein [Populus trichocarpa]
GSBRNA2T00034335001	gi|482560109|gb|EOA24300.1|	--	--	Biological Process: regulation of transcription, DNA-templated (GO:0006355);; Biological Process: regulation of cell size (GO:0008361);; Biological Process: plant-type cell wall modification (GO:0009827);; Biological Process: pollen tube growth (GO:0009860);; Biological Process: vegetative to reproductive phase transition of meristem (GO:0010228);; Biological Process: regulation of cell prolifera…	--	Squamosa promoter-binding-like protein 15 GN=SPL15 OS=Arabidopsis thaliana (Mouse-ear cress) PE=2 SV=1	hypothetical protein CARUB_v10017540mg [Capsella rubella]
GSBRNA2T00105100001	gi|15224571|ref|NP_180636.1|	--	--	Cellular Component: mitochondrion (GO:0005739);;	--	Pentatricopeptide repeat-containing protein At2g30780 GN=At2g30780 OS=Arabidopsis thaliana (Mouse-ear cress) PE=2 SV=1	pentatricopeptide repeat-containing protein [Arabidopsis thaliana]
GSBRNA2T00081401001	gi|482575451|gb|EOA39638.1|	[M]	Cell wall/membrane/envelope biogenesis	Cellular Component: nucleus (GO:0005634);; Cellular Component: vacuolar membrane (GO:0005774);; Cellular Component: plasma membrane (GO:0005886);; Cellular Component: plasmodesma (GO:0009506);; Biological Process: transmembrane transport (GO:0055085);;	--	Mechanosensitive ion channel protein 4 GN=MSL4 OS=Arabidopsis thaliana (Mouse-ear cress) PE=3 SV=1	hypothetical protein CARUB_v10008272mg [Capsella rubella]
GSBRNA2T00031607001	gi|297807397|ref|XP_002871582.1|	[GEPR]	--	Molecular Function: sugar:hydrogen symporter activity (GO:0005351);; Cellular Component: plasma membrane (GO:0005886);; Biological Process: response to water deprivation (GO:0009414);; Biological Process: response to nematode (GO:0009624);; Biological Process: gravitropism (GO:0009630);; Cellular Component: plant-type vacuole membrane (GO:0009705);; Biological Process: response to zinc ion (GO:00…	--	Protein ZINC INDUCED FACILITATOR 1 GN=ZIF1 OS=Arabidopsis thaliana (Mouse-ear cress) PE=1 SV=2	hypothetical protein ARALYDRAFT_488195 [Arabidopsis lyrata subsp. lyrata]
GSBRNA2T00130693001	gi|89274223|gb|ABD65627.1|	--	--	--	--	--	hypothetical protein 23.t00068 [Brassica oleracea]
GSBRNA2T00123789001	gi|297830114|ref|XP_002882939.1|	--	--	Cellular Component: nucleus (GO:0005634);; Cellular Component: plasma membrane (GO:0005886);; Cellular Component: plasmodesma (GO:0009506);; Cellular Component: integral component of membrane (GO:0016021);;	--	--	hypothetical protein ARALYDRAFT_478976 [Arabidopsis lyrata subsp. lyrata]
GSBRNA2T00118834001	gi|79482785|ref|NP_194037.2|	--	--	Molecular Function: calmodulin binding (GO:0005516);; Cellular Component: nucleus (GO:0005634);; Biological Process: response to gibberellin (GO:0009739);;	--	--	protein IQ-domain 22 [Arabidopsis thaliana]
GSBRNA2T00031540001	gi|22326785|ref|NP_196878.2|	[GEPR]	--	Molecular Function: sugar:hydrogen symporter activity (GO:0005351);; Cellular Component: plasma membrane (GO:0005886);; Biological Process: response to water deprivation (GO:0009414);; Biological Process: response to nematode (GO:0009624);; Biological Process: gravitropism (GO:0009630);; Cellular Component: plant-type vacuole membrane (GO:0009705);; Biological Process: response to zinc ion (GO:00…	--	Protein ZINC INDUCED FACILITATOR 1 GN=ZIF1 OS=Arabidopsis thaliana (Mouse-ear cress) PE=1 SV=2	zinc induced facilitator 1 proetin [Arabidopsis thaliana]
GSBRNA2T00044758001	gi|379323226|gb|AFD01312.1|	--	--	Molecular Function: DNA binding (GO:0003677);; Molecular Function: sequence-specific DNA binding transcription factor activity (GO:0003700);; Cellular Component: nucleus (GO:0005634);; Biological Process: regulation of transcription, DNA-templated (GO:0006355);; Biological Process: pattern specification process (GO:0007389);; Biological Process: auxin-activated signaling pathway (GO:0009734);; Mo…	--	Auxin response factor 16 GN=ARF16 OS=Arabidopsis thaliana (Mouse-ear cress) PE=2 SV=1	auxin response factor 16-2 [Brassica rapa subsp. pekinensis]
GSBRNA2T00094321001	gi|482557969|gb|EOA22161.1|	--	--	Molecular Function: DNA binding (GO:0003677);; Cellular Component: nucleus (GO:0005634);; Cellular Component: cytosol (GO:0005829);; Biological Process: regulation of transcription, DNA-templated (GO:0006355);; Molecular Function: zinc ion binding (GO:0008270);; Molecular Function: methylated histone residue binding (GO:0035064);;	--	PHD finger protein ALFIN-LIKE 5 GN=AL5 OS=Arabidopsis thaliana (Mouse-ear cress) PE=2 SV=1	hypothetical protein CARUB_v10002729mg [Capsella rubella]
GSBRNA2T00089680001	gi|297843258|ref|XP_002889510.1|	--	--	Biological Process: mitotic G2 phase (GO:0000085);; Molecular Function: nucleotide binding (GO:0000166);; Biological Process: RNA methylation (GO:0001510);; Molecular Function: ubiquitin-protein ligase activity (GO:0004842);; Cellular Component: cell wall (GO:0005618);; Cellular Component: nucleolus (GO:0005730);; Biological Process: gluconeogenesis (GO:0006094);; Biological Process: glycolysis (…	K10599|0.0|ath:AT1G04510|transducin family protein / WD-40 repeat family protein	Pre-mRNA-processing factor 19 homolog 1 GN=F19P19.2 OS=Arabidopsis thaliana (Mouse-ear cress) PE=1 SV=1	transducin family protein [Arabidopsis lyrata subsp. lyrata]
GSBRNA2T00124698001	gi|79572219|ref|NP_181580.2|	--	--	--	--	WEB family protein At2g40480 GN=At2g40480 OS=Arabidopsis thaliana (Mouse-ear cress) PE=2 SV=1	uncharacterized protein [Arabidopsis thaliana]
GSBRNA2T00156674001	gi|30696848|ref|NP_176532.2|	--	--	Biological Process: RNA splicing, via endonucleolytic cleavage and ligation (GO:0000394);; Molecular Function: protein serine/threonine kinase activity (GO:0004674);; Molecular Function: protein tyrosine kinase activity (GO:0004713);; Molecular Function: ATP binding (GO:0005524);; Cellular Component: plasma membrane (GO:0005886);; Biological Process: protein phosphorylation (GO:0006468);; Biologi…	--	Probable LRR receptor-like serine/threonine-protein kinase At1g63430 (Precursor) GN=At1g63430 OS=Arabidopsis thaliana (Mouse-ear cress) PE=1 SV=1	putative LRR receptor-like serine/threonine-protein kinase [Arabidopsis thaliana]
GSBRNA2T00105940001	gi|297820778|ref|XP_002878272.1|	--	--	Biological Process: nuclear division (GO:0000280);; Biological Process: cytokinesis by cell plate formation (GO:0000911);; Molecular Function: protein serine/threonine kinase activity (GO:0004674);; Molecular Function: ATP binding (GO:0005524);; Cellular Component: plasma membrane (GO:0005886);; Biological Process: protein phosphorylation (GO:0006468);; Biological Process: nucleolus organization …	--	Serine/threonine-protein kinase-like protein ACR4 (Precursor) GN=ACR4 OS=Arabidopsis thaliana (Mouse-ear cress) PE=1 SV=1	hypothetical protein ARALYDRAFT_324413 [Arabidopsis lyrata subsp. lyrata]
GSBRNA2T00105779001	gi|519682725|gb|AGP03038.1|	--	--	Molecular Function: DNA binding (GO:0003677);; Molecular Function: sequence-specific DNA binding transcription factor activity (GO:0003700);; Cellular Component: nucleus (GO:0005634);; Biological Process: regulation of transcription, DNA-templated (GO:0006355);; Biological Process: regulation of cell size (GO:0008361);; Biological Process: plant-type cell wall modification (GO:0009827);; Biologic…	--	Squamosa promoter-binding-like protein 15 GN=SPL15 OS=Arabidopsis thaliana (Mouse-ear cress) PE=2 SV=1	SQUAMOSA promoter binding protein-like protein 15 [Arabis alpina]
GSBRNA2T00081600001	gi|297817974|ref|XP_002876870.1|	--	--	Cellular Component: Golgi apparatus (GO:0005794);; Molecular Function: galactoside 2-alpha-L-fucosyltransferase activity (GO:0008107);; Biological Process: response to sucrose (GO:0009744);; Biological Process: response to glucose (GO:0009749);; Biological Process: response to fructose (GO:0009750);; Biological Process: plant-type cell wall biogenesis (GO:0009832);; Biological Process: xyloglucan…	K13681|0.0|ath:AT2G03210|FUT2	Fucosyltransferase 2 GN=FUT2 OS=Arabidopsis thaliana (Mouse-ear cress) PE=2 SV=1	hypothetical protein ARALYDRAFT_484226 [Arabidopsis lyrata subsp. lyrata]
GSBRNA2T00010920001	gi|482554596|gb|EOA18789.1|	--	--	Molecular Function: actin binding (GO:0003779);; Cellular Component: extracellular region (GO:0005576);; Biological Process: pollen tube growth (GO:0009860);; Biological Process: cytoplasmic transport (GO:0016482);; Biological Process: actin nucleation (GO:0045010);; Biological Process: actin filament bundle assembly (GO:0051017);;	--	Formin-like protein 3 (Precursor) OS=Arabidopsis thaliana (Mouse-ear cress) PE=2 SV=3	hypothetical protein CARUB_v10007403mg [Capsella rubella]
GSBRNA2T00113091001	gi|482570392|gb|EOA34580.1|	--	--	Molecular Function: binding (GO:0005488);; Biological Process: signal transduction (GO:0007165);; Biological Process: response to cytokinin (GO:0009735);; Biological Process: cellular response to hormone stimulus (GO:0032870);; Biological Process: cellular metabolic process (GO:0044237);; Biological Process: single-organism developmental process (GO:0044767);; Biological Process: organ developmen…	K14491|1e-116|ath:AT1G68210|APRR6	Putative two-component response regulator-like APRR6 GN=APRR6 OS=Arabidopsis thaliana (Mouse-ear cress) PE=3 SV=2	hypothetical protein CARUB_v10022138mg, partial [Capsella rubella]
GSBRNA2T00052992001	gi|89257596|gb|ABD65085.1|	--	--	--	--	--	Ulp1 protease family protein [Brassica oleracea]
GSBRNA2T00092960001	gi|482561663|gb|EOA25854.1|	--	--	Cellular Component: plasma membrane (GO:0005886);;	--	--	hypothetical protein CARUB_v10019232mg [Capsella rubella]
GSBRNA2T00099827001	gi|297802842|ref|XP_002869305.1|	--	--	Molecular Function: acyl-CoA ligase activity (GO:0003996);; Cellular Component: nucleus (GO:0005634);; Cellular Component: endoplasmic reticulum (GO:0005783);; Biological Process: iron ion transport (GO:0006826);; Biological Process: phloem or xylem histogenesis (GO:0010087);; Biological Process: cellular response to iron ion starvation (GO:0010106);; Biological Process: response to nitrate (GO:0…	--	Omega-hydroxypalmitate O-feruloyl transferase GN=MEE6.11 OS=Arabidopsis thaliana (Mouse-ear cress) PE=1 SV=1	transferase family protein [Arabidopsis lyrata subsp. lyrata]
GSBRNA2T00156146001	gi|297822419|ref|XP_002879092.1|	--	--	--	--	F-box/FBD/LRR-repeat protein At2g26030 GN=At2g26030 OS=Arabidopsis thaliana (Mouse-ear cress) PE=2 SV=2	hypothetical protein ARALYDRAFT_481654 [Arabidopsis lyrata subsp. lyrata]
GSBRNA2T00127363001	gi|297821625|ref|XP_002878695.1|	--	--	--	--	--	hypothetical protein ARALYDRAFT_900854 [Arabidopsis lyrata subsp. lyrata]
GSBRNA2T00076340001	gi|89257544|gb|ABD65034.1|	--	--	--	--	--	Ulp1 protease family protein [Brassica oleracea]
GSBRNA2T00078523001	gi|482556345|gb|EOA20537.1|	[MJ]	--	Molecular Function: translation initiation factor activity (GO:0003743);; Molecular Function: phosphoprotein phosphatase activity (GO:0004721);; Cellular Component: nucleus (GO:0005634);; Cellular Component: cytoplasm (GO:0005737);; Biological Process: translational initiation (GO:0006413);; Molecular Function: transferase activity, transferring acyl groups (GO:0016746);; Molecular Function: nucl…	K03241|0.0|ath:AT5G19485|transferase	--	hypothetical protein CARUB_v10000850mg, partial [Capsella rubella]
GSBRNA2T00145288001	gi|482575954|gb|EOA40141.1|	--	--	Biological Process: mitotic G2 phase (GO:0000085);; Molecular Function: nucleotide binding (GO:0000166);; Biological Process: RNA methylation (GO:0001510);; Molecular Function: ubiquitin-protein ligase activity (GO:0004842);; Cellular Component: cell wall (GO:0005618);; Cellular Component: nucleolus (GO:0005730);; Biological Process: gluconeogenesis (GO:0006094);; Biological Process: glycolysis (…	K10599|0.0|ath:AT1G04510|transducin family protein / WD-40 repeat family protein	Pre-mRNA-processing factor 19 homolog 1 GN=F19P19.2 OS=Arabidopsis thaliana (Mouse-ear cress) PE=1 SV=1	hypothetical protein CARUB_v10008852mg [Capsella rubella]
GSBRNA2T00143530001	gi|225734530|gb|ACO25294.1|	[P]	Inorganic ion transport and metabolism	Molecular Function: secondary active sulfate transmembrane transporter activity (GO:0008271);; Biological Process: sulfate transport (GO:0008272);; Biological Process: indoleacetic acid biosynthetic process (GO:0009684);; Cellular Component: integral component of membrane (GO:0016021);; Biological Process: cysteine biosynthetic process (GO:0019344);; Biological Process: glucosinolate biosynthetic…	--	Sulfate transporter 2.1 GN=SULTR2;1 OS=Arabidopsis thaliana (Mouse-ear cress) PE=2 SV=1	low affinity sulfate transporter Bnst2-1 [Brassica napus]
GSBRNA2T00027019001	gi|15231401|ref|NP_187371.1|	--	--	Biological Process: protein folding (GO:0006457);; Biological Process: response to heat (GO:0009408);; Biological Process: response to high light intensity (GO:0009644);; Biological Process: response to hydrogen peroxide (GO:0042542);;	--	--	uncharacterized protein [Arabidopsis thaliana]
GSBRNA2T00091348001	gi|384247971|gb|EIE21456.1|	--	--	Cellular Component: ESCRT III complex (GO:0000815);; Molecular Function: protein binding (GO:0005515);; Biological Process: protein transport (GO:0015031);; Biological Process: vesicle-mediated transport (GO:0016192);;	--	Vacuolar protein sorting-associated protein 32 homolog 2 GN=F19B15.190 OS=Arabidopsis thaliana (Mouse-ear cress) PE=1 SV=1	hypothetical protein COCSUDRAFT_56672 [Coccomyxa subellipsoidea C-169]
GSBRNA2T00045648001	gi|297804038|ref|XP_002869903.1|	--	--	Biological Process: cell morphogenesis (GO:0000902);; Molecular Function: phospholipid binding (GO:0005543);; Cellular Component: nucleus (GO:0005634);; Cellular Component: vacuole (GO:0005773);; Cellular Component: Golgi apparatus (GO:0005794);; Cellular Component: plasma membrane (GO:0005886);; Biological Process: protein targeting to vacuole (GO:0006623);; Molecular Function: ARF GTPase activa…	--	ADP-ribosylation factor GTPase-activating protein AGD12 GN=F7J7.100 OS=Arabidopsis thaliana (Mouse-ear cress) PE=1 SV=1	zac [Arabidopsis lyrata subsp. lyrata]
GSBRNA2T00109408001	gi|297819778|ref|XP_002877772.1|	--	--	--	--	--	hypothetical protein ARALYDRAFT_906415 [Arabidopsis lyrata subsp. lyrata]
GSBRNA2T00146488001	gi|379323230|gb|AFD01314.1|	--	--	Molecular Function: DNA binding (GO:0003677);; Molecular Function: sequence-specific DNA binding transcription factor activity (GO:0003700);; Cellular Component: nucleus (GO:0005634);; Biological Process: regulation of transcription, DNA-templated (GO:0006355);; Biological Process: pollen development (GO:0009555);; Biological Process: anatomical structure morphogenesis (GO:0009653);; Biological P…	--	Auxin response factor 17 GN=ARF17 OS=Arabidopsis thaliana (Mouse-ear cress) PE=2 SV=1	auxin response factor 17-2 [Brassica rapa subsp. pekinensis]
GSBRNA2T00047841001	gi|15236153|ref|NP_195185.1|	--	--	Molecular Function: sequence-specific DNA binding transcription factor activity (GO:0003700);; Cellular Component: nucleus (GO:0005634);; Biological Process: regulation of transcription, DNA-templated (GO:0006355);; Biological Process: response to xenobiotic stimulus (GO:0009410);; Biological Process: response to sucrose (GO:0009744);; Biological Process: endoplasmic reticulum unfolded protein re…	--	Ocs element-binding factor 1 GN=OBF1 OS=Zea mays (Maize) PE=2 SV=2	G-box binding factor 6 [Arabidopsis thaliana]
GSBRNA2T00080719001	gi|89257510|gb|ABD65000.1|	--	--	--	--	Glutathione S-transferase T3 GN=K1O13.1 OS=Arabidopsis thaliana (Mouse-ear cress) PE=2 SV=1	hypothetical protein 26.t00020 [Brassica oleracea]
GSBRNA2T00151746001	gi|297811695|ref|XP_002873731.1|	--	--	Cellular Component: nucleus (GO:0005634);; Biological Process: reciprocal meiotic recombination (GO:0007131);; Molecular Function: zinc ion binding (GO:0008270);; Biological Process: embryonic pattern specification (GO:0009880);; Biological Process: primary shoot apical meristem specification (GO:0010072);; Biological Process: vegetative to reproductive phase transition of meristem (GO:0010228);;…	K06672|0.0|ath:AT5G15540|EMB2773 (EMBRYO DEFECTIVE 2773)	--	sister chromatid cohesion 2 [Arabidopsis lyrata subsp. lyrata]
GSBRNA2T00155689001	gi|79595462|ref|NP_850376.2|	[J]	Translation, ribosomal structure and biogenesis	Biological Process: RNA methylation (GO:0001510);; Molecular Function: structural constituent of ribosome (GO:0003735);; Cellular Component: nucleolus (GO:0005730);; Cellular Component: vacuole (GO:0005773);; Cellular Component: Golgi apparatus (GO:0005794);; Biological Process: translation (GO:0006412);; Cellular Component: plasmodesma (GO:0009506);; Cellular Component: chloroplast (GO:0009507);…	--	60S ribosomal protein L11-1 GN=F7D19.26 OS=Arabidopsis thaliana (Mouse-ear cress) PE=2 SV=2	60S ribosomal protein L11-1/L16A [Arabidopsis thaliana]
GSBRNA2T00154435001	gi|297803686|ref|XP_002869727.1|	[O]	Posttranslational modification, protein turnover, chaperones	Molecular Function: ATP binding (GO:0005524);; Cellular Component: nucleus (GO:0005634);; Cellular Component: mitochondrion (GO:0005739);; Biological Process: protein folding (GO:0006457);; Biological Process: response to heat (GO:0009408);; Biological Process: response to cold (GO:0009409);; Cellular Component: chloroplast stroma (GO:0009570);; Cellular Component: thylakoid (GO:0009579);; Biolog…	K03283|0.0|ath:AT4G24280|cpHsc70-1 (chloroplast heat shock protein 70-1)	Heat shock 70 kDa protein 6, chloroplastic (Precursor) GN=T22A6.110 OS=Arabidopsis thaliana (Mouse-ear cress) PE=1 SV=1	cphsc70-1 [Arabidopsis lyrata subsp. lyrata]
GSBRNA2T00040533001	gi|297841695|ref|XP_002888729.1|	--	--	Cellular Component: vacuole (GO:0005773);;	--	MATH domain-containing protein At5g43560 GN=At5g43560 OS=Arabidopsis thaliana (Mouse-ear cress) PE=1 SV=1	hypothetical protein ARALYDRAFT_315967 [Arabidopsis lyrata subsp. lyrata]
GSBRNA2T00083214001	gi|297821625|ref|XP_002878695.1|	--	--	--	--	--	hypothetical protein ARALYDRAFT_900854 [Arabidopsis lyrata subsp. lyrata]
GSBRNA2T00067247001	gi|22331076|ref|NP_566473.2|	[O]	Posttranslational modification, protein turnover, chaperones	Molecular Function: serine-type endopeptidase activity (GO:0004252);; Cellular Component: vacuolar membrane (GO:0005774);; Cellular Component: cytosol (GO:0005829);; Biological Process: proteolysis (GO:0006508);; Cellular Component: plant-type cell wall (GO:0009505);; Biological Process: chlorophyll catabolic process (GO:0015996);; Molecular Function: identical protein binding (GO:0042802);; Biol…	--	Subtilisin-like protease (Precursor) GN=K8K14.8 OS=Arabidopsis thaliana (Mouse-ear cress) PE=1 SV=1	Subtilase family protein [Arabidopsis thaliana]
GSBRNA2T00037915001	gi|166813|gb|AAA32844.1|	--	--	Biological Process: MAPK cascade (GO:0000165);; Molecular Function: protein serine/threonine kinase activity (GO:0004674);; Molecular Function: protein binding (GO:0005515);; Cellular Component: extracellular region (GO:0005576);; Cellular Component: vacuole (GO:0005773);; Cellular Component: plasma membrane (GO:0005886);; Biological Process: protein phosphorylation (GO:0006468);; Biological Proc…	--	Wall-associated receptor kinase 1 (Precursor) GN=F16F4.6 OS=Arabidopsis thaliana (Mouse-ear cress) PE=1 SV=2	serine threonine kinase [Arabidopsis thaliana]
GSBRNA2T00009830001	gi|297797115|ref|XP_002866442.1|	--	--	--	--	--	predicted protein [Arabidopsis lyrata subsp. lyrata]
GSBRNA2T00040269001	gi|482575373|gb|EOA39560.1|	[RTKL]	--	Molecular Function: protein kinase activity (GO:0004672);; Cellular Component: plasma membrane (GO:0005886);;	--	Probable LRR receptor-like serine/threonine-protein kinase At1g29720 (Precursor) GN=RFK1 OS=Arabidopsis thaliana (Mouse-ear cress) PE=2 SV=3	hypothetical protein CARUB_v10008178mg [Capsella rubella]
GSBRNA2T00152560001	gi|12323627|gb|AAG51783.1|AC079679_3	--	--	--	--	Putative ribonuclease H protein At1g65750 GN=At1g65750 OS=Arabidopsis thaliana (Mouse-ear cress) PE=3 SV=1	reverse transcriptase, putative; 16838-20266 [Arabidopsis thaliana]
GSBRNA2T00090568001	gi|297797115|ref|XP_002866442.1|	--	--	--	--	--	predicted protein [Arabidopsis lyrata subsp. lyrata]
GSBRNA2T00127865001	gi|297826251|ref|XP_002881008.1|	[S]	Function unknown	Cellular Component: plasma membrane (GO:0005886);; Biological Process: auxin-activated signaling pathway (GO:0009734);;	--	--	hypothetical protein ARALYDRAFT_320665 [Arabidopsis lyrata subsp. lyrata]
GSBRNA2T00018020001	gi|15232344|ref|NP_188709.1|	--	--	Cellular Component: mitochondrion (GO:0005739);;	--	Pentatricopeptide repeat-containing protein At3g20730 GN=PCMP-E94 OS=Arabidopsis thaliana (Mouse-ear cress) PE=2 SV=1	pentatricopeptide repeat-containing protein [Arabidopsis thaliana]
GSBRNA2T00132740001	gi|312283517|dbj|BAJ34624.1|	--	--	Molecular Function: DNA binding (GO:0003677);; Molecular Function: sequence-specific DNA binding transcription factor activity (GO:0003700);; Cellular Component: nucleus (GO:0005634);; Biological Process: regulation of transcription, DNA-templated (GO:0006355);; Biological Process: regulation of cell size (GO:0008361);; Biological Process: vegetative to reproductive phase transition of meristem (…	--	Squamosa promoter-binding-like protein 9 GN=SPL9 OS=Arabidopsis thaliana (Mouse-ear cress) PE=2 SV=2	unnamed protein product [Thellungiella halophila]
GSBRNA2T00060667001	gi|297793293|ref|XP_002864531.1|	--	--	Cellular Component: plasma membrane (GO:0005886);; Molecular Function: kinase activity (GO:0016301);; Biological Process: phosphorylation (GO:0016310);;	--	--	hypothetical protein ARALYDRAFT_918966 [Arabidopsis lyrata subsp. lyrata]
GSBRNA2T00152313001	gi|519682721|gb|AGP03036.1|	--	--	Molecular Function: DNA binding (GO:0003677);; Molecular Function: sequence-specific DNA binding transcription factor activity (GO:0003700);; Cellular Component: nucleus (GO:0005634);; Biological Process: regulation of transcription, DNA-templated (GO:0006355);; Biological Process: anther development (GO:0048653);;	--	Squamosa promoter-binding-like protein 13B GN=MFB16.6 OS=Arabidopsis thaliana (Mouse-ear cress) PE=3 SV=1	SQUAMOSA promoter binding protein-like protein 13 [Arabis alpina]
GSBRNA2T00127588001	gi|297822029|ref|XP_002878897.1|	[R]	General function prediction only	Molecular Function: metalloendopeptidase activity (GO:0004222);; Biological Process: rRNA processing (GO:0006364);; Cellular Component: chloroplast (GO:0009507);; Biological Process: dephosphorylation (GO:0016311);; Molecular Function: phosphatase activity (GO:0016791);; Molecular Function: metal ion binding (GO:0046872);;	K07042|0.0|ath:AT2G25870|haloacid dehalogenase-like hydrolase family protein (EC:3.1.3.12)	--	hypothetical protein ARALYDRAFT_901259 [Arabidopsis lyrata subsp. lyrata]
GSBRNA2T00111141001	gi|297829758|ref|XP_002882761.1|	--	--	--	--	--	hypothetical protein ARALYDRAFT_897410 [Arabidopsis lyrata subsp. lyrata]
GSBRNA2T00089936001	gi|482573710|gb|EOA37897.1|	--	--	Molecular Function: DNA binding (GO:0003677);; Molecular Function: sequence-specific DNA binding transcription factor activity (GO:0003700);; Cellular Component: nucleus (GO:0005634);; Biological Process: leaf shaping (GO:0010358);; Cellular Component: cytoplasmic part (GO:0044444);; Biological Process: positive regulation of transcription, DNA-templated (GO:0045893);; Biological Process: regulat…	--	Squamosa promoter-binding-like protein 10 GN=SPL10 OS=Arabidopsis thaliana (Mouse-ear cress) PE=2 SV=2	hypothetical protein CARUB_v10009364mg [Capsella rubella]
GSBRNA2T00002925001	gi|482565814|gb|EOA30003.1|	--	--	Molecular Function: ATP binding (GO:0005524);; Cellular Component: nucleus (GO:0005634);; Cellular Component: plasma membrane (GO:0005886);; Biological Process: ATP catabolic process (GO:0006200);; Biological Process: fatty acid catabolic process (GO:0009062);; Biological Process: response to salt stress (GO:0009651);; Biological Process: response to abscisic acid (GO:0009737);; Biological Proces…	--	ABC transporter G family member 15 GN=MSA6.13 OS=Arabidopsis thaliana (Mouse-ear cress) PE=2 SV=2	hypothetical protein CARUB_v10013106mg [Capsella rubella]
GSBRNA2T00056081001	gi|22330342|ref|NP_176256.2|	--	--	Cellular Component: nucleus (GO:0005634);; Molecular Function: zinc ion binding (GO:0008270);;	--	--	SWIM zinc finger-like protein [Arabidopsis thaliana]
GSBRNA2T00044343001	gi|297803260|ref|XP_002869514.1|	[C]	Energy production and conversion	Molecular Function: NADH dehydrogenase activity (GO:0003954);; Molecular Function: calcium ion binding (GO:0005509);; Cellular Component: mitochondrial intermembrane space (GO:0005758);; Cellular Component: peroxisome (GO:0005777);; Molecular Function: disulfide oxidoreductase activity (GO:0015036);; Cellular Component: extrinsic component of mitochondrial inner membrane (GO:0031314);; Molecular …	K03885|0.0|ath:AT4G28220|NDB1	External alternative NAD(P)H-ubiquinone oxidoreductase B1, mitochondrial (Precursor) GN=NDB1 OS=Arabidopsis thaliana (Mouse-ear cress) PE=1 SV=1	hypothetical protein ARALYDRAFT_913700 [Arabidopsis lyrata subsp. lyrata]
GSBRNA2T00027308001	gi|297803686|ref|XP_002869727.1|	[O]	Posttranslational modification, protein turnover, chaperones	Molecular Function: ATP binding (GO:0005524);; Cellular Component: nucleus (GO:0005634);; Cellular Component: mitochondrion (GO:0005739);; Biological Process: protein folding (GO:0006457);; Biological Process: response to heat (GO:0009408);; Biological Process: response to cold (GO:0009409);; Cellular Component: chloroplast stroma (GO:0009570);; Cellular Component: thylakoid (GO:0009579);; Biolog…	K03283|0.0|ath:AT4G24280|cpHsc70-1 (chloroplast heat shock protein 70-1)	Heat shock 70 kDa protein 6, chloroplastic (Precursor) GN=T22A6.110 OS=Arabidopsis thaliana (Mouse-ear cress) PE=1 SV=1	cphsc70-1 [Arabidopsis lyrata subsp. lyrata]
GSBRNA2T00142280001	gi|482573714|gb|EOA37901.1|	--	--	Molecular Function: DNA binding (GO:0003677);; Molecular Function: sequence-specific DNA binding transcription factor activity (GO:0003700);; Cellular Component: nucleus (GO:0005634);; Biological Process: leaf shaping (GO:0010358);; Biological Process: positive regulation of transcription, DNA-templated (GO:0045893);; Biological Process: regulation of timing of transition from vegetative to repro…	--	Squamosa promoter-binding-like protein 11 GN=SPL11 OS=Arabidopsis thaliana (Mouse-ear cress) PE=2 SV=2	hypothetical protein CARUB_v10009367mg [Capsella rubella]
GSBRNA2T00067517001	gi|299033162|gb|ADJ10625.1|	--	--	Molecular Function: protein binding (GO:0005515);; Cellular Component: nucleus (GO:0005634);; Cellular Component: cytoplasm (GO:0005737);; Molecular Function: phosphatidylethanolamine binding (GO:0008429);; Biological Process: positive regulation of flower development (GO:0009911);; Biological Process: regulation of stomatal movement (GO:0010119);; Biological Process: photoperiodism, flowering (G…	--	Protein TWIN SISTER of FT GN=TSF OS=Arabidopsis thaliana (Mouse-ear cress) PE=2 SV=1	flowering locus T-like 1 [Brassica oleracea]
GSBRNA2T00027710001	gi|297801374|ref|XP_002868571.1|	--	--	Cellular Component: extracellular region (GO:0005576);; Biological Process: lipid metabolic process (GO:0006629);; Cellular Component: cytoplasmic membrane-bounded vesicle (GO:0016023);; Molecular Function: lipase activity (GO:0016298);;	--	GDSL esterase/lipase At5g41890 GN=At5g41890 OS=Arabidopsis thaliana (Mouse-ear cress) PE=2 SV=1	GDSL-motif lipase/hydrolase family protein [Arabidopsis lyrata subsp. lyrata]
GSBRNA2T00038589001	gi|334185093|ref|NP_187175.2|	--	--	Cellular Component: mitochondrion (GO:0005739);; Biological Process: mitochondrial mRNA modification (GO:0080156);;	--	Putative pentatricopeptide repeat-containing protein At3g05240 GN=PCMP-E82 OS=Arabidopsis thaliana (Mouse-ear cress) PE=3 SV=2	mitochondrial editing factor 19 [Arabidopsis thaliana]
GSBRNA2T00063585001	gi|508998601|gb|AGN12876.1|	--	--	Cellular Component: ubiquitin ligase complex (GO:0000151);; Molecular Function: ubiquitin-protein ligase activity (GO:0004842);; Cellular Component: nucleus (GO:0005634);; Cellular Component: kinesin complex (GO:0005871);; Molecular Function: zinc ion binding (GO:0008270);; Biological Process: protein ubiquitination (GO:0016567);; Molecular Function: kinesin binding (GO:0019894);;	--	U-box domain-containing protein 8 GN=T6K22.80 OS=Arabidopsis thaliana (Mouse-ear cress) PE=2 SV=1	putative U-box domain-containing protein 8 [Sisymbrium irio]
GSBRNA2T00076919001	gi|312282803|dbj|BAJ34267.1|	--	--	Molecular Function: DNA binding (GO:0003677);; Molecular Function: sequence-specific DNA binding transcription factor activity (GO:0003700);; Cellular Component: nucleus (GO:0005634);; Cellular Component: mitochondrion (GO:0005739);; Cellular Component: chloroplast envelope (GO:0009941);; Biological Process: leaf shaping (GO:0010358);; Biological Process: positive regulation of transcription, DNA…	--	Squamosa promoter-binding-like protein 2 GN=SPL2 OS=Arabidopsis thaliana (Mouse-ear cress) PE=2 SV=1	unnamed protein product [Thellungiella halophila]
GSBRNA2T00038356001	gi|482573714|gb|EOA37901.1|	--	--	Molecular Function: DNA binding (GO:0003677);; Molecular Function: sequence-specific DNA binding transcription factor activity (GO:0003700);; Cellular Component: nucleus (GO:0005634);; Biological Process: leaf shaping (GO:0010358);; Biological Process: positive regulation of transcription, DNA-templated (GO:0045893);; Biological Process: regulation of timing of transition from vegetative to repro…	--	Squamosa promoter-binding-like protein 11 GN=SPL11 OS=Arabidopsis thaliana (Mouse-ear cress) PE=2 SV=2	hypothetical protein CARUB_v10009367mg [Capsella rubella]
GSBRNA2T00136546001	gi|147742764|gb|ABQ50546.1|	[GER]	--	Molecular Function: UDP-glucose transmembrane transporter activity (GO:0005460);; Cellular Component: mitochondrion (GO:0005739);; Biological Process: protein folding (GO:0006457);; Biological Process: response to heat (GO:0009408);; Biological Process: embryo sac development (GO:0009553);; Biological Process: pollen development (GO:0009555);; Biological Process: systemic acquired resistance (GO:…	--	Pentatricopeptide repeat-containing protein At1g12300, mitochondrial (Precursor) GN=At1g12300 OS=Arabidopsis thaliana (Mouse-ear cress) PE=2 SV=1	hypothetical protein [Brassica rapa]
GSBRNA2T00003463001	gi|297830190|ref|XP_002882977.1|	[O]	Posttranslational modification, protein turnover, chaperones	Cellular Component: plasma membrane (GO:0005886);; Biological Process: protein folding (GO:0006457);; Molecular Function: zinc ion binding (GO:0008270);; Biological Process: spermidine biosynthetic process (GO:0008295);; Biological Process: response to heat (GO:0009408);; Biological Process: response to high light intensity (GO:0009644);; Biological Process: ER-associated ubiquitin-dependent prot…	K10601|0.0|ath:AT3G16090|zinc finger (C3HC4-type RING finger) family protein	E3 ubiquitin protein ligase RIN2 GN=F24A6.70 OS=Arabidopsis thaliana (Mouse-ear cress) PE=1 SV=1	zinc finger family protein [Arabidopsis lyrata subsp. lyrata]
GSBRNA2T00129245001	gi|482561788|gb|EOA25979.1|	[M]	Cell wall/membrane/envelope biogenesis	Molecular Function: nucleotide binding (GO:0000166);; Molecular Function: protein binding (GO:0005515);; Cellular Component: Golgi apparatus (GO:0005794);; Cellular Component: cytosol (GO:0005829);; Biological Process: glucose catabolic process (GO:0006007);; Molecular Function: GDP-mannose 4,6-dehydratase activity (GO:0008446);; Biological Process: unidimensional cell growth (GO:0009826);; Biolo…	K01711|0.0|ath:AT3G51160|MUR1	GDP-mannose 4,6 dehydratase 2 GN=F24M12.200 OS=Arabidopsis thaliana (Mouse-ear cress) PE=1 SV=3	hypothetical protein CARUB_v10019368mg [Capsella rubella]
GSBRNA2T00072932001	gi|3292824|emb|CAA19814.1|	--	--	Cellular Component: membrane (GO:0016020);; Cellular Component: intracellular membrane-bounded organelle (GO:0043231);; Cellular Component: cytoplasmic part (GO:0044444);;	--	SPX domain-containing membrane protein At4g22990 GN=At4g22990 OS=Arabidopsis thaliana (Mouse-ear cress) PE=2 SV=2	putative protein [Arabidopsis thaliana]
GSBRNA2T00089963001	gi|400269948|gb|AFP74910.1|	--	--	Molecular Function: DNA binding (GO:0003677);; Molecular Function: sequence-specific DNA binding transcription factor activity (GO:0003700);; Cellular Component: nucleus (GO:0005634);; Biological Process: regulation of transcription, DNA-templated (GO:0006355);; Biological Process: pattern specification process (GO:0007389);; Biological Process: auxin-activated signaling pathway (GO:0009734);; Bi…	--	Auxin response factor 10 GN=ARF10 OS=Arabidopsis thaliana (Mouse-ear cress) PE=2 SV=1	auxin response factor 10 [Brassica napus]
GSBRNA2T00127623001	gi|22208300|emb|CAD30841.1|	[R]	General function prediction only	Molecular Function: epoxide hydrolase activity (GO:0004301);; Molecular Function: non-membrane spanning protein tyrosine kinase activity (GO:0004715);; Cellular Component: nucleus (GO:0005634);; Cellular Component: cytosol (GO:0005829);; Biological Process: metabolic process (GO:0008152);; Biological Process: response to water deprivation (GO:0009414);; Biological Process: response to auxin (GO:0…	--	Probable esterase D14L GN=D14L OS=Oryza sativa subsp. japonica (Rice) PE=2 SV=1	soluble epoxide hydrolase [Brassica napus]
GSBRNA2T00023893001	gi|89257595|gb|ABD65084.1|	--	--	--	--	--	hypothetical protein 27.t00096 [Brassica oleracea]
GSBRNA2T00048340001	gi|297823463|ref|XP_002879614.1|	[R]	General function prediction only	Molecular Function: adenyl nucleotide binding (GO:0030554);;	--	CBS domain-containing protein CBSCBSPB2 GN=CBSCBSPB2 OS=Arabidopsis thaliana (Mouse-ear cress) PE=2 SV=1	CBS domain-containing protein [Arabidopsis lyrata subsp. lyrata]
GSBRNA2T00005185001	gi|334183466|ref|NP_001185277.1|	[T]	Signal transduction mechanisms	Molecular Function: nucleotide binding (GO:0000166);; Cellular Component: cytoplasm (GO:0005737);; Cellular Component: heterotrimeric G-protein complex (GO:0005834);; Biological Process: response to salt stress (GO:0009651);; Biological Process: response to abscisic acid (GO:0009737);; Cellular Component: Cul4-RING ubiquitin ligase complex (GO:0080008);;	--	Katanin p80 WD40 repeat-containing subunit B1 homolog GN=At5g23430 OS=Arabidopsis thaliana (Mouse-ear cress) PE=2 SV=3	transducin/WD-40 repeat-containing protein [Arabidopsis thaliana]
GSBRNA2T00144719001	gi|3377816|gb|AAC28189.1|	--	--	--	--	--	contains similarity to Arabidopsis thaliana retrotransposon Athila (GB:X81801) [Arabidopsis thaliana]
GSBRNA2T00017802001	gi|482571675|gb|EOA35863.1|	--	--	--	--	--	hypothetical protein CARUB_v10021103mg, partial [Capsella rubella]
GSBRNA2T00048159001	gi|482563138|gb|EOA27328.1|	--	--	Biological Process: transcription, DNA-templated (GO:0006351);; Biological Process: embryo development ending in seed dormancy (GO:0009793);;	--	Putative B3 domain-containing protein REM15 GN=REM15.15 OS=Arabidopsis thaliana (Mouse-ear cress) PE=3 SV=2	hypothetical protein CARUB_v10023444mg, partial [Capsella rubella]
GSBRNA2T00053450001	gi|145336953|ref|NP_176455.2|	--	--	Cellular Component: mitochondrion (GO:0005739);; Biological Process: mRNA processing (GO:0006397);; Biological Process: seed germination (GO:0009845);;	--	Pentatricopeptide repeat-containing protein At1g62680, mitochondrial (Precursor) GN=At1g62680 OS=Arabidopsis thaliana (Mouse-ear cress) PE=2 SV=2	pentatricopeptide repeat-containing protein [Arabidopsis thaliana]
GSBRNA2T00093173001	gi|89257544|gb|ABD65034.1|	--	--	Molecular Function: peptidase activity (GO:0008233);;	--	--	Ulp1 protease family protein [Brassica oleracea]
GSBRNA2T00105857001	gi|18411001|ref|NP_567072.1|	[RTKL]	--	Molecular Function: protein serine/threonine kinase activity (GO:0004674);; Molecular Function: ATP binding (GO:0005524);; Cellular Component: nucleus (GO:0005634);; Biological Process: protein phosphorylation (GO:0006468);; Biological Process: protein glycosylation (GO:0006486);;	--	Serine/threonine-protein kinase CTR1 GN=CTR1 OS=Arabidopsis thaliana (Mouse-ear cress) PE=1 SV=1	mitogen activated protein kinase kinase kinase-like protein [Arabidopsis thaliana]
GSBRNA2T00087887001	gi|297820590|ref|XP_002878178.1|	--	--	Molecular Function: DNA binding (GO:0003677);; Molecular Function: sequence-specific DNA binding transcription factor activity (GO:0003700);; Cellular Component: nucleus (GO:0005634);; Biological Process: regulation of transcription, DNA-templated (GO:0006355);; Biological Process: regulation of cell size (GO:0008361);; Biological Process: plant-type cell wall modification (GO:0009827);; Biologic…	--	Squamosa promoter-binding-like protein 15 GN=SPL15 OS=Arabidopsis thaliana (Mouse-ear cress) PE=2 SV=1	hypothetical protein ARALYDRAFT_486243 [Arabidopsis lyrata subsp. lyrata]
GSBRNA2T00010161001	gi|9945082|gb|AAG03119.1|AC004133_13	--	--	--	--	--	F5A9.24 [Arabidopsis thaliana]
GSBRNA2T00000121001	gi|334183626|ref|NP_176639.2|	--	--	Cellular Component: mitochondrion (GO:0005739);; Biological Process: mRNA processing (GO:0006397);; Biological Process: seed germination (GO:0009845);;	--	Pentatricopeptide repeat-containing protein At1g64580 GN=At1g64580 OS=Arabidopsis thaliana (Mouse-ear cress) PE=2 SV=1	pentatricopeptide repeat-containing protein [Arabidopsis thaliana]
GSBRNA2T00072550001	gi|482560902|gb|EOA25093.1|	[U]	Intracellular trafficking, secretion, and vesicular transport	Cellular Component: protein storage vacuole (GO:0000326);; Molecular Function: structural molecule activity (GO:0005198);; Molecular Function: protein binding (GO:0005515);; Cellular Component: nucleus (GO:0005634);; Cellular Component: endoplasmic reticulum membrane (GO:0005789);; Cellular Component: cytosol (GO:0005829);; Cellular Component: plasma membrane (GO:0005886);; Biological Process: pr…	--	Vesicle-associated protein 1-1 GN=T4C21.10 OS=Arabidopsis thaliana (Mouse-ear cress) PE=1 SV=1	hypothetical protein CARUB_v10018401mg, partial [Capsella rubella]
GSBRNA2T00002171001	gi|297824461|ref|XP_002880113.1|	[G]	Carbohydrate transport and metabolism	Cellular Component: extracellular region (GO:0005576);; Cellular Component: nucleus (GO:0005634);; Cellular Component: peroxisome (GO:0005777);; Cellular Component: cytosol (GO:0005829);; Biological Process: carbohydrate metabolic process (GO:0005975);; Biological Process: tryptophan catabolic process (GO:0006569);; Biological Process: protein targeting to membrane (GO:0006612);; Biological Proce…	K01238|0.0|ath:AT3G60120|BGLU27	Beta-glucosidase 27 GN=BGLU27 OS=Arabidopsis thaliana (Mouse-ear cress) PE=2 SV=2	predicted protein [Arabidopsis lyrata subsp. lyrata]
GSBRNA2T00089924001	gi|30690118|ref|NP_174109.2|	[L]	Replication, recombination and repair	Molecular Function: nucleic acid binding (GO:0003676);; Molecular Function: ATP binding (GO:0005524);; Cellular Component: nucleus (GO:0005634);; Biological Process: DNA replication (GO:0006260);; Biological Process: DNA methylation (GO:0006306);; Biological Process: DNA recombination (GO:0006310);; Molecular Function: ATP-dependent helicase activity (GO:0008026);; Biological Process: cell prolif…	K10730|0.0|ath:AT1G27880|ATP-dependent DNA helicase, putative	ATP-dependent DNA helicase Q-like 5 GN=F28L5.4 OS=Arabidopsis thaliana (Mouse-ear cress) PE=2 SV=2	ATP-dependent DNA helicase Q-like 5 [Arabidopsis thaliana]
GSBRNA2T00001485001	gi|15238592|ref|NP_200810.1|	[Q]	Secondary metabolites biosynthesis, transport and catabolism	Molecular Function: copper ion binding (GO:0005507);; Molecular Function: L-ascorbate oxidase activity (GO:0008447);; Biological Process: lignin biosynthetic process (GO:0009809);; Biological Process: plant-type cell wall biogenesis (GO:0009832);; Biological Process: glucuronoxylan metabolic process (GO:0010413);; Biological Process: xylan biosynthetic process (GO:0045492);; Biological Process: l…	--	Laccase-17 (Precursor) GN=LAC17 OS=Arabidopsis thaliana (Mouse-ear cress) PE=2 SV=1	laccase 17 [Arabidopsis thaliana]
GSBRNA2T00143374001	gi|297811469|ref|XP_002873618.1|	[L]	Replication, recombination and repair	Cellular Component: mitochondrion (GO:0005739);; Cellular Component: cytosol (GO:0005829);;	--	Protein GRIP GN=GRIP OS=Arabidopsis thaliana (Mouse-ear cress) PE=1 SV=2	hypothetical protein ARALYDRAFT_909308 [Arabidopsis lyrata subsp. lyrata]
GSBRNA2T00049182001	gi|482563500|gb|EOA27690.1|	--	--	--	--	--	hypothetical protein CARUB_v10023843mg, partial [Capsella rubella]
GSBRNA2T00026362001	gi|6587849|gb|AAF18538.1|AC006551_24	--	--	--	--	Putative ribonuclease H protein At1g65750 GN=At1g65750 OS=Arabidopsis thaliana (Mouse-ear cress) PE=3 SV=1	Very similar to retrotransposon reverse transcriptase [Arabidopsis thaliana]
GSBRNA2T00154050001	gi|297830578|ref|XP_002883171.1|	--	--	Molecular Function: phospholipase C activity (GO:0004629);; Cellular Component: plasma membrane (GO:0005886);; Biological Process: lipid metabolic process (GO:0006629);; Cellular Component: plasmodesma (GO:0009506);; Biological Process: intracellular signal transduction (GO:0035556);;	--	PI-PLC X domain-containing protein At5g67130 (Precursor) GN=At5g67130 OS=Arabidopsis thaliana (Mouse-ear cress) PE=1 SV=1	phospholipase C [Arabidopsis lyrata subsp. lyrata]
GSBRNA2T00116384001	gi|297810199|ref|XP_002872983.1|	--	--	Molecular Function: zinc ion binding (GO:0008270);;	--	E3 ubiquitin-protein ligase RING1 GN=RING1 OS=Gossypium hirsutum (Upland cotton) PE=2 SV=1	zinc finger family protein [Arabidopsis lyrata subsp. lyrata]
GSBRNA2T00038388001	gi|297845736|ref|XP_002890749.1|	--	--	Cellular Component: nucleus (GO:0005634);; Cellular Component: cytoplasm (GO:0005737);; Biological Process: response to salt stress (GO:0009651);;	--	--	hypothetical protein ARALYDRAFT_472983 [Arabidopsis lyrata subsp. lyrata]
GSBRNA2T00050076001	gi|482573710|gb|EOA37897.1|	--	--	Molecular Function: DNA binding (GO:0003677);; Molecular Function: sequence-specific DNA binding transcription factor activity (GO:0003700);; Cellular Component: nucleus (GO:0005634);; Biological Process: leaf shaping (GO:0010358);; Biological Process: positive regulation of transcription, DNA-templated (GO:0045893);; Biological Process: regulation of timing of transition from vegetative to repro…	--	Squamosa promoter-binding-like protein 10 GN=SPL10 OS=Arabidopsis thaliana (Mouse-ear cress) PE=2 SV=2	hypothetical protein CARUB_v10009364mg [Capsella rubella]
GSBRNA2T00083375001	gi|18407678|ref|NP_566867.1|	--	--	Biological Process: transition metal ion transport (GO:0000041);; Cellular Component: extracellular region (GO:0005576);; Cellular Component: cytosol (GO:0005829);; Cellular Component: plasma membrane (GO:0005886);; Biological Process: proteolysis (GO:0006508);; Molecular Function: cysteine-type peptidase activity (GO:0008234);; Biological Process: brassinosteroid biosynthetic process (GO:0016132…	K01376|1e-177|ath:AT3G43960|cysteine proteinase, putative	Probable cysteine proteinase At3g43960 (Precursor) GN=At3g43960 OS=Arabidopsis thaliana (Mouse-ear cress) PE=2 SV=1	putative cysteine proteinase [Arabidopsis thaliana]
GSBRNA2T00124209001	gi|15240428|ref|NP_198053.1|	--	--	--	--	--	uncharacterized protein [Arabidopsis thaliana]
GSBRNA2T00150500001	gi|15223286|ref|NP_171612.1|	--	--	Biological Process: microtubule cytoskeleton organization (GO:0000226);; Biological Process: mitotic cell cycle (GO:0000278);; Biological Process: cytokinesis by cell plate formation (GO:0000911);; Molecular Function: DNA binding (GO:0003677);; Molecular Function: double-stranded RNA binding (GO:0003725);; Molecular Function: ribonuclease III activity (GO:0004525);; Molecular Function: protein bi…	K11592|0.0|ath:AT1G01040|DCL1	Endoribonuclease Dicer homolog 1 GN=T25K16.4 OS=Arabidopsis thaliana (Mouse-ear cress) PE=1 SV=2	endoribonuclease Dicer-like 1 [Arabidopsis thaliana]
GSBRNA2T00139737001	gi|15219181|ref|NP_173076.1|	[RTKL]	--	Molecular Function: guanylate cyclase activity (GO:0004383);; Molecular Function: protein serine/threonine kinase activity (GO:0004674);; Molecular Function: calcium ion binding (GO:0005509);; Molecular Function: ATP binding (GO:0005524);; Cellular Component: extracellular region (GO:0005576);; Cellular Component: cell wall (GO:0005618);; Biological Process: cGMP biosynthetic process (GO:0006182)…	--	Wall-associated receptor kinase-like 8 (Precursor) GN=WAKL8 OS=Arabidopsis thaliana (Mouse-ear cress) PE=2 SV=1	wall-associated receptor kinase-like 8 [Arabidopsis thaliana]
GSBRNA2T00032495001	gi|30696001|ref|NP_175969.2|	--	--	Biological Process: protein targeting to membrane (GO:0006612);; Biological Process: calcium ion transport (GO:0006816);; Biological Process: manganese ion transport (GO:0006828);; Biological Process: nucleotide transport (GO:0006862);; Biological Process: cellular zinc ion homeostasis (GO:0006882);; Biological Process: ER to Golgi vesicle-mediated transport (GO:0006888);; Biological Process: res…	K07300|0.0|ath:AT1G55730|ATCAX5	Vacuolar cation/proton exchanger 5 OS=Arabidopsis thaliana (Mouse-ear cress) PE=2 SV=1	vacuolar cation/proton exchanger 5 [Arabidopsis thaliana]
GSBRNA2T00057147001	gi|15236915|ref|NP_192816.1|	--	--	Molecular Function: nucleotide binding (GO:0000166);; Molecular Function: protein binding (GO:0005515);; Cellular Component: intracellular (GO:0005622);; Cellular Component: plasma membrane (GO:0005886);; Biological Process: plant-type hypersensitive response (GO:0009626);; Biological Process: defense response to bacterium, incompatible interaction (GO:0009816);; Molecular Function: signaling rec…	--	Putative disease resistance protein At4g10780 GN=At4g10780 OS=Arabidopsis thaliana (Mouse-ear cress) PE=2 SV=1	putative disease resistance protein [Arabidopsis thaliana]
GSBRNA2T00118962001	gi|89257573|gb|ABD65062.1|	--	--	--	--	--	hypothetical protein 27.t00126 [Brassica oleracea]
GSBRNA2T00011255001	gi|482551366|gb|EOA15559.1|	[GOU]	--	Cellular Component: plasma membrane (GO:0005886);; Biological Process: carbohydrate transport (GO:0008643);; Cellular Component: integral component of membrane (GO:0016021);;	--	GDP-mannose transporter GONST1 GN=GONST1 OS=Arabidopsis thaliana (Mouse-ear cress) PE=1 SV=2	hypothetical protein CARUB_v10005173mg [Capsella rubella]
GSBRNA2T00086384001	gi|482570812|gb|EOA35000.1|	--	--	Biological Process: RNA 5'-end processing (GO:0000966);; Molecular Function: RNA binding (GO:0003723);; Molecular Function: adenylate cyclase activity (GO:0004016);; Cellular Component: mitochondrion (GO:0005739);; Biological Process: seed germination (GO:0009845);;	--	Pentatricopeptide repeat-containing protein At1g62680, mitochondrial (Precursor) GN=At1g62680 OS=Arabidopsis thaliana (Mouse-ear cress) PE=2 SV=2	hypothetical protein CARUB_v10020093mg [Capsella rubella]
GSBRNA2T00026368001	gi|15230601|ref|NP_187889.1|	--	--	Biological Process: response to auxin (GO:0009733);;	K14488|1e-74|ath:AT3G12830|auxin-responsive family protein	Auxin-induced protein X15 OS=Glycine max (Soybean) PE=2 SV=1	SAUR-like auxin-responsive protein [Arabidopsis thaliana]
GSBRNA2T00100931001	gi|482569655|gb|EOA33843.1|	--	--	--	--	--	hypothetical protein CARUB_v10021326mg [Capsella rubella]
GSBRNA2T00067810001	gi|56748931|sp|Q9SBK6.1|JMT_BRARP	--	--	Cellular Component: nucleus (GO:0005634);; Cellular Component: cytoplasm (GO:0005737);; Biological Process: protein targeting to membrane (GO:0006612);; Biological Process: response to water deprivation (GO:0009414);; Biological Process: response to wounding (GO:0009611);; Biological Process: response to fungus (GO:0009620);; Biological Process: jasmonic acid biosynthetic process (GO:0009695);; B…	K08241|1e-122|ath:AT1G19640|JMT	Jasmonate O-methyltransferase GN=JMT OS=Brassica rapa subsp. pekinensis (Chinese cabbage) PE=1 SV=1	RecName: Full=Jasmonate O-methyltransferase; AltName: Full=Floral nectary-specific protein 1; AltName: Full=S-adenosyl-L-methionine:jasmonic acid carboxyl methyltransferase
GSBRNA2T00089940001	gi|18396298|ref|NP_564278.1|	--	--	Cellular Component: nucleus (GO:0005634);; Biological Process: leaf vascular tissue pattern formation (GO:0010305);; Biological Process: regulation of auxin mediated signaling pathway (GO:0010928);; Biological Process: simple leaf morphogenesis (GO:0060776);;	--	F-box only protein 6 GN=FBX6 OS=Arabidopsis thaliana (Mouse-ear cress) PE=2 SV=1	protein LEAF CURLING RESPONSIVENESS [Arabidopsis thaliana]
GSBRNA2T00031356001	gi|482551301|gb|EOA15494.1|	--	--	Biological Process: calcium ion transport (GO:0006816);; Biological Process: Golgi organization (GO:0007030);; Biological Process: response to salt stress (GO:0009651);; Molecular Function: ligase activity (GO:0016874);;	--	U-box domain-containing protein 4 GN=PUB4 OS=Arabidopsis thaliana (Mouse-ear cress) PE=1 SV=3	hypothetical protein CARUB_v10004739mg [Capsella rubella]
GSBRNA2T00055909001	gi|297795799|ref|XP_002865784.1|	[KB]	--	Biological Process: tRNA wobble uridine modification (GO:0002098);; Molecular Function: histone acetyltransferase activity (GO:0004402);; Cellular Component: nuclear euchromatin (GO:0005719);; Cellular Component: cytosol (GO:0005829);; Biological Process: cell proliferation (GO:0008283);; Biological Process: DNA mediated transformation (GO:0009294);; Biological Process: specification of organ axi…	K07739|0.0|ath:AT5G50320|ELO3	Elongator complex protein 3 GN=MXI22.3 OS=Arabidopsis thaliana (Mouse-ear cress) PE=1 SV=1	hypothetical protein ARALYDRAFT_495092 [Arabidopsis lyrata subsp. lyrata]
GSBRNA2T00057024001	gi|482576268|gb|EOA40455.1|	--	--	Cellular Component: nucleus (GO:0005634);; Cellular Component: Golgi stack (GO:0005795);; Cellular Component: plasma membrane (GO:0005886);; Biological Process: protein folding (GO:0006457);; Biological Process: response to abscisic acid (GO:0009737);; Biological Process: cellulose biosynthetic process (GO:0030244);; Molecular Function: heat shock protein binding (GO:0031072);; Biological Process…	--	Chaperone protein dnaJ 16 GN=F3I6.4 OS=Arabidopsis thaliana (Mouse-ear cress) PE=2 SV=1	hypothetical protein CARUB_v10009179mg [Capsella rubella]
GSBRNA2T00035480001	gi|147742764|gb|ABQ50546.1|	--	--	Biological Process: RNA 5'-end processing (GO:0000966);; Molecular Function: RNA binding (GO:0003723);; Cellular Component: mitochondrion (GO:0005739);;	--	Pentatricopeptide repeat-containing protein At3g22470, mitochondrial (Precursor) GN=At3g22470 OS=Arabidopsis thaliana (Mouse-ear cress) PE=2 SV=1	hypothetical protein [Brassica rapa]
GSBRNA2T00035044001	gi|89257573|gb|ABD65062.1|	--	--	--	--	--	hypothetical protein 27.t00126 [Brassica oleracea]
GSBRNA2T00117369001	gi|482574122|gb|EOA38309.1|	--	--	Molecular Function: nucleotide binding (GO:0000166);; Cellular Component: mitochondrion (GO:0005739);; Cellular Component: endoplasmic reticulum (GO:0005783);; Biological Process: sterol biosynthetic process (GO:0016126);; Molecular Function: acetoacetyl-CoA reductase activity (GO:0018454);; Molecular Function: ketoreductase activity (GO:0045703);; Biological Process: sphingoid biosynthetic proce…	--	Very-long-chain 3-oxoacyl-CoA reductase-like protein At1g24470 GN=KCR2 OS=Arabidopsis thaliana (Mouse-ear cress) PE=2 SV=1	hypothetical protein CARUB_v10009809mg [Capsella rubella]
GSBRNA2T00098900001	gi|519682725|gb|AGP03038.1|	--	--	Molecular Function: DNA binding (GO:0003677);; Molecular Function: sequence-specific DNA binding transcription factor activity (GO:0003700);; Cellular Component: nucleus (GO:0005634);; Biological Process: regulation of transcription, DNA-templated (GO:0006355);; Biological Process: regulation of cell size (GO:0008361);; Biological Process: plant-type cell wall modification (GO:0009827);; Biologic…	--	Squamosa promoter-binding-like protein 15 GN=SPL15 OS=Arabidopsis thaliana (Mouse-ear cress) PE=2 SV=1	SQUAMOSA promoter binding protein-like protein 15 [Arabis alpina]
GSBRNA2T00064666001	gi|482548353|gb|EOA12547.1|	[IQR]	--	Cellular Component: nucleus (GO:0005634);; Biological Process: metabolic process (GO:0008152);; Molecular Function: oxidoreductase activity (GO:0016491);;	--	Short-chain dehydrogenase TIC 32, chloroplastic GN=TIC32 OS=Pisum sativum (Garden pea) PE=1 SV=1	hypothetical protein CARUB_v10026737mg [Capsella rubella]
GSBRNA2T00082020001	gi|195970389|gb|ACG60678.1|	--	--	Molecular Function: DNA binding (GO:0003677);; Cellular Component: nucleus (GO:0005634);; Biological Process: regulation of gene expression (GO:0010468);; Biological Process: defense response to bacterium (GO:0042742);;	--	Squamosa promoter-binding-like protein 6 GN=SPL6 OS=Arabidopsis thaliana (Mouse-ear cress) PE=2 SV=2	unknown protein [Brassica oleracea var. alboglabra]
GSBRNA2T00103644001	gi|482569294|gb|EOA33482.1|	--	--	Biological Process: protein folding (GO:0006457);; Cellular Component: chloroplast (GO:0009507);;	--	Auxilin-related protein 2 GN=At4g12770 OS=Arabidopsis thaliana (Mouse-ear cress) PE=1 SV=1	hypothetical protein CARUB_v10019660mg [Capsella rubella]
GSBRNA2T00149980001	gi|227438187|gb|ACP30583.1|	--	--	Cellular Component: nucleus (GO:0005634);; Biological Process: defense response (GO:0006952);; Molecular Function: ADP binding (GO:0043531);;	--	Probable disease resistance protein RXW24L GN=RXW24L OS=Arabidopsis thaliana (Mouse-ear cress) PE=2 SV=1	disease resistance protein [Brassica rapa subsp. pekinensis]
GSBRNA2T00096385001	gi|519682448|gb|AGP03029.1|	--	--	Biological Process: regulation of transcription, DNA-templated (GO:0006355);; Biological Process: defense response to bacterium (GO:0042742);;	--	Squamosa promoter-binding-like protein 6 GN=SPL6 OS=Arabidopsis thaliana (Mouse-ear cress) PE=2 SV=2	SQUAMOSA promoter binding protein-like protein 6 [Arabis alpina]
GSBRNA2T00113133001	gi|18411878|ref|NP_567224.1|	--	--	Cellular Component: nucleus (GO:0005634);;	--	Uncharacterized protein At2g29880 GN=At2g29880 OS=Arabidopsis thaliana (Mouse-ear cress) PE=2 SV=1	uncharacterized protein [Arabidopsis thaliana]
GSBRNA2T00151898001	gi|297811469|ref|XP_002873618.1|	--	--	Cellular Component: mitochondrion (GO:0005739);; Cellular Component: cytosol (GO:0005829);;	--	Protein GRIP GN=GRIP OS=Arabidopsis thaliana (Mouse-ear cress) PE=1 SV=2	hypothetical protein ARALYDRAFT_909308 [Arabidopsis lyrata subsp. lyrata]
GSBRNA2T00081608001	gi|297817944|ref|XP_002876855.1|	--	--	Cellular Component: mitochondrion (GO:0005739);; Cellular Component: chloroplast (GO:0009507);; Biological Process: embryo development ending in seed dormancy (GO:0009793);; Biological Process: cellular response to singlet oxygen (GO:0071452);;	--	Vegetative cell wall protein gp1 (Precursor) GN=GP1 OS=Chlamydomonas reinhardtii (Chlamydomonas smithii) PE=2 SV=1	hypothetical protein ARALYDRAFT_484214 [Arabidopsis lyrata subsp. lyrata]
GSBRNA2T00024525001	gi|297794699|ref|XP_002865234.1|	--	--	Biological Process: ethylene biosynthetic process (GO:0009693);; Biological Process: response to chitin (GO:0010200);; Cellular Component: intracellular part (GO:0044424);;	--	F-box/kelch-repeat protein At4g38940 GN=At4g38940 OS=Arabidopsis thaliana (Mouse-ear cress) PE=1 SV=1	hypothetical protein ARALYDRAFT_330849 [Arabidopsis lyrata subsp. lyrata]
GSBRNA2T00050370001	gi|297826251|ref|XP_002881008.1|	[S]	Function unknown	Cellular Component: plasma membrane (GO:0005886);; Biological Process: auxin-activated signaling pathway (GO:0009734);;	--	--	hypothetical protein ARALYDRAFT_320665 [Arabidopsis lyrata subsp. lyrata]
GSBRNA2T00154641001	gi|297799344|ref|XP_002867556.1|	--	--	Cellular Component: cytoplasm (GO:0005737);; Biological Process: protein targeting to membrane (GO:0006612);; Biological Process: oligopeptide transport (GO:0006857);; Biological Process: nucleotide transport (GO:0006862);; Biological Process: ER to Golgi vesicle-mediated transport (GO:0006888);; Biological Process: regulation of plant-type hypersensitive response (GO:0010363);; Molecular Functio…	--	Oligopeptide transporter 5 GN=OPT5 OS=Arabidopsis thaliana (Mouse-ear cress) PE=2 SV=1	ATOPT5 [Arabidopsis lyrata subsp. lyrata]
GSBRNA2T00002769001	gi|482575954|gb|EOA40141.1|	--	--	Biological Process: mitotic G2 phase (GO:0000085);; Molecular Function: nucleotide binding (GO:0000166);; Biological Process: RNA methylation (GO:0001510);; Molecular Function: ubiquitin-protein ligase activity (GO:0004842);; Cellular Component: cell wall (GO:0005618);; Cellular Component: nucleolus (GO:0005730);; Biological Process: gluconeogenesis (GO:0006094);; Biological Process: glycolysis (…	K10599|0.0|ath:AT1G04510|transducin family protein / WD-40 repeat family protein	Pre-mRNA-processing factor 19 homolog 1 GN=F19P19.2 OS=Arabidopsis thaliana (Mouse-ear cress) PE=1 SV=1	hypothetical protein CARUB_v10008852mg [Capsella rubella]
GSBRNA2T00030033001	gi|89257601|gb|ABD65090.1|	--	--	--	--	--	hypothetical protein 27.t00116 [Brassica oleracea]
GSBRNA2T00073375001	gi|110738824|dbj|BAF01335.1|	--	--	Cellular Component: Golgi apparatus (GO:0005794);; Cellular Component: plasma membrane (GO:0005886);; Biological Process: plant-type cell wall organization (GO:0009664);; Biological Process: multidimensional cell growth (GO:0009825);; Biological Process: primary cell wall biogenesis (GO:0009833);; Biological Process: cell tip growth (GO:0009932);; Biological Process: mucilage biosynthetic process…	K10999|9e-27|ath:AT5G64740|CESA6	Cellulose synthase A catalytic subunit 6 [UDP-forming] GN=MVP7.7 OS=Arabidopsis thaliana (Mouse-ear cress) PE=1 SV=2	cellulose synthase [Arabidopsis thaliana]
GSBRNA2T00023745001	gi|297834106|ref|XP_002884935.1|	--	--	Cellular Component: nucleus (GO:0005634);;	--	--	hypothetical protein ARALYDRAFT_897507 [Arabidopsis lyrata subsp. lyrata]
GSBRNA2T00098944001	gi|18411001|ref|NP_567072.1|	[RTKL]	--	Molecular Function: protein serine/threonine kinase activity (GO:0004674);; Molecular Function: ATP binding (GO:0005524);; Cellular Component: nucleus (GO:0005634);; Biological Process: protein phosphorylation (GO:0006468);; Biological Process: protein glycosylation (GO:0006486);;	--	Serine/threonine-protein kinase CTR1 GN=CTR1 OS=Arabidopsis thaliana (Mouse-ear cress) PE=1 SV=1	mitogen activated protein kinase kinase kinase-like protein [Arabidopsis thaliana]
GSBRNA2T00137819001	gi|15226162|ref|NP_178819.1|	--	--	--	--	--	zinc knuckle (CCHC-type) family protein [Arabidopsis thaliana]
GSBRNA2T00107436001	gi|482559894|gb|EOA24085.1|	--	--	Biological Process: transition metal ion transport (GO:0000041);; Cellular Component: extracellular region (GO:0005576);; Cellular Component: cytosol (GO:0005829);; Cellular Component: plasma membrane (GO:0005886);; Biological Process: proteolysis (GO:0006508);; Molecular Function: cysteine-type peptidase activity (GO:0008234);; Biological Process: brassinosteroid biosynthetic process (GO:0016132…	K01376|1e-111|ath:AT3G43960|cysteine proteinase, putative	Probable cysteine proteinase At3g43960 (Precursor) GN=At3g43960 OS=Arabidopsis thaliana (Mouse-ear cress) PE=2 SV=1	hypothetical protein CARUB_v10017312mg, partial [Capsella rubella]
GSBRNA2T00128567001	gi|297851216|ref|XP_002893489.1|	--	--	Molecular Function: nucleic acid binding (GO:0003676);; Cellular Component: nucleus (GO:0005634);;	--	--	hypothetical protein ARALYDRAFT_335919 [Arabidopsis lyrata subsp. lyrata]
GSBRNA2T00060881001	gi|89257573|gb|ABD65062.1|	--	--	--	--	--	hypothetical protein 27.t00126 [Brassica oleracea]
GSBRNA2T00024797001	gi|15219181|ref|NP_173076.1|	[RTKL]	--	Molecular Function: protein serine/threonine kinase activity (GO:0004674);; Molecular Function: calcium ion binding (GO:0005509);; Molecular Function: ATP binding (GO:0005524);; Cellular Component: extracellular region (GO:0005576);; Biological Process: protein phosphorylation (GO:0006468);; Cellular Component: integral component of membrane (GO:0016021);; Molecular Function: polysaccharide bindi…	--	Wall-associated receptor kinase-like 8 (Precursor) GN=WAKL8 OS=Arabidopsis thaliana (Mouse-ear cress) PE=2 SV=1	wall-associated receptor kinase-like 8 [Arabidopsis thaliana]
GSBRNA2T00077764001	gi|297802842|ref|XP_002869305.1|	--	--	Molecular Function: acyl-CoA ligase activity (GO:0003996);; Cellular Component: nucleus (GO:0005634);; Cellular Component: endoplasmic reticulum (GO:0005783);; Biological Process: iron ion transport (GO:0006826);; Biological Process: phloem or xylem histogenesis (GO:0010087);; Biological Process: cellular response to iron ion starvation (GO:0010106);; Biological Process: response to nitrate (GO:0…	--	Omega-hydroxypalmitate O-feruloyl transferase GN=MEE6.11 OS=Arabidopsis thaliana (Mouse-ear cress) PE=1 SV=1	transferase family protein [Arabidopsis lyrata subsp. lyrata]
GSBRNA2T00152236001	gi|482569655|gb|EOA33843.1|	--	--	--	--	--	hypothetical protein CARUB_v10021326mg [Capsella rubella]
GSBRNA2T00051192001	gi|297815202|ref|XP_002875484.1|	[TZDR]	--	Molecular Function: calcium ion binding (GO:0005509);; Cellular Component: plasma membrane (GO:0005886);;	--	Probable calcium-binding protein CML45 GN=CML45 OS=Arabidopsis thaliana (Mouse-ear cress) PE=1 SV=1	calcium-binding EF hand family protein [Arabidopsis lyrata subsp. lyrata]
GSBRNA2T00015018001	gi|157849684|gb|ABV89625.1|	[C]	Energy production and conversion	Molecular Function: pyruvate dehydrogenase (acetyl-transferring) activity (GO:0004739);; Cellular Component: nucleus (GO:0005634);; Cellular Component: mitochondrial matrix (GO:0005759);; Cellular Component: cytosol (GO:0005829);; Biological Process: glycolysis (GO:0006096);; Molecular Function: zinc ion binding (GO:0008270);; Biological Process: response to salt stress (GO:0009651);; Biological …	K00161|2e-87|ath:AT1G59900|AT-E1 ALPHA	Pyruvate dehydrogenase E1 component subunit alpha-1, mitochondrial (Precursor) OS=Arabidopsis thaliana (Mouse-ear cress) PE=1 SV=2	pyruvate dehydrogenase complex E1 alpha subunit dehydrogenase [Brassica rapa]
GSBRNA2T00102380001	gi|519682448|gb|AGP03029.1|	--	--	Biological Process: regulation of transcription, DNA-templated (GO:0006355);; Biological Process: defense response to bacterium (GO:0042742);;	--	Squamosa promoter-binding-like protein 6 GN=SPL6 OS=Arabidopsis thaliana (Mouse-ear cress) PE=2 SV=2	SQUAMOSA promoter binding protein-like protein 6 [Arabis alpina]
GSBRNA2T00059350001	gi|482571878|gb|EOA36065.1|	--	--	Cellular Component: mitochondrion (GO:0005739);; Biological Process: mitochondrial mRNA modification (GO:0080156);;	--	Pentatricopeptide repeat-containing protein At1g12620 GN=At1g12620 OS=Arabidopsis thaliana (Mouse-ear cress) PE=2 SV=1	hypothetical protein CARUB_v10008555mg [Capsella rubella]
GSBRNA2T00117217001	gi|22327258|ref|NP_680294.1|	--	--	Cellular Component: extracellular region (GO:0005576);;	--	Defensin-like protein 207 (Precursor) GN=At5g33355 OS=Arabidopsis thaliana (Mouse-ear cress) PE=2 SV=1	defensin-like protein [Arabidopsis thaliana]
GSBRNA2T00090531001	gi|147742764|gb|ABQ50546.1|	--	--	Cellular Component: mitochondrion (GO:0005739);; Biological Process: mitochondrial mRNA modification (GO:0080156);; Molecular Function: organic cyclic compound binding (GO:0097159);; Molecular Function: heterocyclic compound binding (GO:1901363);;	--	Pentatricopeptide repeat-containing protein At3g22470, mitochondrial (Precursor) GN=At3g22470 OS=Arabidopsis thaliana (Mouse-ear cress) PE=2 SV=1	hypothetical protein [Brassica rapa]
GSBRNA2T00112782001	gi|482554023|gb|EOA18216.1|	--	--	Cellular Component: nucleus (GO:0005634);; Biological Process: ubiquitin-dependent protein catabolic process (GO:0006511);; Biological Process: multicellular organismal development (GO:0007275);; Molecular Function: metal ion binding (GO:0046872);;	--	E3 ubiquitin-protein ligase SINA-like 7 GN=At5g37890 OS=Arabidopsis thaliana (Mouse-ear cress) PE=2 SV=1	hypothetical protein CARUB_v10006701mg, partial [Capsella rubella]
GSBRNA2T00076624001	gi|482575754|gb|EOA39941.1|	--	--	Biological Process: single-organism transport (GO:0044765);; Biological Process: intracellular transport (GO:0046907);;	--	Extensin (Precursor) GN=HRGPNT3 OS=Nicotiana tabacum (Common tobacco) PE=2 SV=1	hypothetical protein CARUB_v10008630mg [Capsella rubella]
GSBRNA2T00046379001	gi|297837519|ref|XP_002886641.1|	[R]	General function prediction only	Molecular Function: nucleotide binding (GO:0000166);; Molecular Function: RNA binding (GO:0003723);; Cellular Component: mitochondrion (GO:0005739);; Cellular Component: chloroplast (GO:0009507);; Biological Process: cysteine biosynthetic process (GO:0019344);; Cellular Component: ribonucleoprotein complex (GO:0030529);;	--	31 kDa ribonucleoprotein, chloroplastic (Precursor) OS=Nicotiana sylvestris (Wood tobacco) PE=1 SV=1	hypothetical protein ARALYDRAFT_475310 [Arabidopsis lyrata subsp. lyrata]
GSBRNA2T00130356001	gi|18391414|ref|NP_563911.1|	--	--	Cellular Component: mitochondrion (GO:0005739);; Molecular Function: organic cyclic compound binding (GO:0097159);; Molecular Function: heterocyclic compound binding (GO:1901363);;	--	Pentatricopeptide repeat-containing protein At1g12620 GN=At1g12620 OS=Arabidopsis thaliana (Mouse-ear cress) PE=2 SV=1	pentatricopeptide repeat-containing protein [Arabidopsis thaliana]
GSBRNA2T00059930001	gi|297805288|ref|XP_002870528.1|	--	--	Biological Process: cellular process (GO:0009987);; Biological Process: vesicle-mediated transport (GO:0016192);;	--	--	hypothetical protein ARALYDRAFT_915870 [Arabidopsis lyrata subsp. lyrata]
GSBRNA2T00006618001	gi|297830852|ref|XP_002883308.1|	--	--	Cellular Component: nucleus (GO:0005634);;	--	--	hypothetical protein ARALYDRAFT_898594 [Arabidopsis lyrata subsp. lyrata]
GSBRNA2T00049749001	gi|297838777|ref|XP_002887270.1|	--	--	Cellular Component: mitochondrion (GO:0005739);;	--	--	hypothetical protein ARALYDRAFT_894796 [Arabidopsis lyrata subsp. lyrata]
GSBRNA2T00050458001	gi|8809605|dbj|BAA97156.1|	--	--	--	--	--	unnamed protein product [Arabidopsis thaliana]
GSBRNA2T00158112001	gi|256600184|gb|ACV04806.1|	[P]	Inorganic ion transport and metabolism	Biological Process: maltose metabolic process (GO:0000023);; Biological Process: sulfate assimilation (GO:0000103);; Biological Process: selenium compound metabolic process (GO:0001887);; Molecular Function: sulfate adenylyltransferase (ATP) activity (GO:0004781);; Cellular Component: mitochondrion (GO:0005739);; Cellular Component: cytosol (GO:0005829);; Cellular Component: plasma membrane (GO:0…	K13811|0.0|ath:AT5G43780|APS4	ATP sulfurylase 4, chloroplastic (Precursor) GN=APS4 OS=Arabidopsis thaliana (Mouse-ear cress) PE=1 SV=1	ATP sulfurylase 4 [Brassica napus]
GSBRNA2T00041188001	gi|186491634|ref|NP_001117509.1|	[Q]	Secondary metabolites biosynthesis, transport and catabolism	Molecular Function: iron ion binding (GO:0005506);; Cellular Component: extracellular region (GO:0005576);; Cellular Component: endoplasmic reticulum (GO:0005783);; Molecular Function: electron carrier activity (GO:0009055);; Biological Process: wax biosynthetic process (GO:0010025);; Molecular Function: oxygen binding (GO:0019825);; Molecular Function: heme binding (GO:0020037);; Biological Proc…	--	Cytochrome P450 86B1 GN=CYP86B1 OS=Arabidopsis thaliana (Mouse-ear cress) PE=2 SV=1	alkane hydroxylase CYP96A15 [Arabidopsis thaliana]
GSBRNA2T00115323001	gi|297817974|ref|XP_002876870.1|	--	--	Cellular Component: Golgi apparatus (GO:0005794);; Molecular Function: galactoside 2-alpha-L-fucosyltransferase activity (GO:0008107);; Biological Process: response to sucrose (GO:0009744);; Biological Process: response to glucose (GO:0009749);; Biological Process: response to fructose (GO:0009750);; Biological Process: plant-type cell wall biogenesis (GO:0009832);; Biological Process: xyloglucan…	K13681|0.0|ath:AT2G03210|FUT2	Fucosyltransferase 2 GN=FUT2 OS=Arabidopsis thaliana (Mouse-ear cress) PE=2 SV=1	hypothetical protein ARALYDRAFT_484226 [Arabidopsis lyrata subsp. lyrata]
GSBRNA2T00030637001	gi|89274232|gb|ABD65636.1|	--	--	Molecular Function: nucleotide binding (GO:0000166);;	--	Putative disease resistance protein At4g11170 GN=At4g11170 OS=Arabidopsis thaliana (Mouse-ear cress) PE=2 SV=1	hypothetical protein 23.t00055 [Brassica oleracea]
GSBRNA2T00012315001	gi|240255501|ref|NP_190068.4|	--	--	Molecular Function: signal transducer activity (GO:0004871);; Cellular Component: plasma membrane (GO:0005886);; Biological Process: response to light stimulus (GO:0009416);;	--	BTB/POZ domain-containing protein At3g44820 GN=At3g44820 OS=Arabidopsis thaliana (Mouse-ear cress) PE=2 SV=2	phototropic-responsive NPH3 family protein [Arabidopsis thaliana]
GSBRNA2T00068178001	gi|297849938|ref|XP_002892850.1|	--	--	Cellular Component: cytosol (GO:0005829);; Cellular Component: plasmodesma (GO:0009506);;	K12200|0.0|ath:AT1G15130|hydroxyproline-rich glycoprotein family protein	Early nodulin-75 (Precursor) GN=ENOD2B OS=Glycine max (Soybean) PE=2 SV=2	hydroxyproline-rich glycoprotein family protein [Arabidopsis lyrata subsp. lyrata]
GSBRNA2T00079920001	gi|482575373|gb|EOA39560.1|	[RTKL]	--	Molecular Function: protein kinase activity (GO:0004672);; Cellular Component: plasma membrane (GO:0005886);; Biological Process: metabolic process (GO:0008152);;	--	Probable LRR receptor-like serine/threonine-protein kinase At1g29720 (Precursor) GN=RFK1 OS=Arabidopsis thaliana (Mouse-ear cress) PE=2 SV=3	hypothetical protein CARUB_v10008178mg [Capsella rubella]
GSBRNA2T00122116001	gi|297797115|ref|XP_002866442.1|	--	--	--	--	--	predicted protein [Arabidopsis lyrata subsp. lyrata]
GSBRNA2T00068998001	gi|45720461|emb|CAG17931.1|	[P]	Inorganic ion transport and metabolism	Molecular Function: secondary active sulfate transmembrane transporter activity (GO:0008271);; Biological Process: sulfate transport (GO:0008272);; Biological Process: indoleacetic acid biosynthetic process (GO:0009684);; Cellular Component: integral component of membrane (GO:0016021);; Biological Process: cysteine biosynthetic process (GO:0019344);; Biological Process: glucosinolate biosynthetic…	--	Sulfate transporter 2.1 GN=SULTR2;1 OS=Arabidopsis thaliana (Mouse-ear cress) PE=2 SV=1	plasma membrane sulphate transporter [Brassica oleracea var. viridis]
GSBRNA2T00053144001	gi|1523793|emb|CAA68945.1|	[GEPR]	--	Molecular Function: inorganic phosphate transmembrane transporter activity (GO:0005315);; Molecular Function: sugar:hydrogen symporter activity (GO:0005351);; Cellular Component: extracellular region (GO:0005576);; Cellular Component: cytoplasm (GO:0005737);; Cellular Component: plasma membrane (GO:0005886);; Biological Process: phosphate ion transport (GO:0006817);; Molecular Function: phosphate…	K08176|1e-142|ath:AT5G43370|APT1	Probable inorganic phosphate transporter 1-2 GN=MWF20.6 OS=Arabidopsis thaliana (Mouse-ear cress) PE=1 SV=2	phosphate transporter [Arabidopsis thaliana]
GSBRNA2T00142811001	gi|482561081|gb|EOA25272.1|	[V]	Defense mechanisms	Molecular Function: ATP binding (GO:0005524);; Cellular Component: plasma membrane (GO:0005886);; Biological Process: ATP catabolic process (GO:0006200);; Cellular Component: plasmodesma (GO:0009506);; Biological Process: vernalization response (GO:0010048);; Biological Process: auxin efflux (GO:0010315);; Molecular Function: auxin efflux transmembrane transporter activity (GO:0010329);; Biologic…	--	ABC transporter B family member 18 GN=MFJ20.7 OS=Arabidopsis thaliana (Mouse-ear cress) PE=3 SV=1	hypothetical protein CARUB_v10018587mg [Capsella rubella]
GSBRNA2T00090383001	gi|482574210|gb|EOA38397.1|	[OU]	--	Molecular Function: serine-type endopeptidase activity (GO:0004252);; Biological Process: rRNA processing (GO:0006364);; Biological Process: proteolysis (GO:0006508);; Cellular Component: chloroplast thylakoid (GO:0009534);; Cellular Component: chloroplastic endopeptidase Clp complex (GO:0009840);; Biological Process: chloroplast relocation (GO:0009902);; Cellular Component: chloroplast envelope …	K01358|0.0|ath:AT1G12410|CLP2	ATP-dependent Clp protease proteolytic subunit-related protein 2, chloroplastic (Precursor) GN=F5O11.13 OS=Arabidopsis thaliana (Mouse-ear cress) PE=1 SV=1	hypothetical protein CARUB_v10009963mg [Capsella rubella]
GSBRNA2T00071864001	gi|89274220|gb|ABD65624.1|	--	--	--	--	--	hypothetical protein 23.t00036 [Brassica oleracea]
GSBRNA2T00057196001	gi|22531122|gb|AAM97065.1|	--	--	Biological Process: RNA 5'-end processing (GO:0000966);; Molecular Function: RNA binding (GO:0003723);; Molecular Function: adenylate cyclase activity (GO:0004016);; Cellular Component: mitochondrion (GO:0005739);; Biological Process: mRNA processing (GO:0006397);;	--	Pentatricopeptide repeat-containing protein At1g63330 GN=At1g63330 OS=Arabidopsis thaliana (Mouse-ear cress) PE=2 SV=2	putative membrane-associated salt-inducible protein [Arabidopsis thaliana]
GSBRNA2T00025475001	gi|482563500|gb|EOA27690.1|	--	--	--	--	--	hypothetical protein CARUB_v10023843mg, partial [Capsella rubella]
GSBRNA2T00124623001	gi|585118|sp|Q07204.1|F16P1_BRANA	[G]	Carbohydrate transport and metabolism	Biological Process: maltose metabolic process (GO:0000023);; Biological Process: sucrose metabolic process (GO:0005985);; Biological Process: fructose metabolic process (GO:0006000);; Biological Process: pentose-phosphate shunt (GO:0006098);; Biological Process: rRNA processing (GO:0006364);; Biological Process: response to cold (GO:0009409);; Cellular Component: chloroplast stroma (GO:0009570);;…	K03841|2e-43|pop:POPTR_735683|fructose-bisphosphatase (EC:3.1.3.11)	Fructose-1,6-bisphosphatase, chloroplastic (Precursor) GN=FBP OS=Brassica napus (Rape) PE=2 SV=1	RecName: Full=Fructose-1,6-bisphosphatase, chloroplastic; Short=FBPase; AltName: Full=D-fructose-1,6-bisphosphate 1-phosphohydrolase; Flags: Precursor
GSBRNA2T00014525001	gi|15222725|ref|NP_175941.1|	--	--	Biological Process: megagametogenesis (GO:0009561);;	--	--	cysteine/histidine-rich C1 domain-containing protein [Arabidopsis thaliana]
GSBRNA2T00090761001	gi|22328596|ref|NP_193118.2|	--	--	Biological Process: response to superoxide (GO:0000303);; Cellular Component: plasma membrane (GO:0005886);; Biological Process: phosphate-containing compound metabolic process (GO:0006796);; Biological Process: cell death (GO:0008219);; Cellular Component: chloroplast (GO:0009507);; Biological Process: response to abiotic stimulus (GO:0009628);; Biological Process: salicylic acid mediated signal…	--	Receptor-like protein 12 (Precursor) GN=RLP12 OS=Arabidopsis thaliana (Mouse-ear cress) PE=2 SV=2	leucine-rich repeat-containing protein [Arabidopsis thaliana]
GSBRNA2T00021347001	gi|21536548|gb|AAM60880.1|	--	--	Biological Process: RNA splicing, via endonucleolytic cleavage and ligation (GO:0000394);; Biological Process: protein peptidyl-prolyl isomerization (GO:0000413);; Molecular Function: peptidyl-prolyl cis-trans isomerase activity (GO:0003755);; Molecular Function: protein binding (GO:0005515);; Molecular Function: FK506 binding (GO:0005528);; Cellular Component: cytosol (GO:0005829);; Biological P…	K01802|1e-17|ath:AT5G64350|FKBP12	Peptidyl-prolyl cis-trans isomerase FKBP12 GN=MSJ1.19 OS=Arabidopsis thaliana (Mouse-ear cress) PE=1 SV=2	immunophilin [Arabidopsis thaliana]
GSBRNA2T00022617001	gi|89257601|gb|ABD65090.1|	--	--	--	--	--	hypothetical protein 27.t00116 [Brassica oleracea]
GSBRNA2T00018810001	gi|256600184|gb|ACV04806.1|	[P]	Inorganic ion transport and metabolism	Biological Process: maltose metabolic process (GO:0000023);; Biological Process: sulfate assimilation (GO:0000103);; Biological Process: selenium compound metabolic process (GO:0001887);; Molecular Function: sulfate adenylyltransferase (ATP) activity (GO:0004781);; Cellular Component: mitochondrion (GO:0005739);; Cellular Component: cytosol (GO:0005829);; Cellular Component: plasma membrane (GO:0…	K13811|0.0|ath:AT5G43780|APS4	ATP sulfurylase 4, chloroplastic (Precursor) GN=APS4 OS=Arabidopsis thaliana (Mouse-ear cress) PE=1 SV=1	ATP sulfurylase 4 [Brassica napus]
GSBRNA2T00048956001	gi|297803686|ref|XP_002869727.1|	[O]	Posttranslational modification, protein turnover, chaperones	Molecular Function: ATP binding (GO:0005524);; Cellular Component: nucleus (GO:0005634);; Cellular Component: mitochondrion (GO:0005739);; Biological Process: protein folding (GO:0006457);; Biological Process: response to heat (GO:0009408);; Biological Process: response to cold (GO:0009409);; Cellular Component: chloroplast stroma (GO:0009570);; Cellular Component: thylakoid (GO:0009579);; Biolog…	K03283|0.0|ath:AT4G24280|cpHsc70-1 (chloroplast heat shock protein 70-1)	Heat shock 70 kDa protein 6, chloroplastic (Precursor) GN=T22A6.110 OS=Arabidopsis thaliana (Mouse-ear cress) PE=1 SV=1	cphsc70-1 [Arabidopsis lyrata subsp. lyrata]
GSBRNA2T00018836001	gi|482549200|gb|EOA13394.1|	--	--	Molecular Function: DNA binding (GO:0003677);; Molecular Function: sequence-specific DNA binding transcription factor activity (GO:0003700);; Cellular Component: nucleus (GO:0005634);; Cellular Component: mitochondrion (GO:0005739);; Cellular Component: chloroplast envelope (GO:0009941);; Biological Process: leaf shaping (GO:0010358);; Biological Process: positive regulation of transcription, DNA…	--	Squamosa promoter-binding-like protein 2 GN=SPL2 OS=Arabidopsis thaliana (Mouse-ear cress) PE=2 SV=1	hypothetical protein CARUB_v10026434mg [Capsella rubella]
GSBRNA2T00127902001	gi|297826291|ref|XP_002881028.1|	[Q]	Secondary metabolites biosynthesis, transport and catabolism	Molecular Function: iron ion binding (GO:0005506);; Molecular Function: electron carrier activity (GO:0009055);; Cellular Component: chloroplast (GO:0009507);; Biological Process: abscisic acid metabolic process (GO:0009687);; Biological Process: response to red light (GO:0010114);; Molecular Function: (+)-abscisic acid 8'-hydroxylase activity (GO:0010295);; Molecular Function: oxygen binding (GO…	K09843|0.0|ath:AT2G29090|CYP707A2	Abscisic acid 8&apos;-hydroxylase 2 GN=CYP707A2 OS=Arabidopsis thaliana (Mouse-ear cress) PE=2 SV=1	CYP707A2 [Arabidopsis lyrata subsp. lyrata]
GSBRNA2T00092605001	gi|42565446|ref|NP_189965.2|	[GEPR]	--	Molecular Function: sugar:hydrogen symporter activity (GO:0005351);; Cellular Component: plasma membrane (GO:0005886);; Biological Process: response to nematode (GO:0009624);; Cellular Component: integral component of membrane (GO:0016021);; Biological Process: carbohydrate transmembrane transport (GO:0034219);;	--	Probable peptide/nitrate transporter At3g43790 GN=ZIFL2 OS=Arabidopsis thaliana (Mouse-ear cress) PE=2 SV=2	probable peptide/nitrate transporter [Arabidopsis thaliana]
GSBRNA2T00142282001	gi|18396298|ref|NP_564278.1|	--	--	Cellular Component: nucleus (GO:0005634);; Biological Process: leaf vascular tissue pattern formation (GO:0010305);; Biological Process: regulation of auxin mediated signaling pathway (GO:0010928);; Biological Process: simple leaf morphogenesis (GO:0060776);;	--	F-box only protein 6 GN=FBX6 OS=Arabidopsis thaliana (Mouse-ear cress) PE=2 SV=1	protein LEAF CURLING RESPONSIVENESS [Arabidopsis thaliana]
GSBRNA2T00041667001	gi|297837621|ref|XP_002886692.1|	--	--	Cellular Component: nucleus (GO:0005634);; Biological Process: defense response (GO:0006952);;	--	Probable disease resistance protein At1g58390 GN=At1g58390 OS=Arabidopsis thaliana (Mouse-ear cress) PE=2 SV=4	predicted protein [Arabidopsis lyrata subsp. lyrata]
GSBRNA2T00058329001	gi|18391259|ref|NP_563887.1|	[RTKL]	--	Molecular Function: protein serine/threonine kinase activity (GO:0004674);; Molecular Function: protein tyrosine kinase activity (GO:0004713);; Molecular Function: ATP binding (GO:0005524);; Cellular Component: plasma membrane (GO:0005886);; Molecular Function: carbohydrate binding (GO:0030246);; Molecular Function: ubiquitin protein ligase binding (GO:0031625);; Biological Process: protein autop…	--	G-type lectin S-receptor-like serine/threonine-protein kinase At1g11280 (Precursor) GN=At1g11280 OS=Arabidopsis thaliana (Mouse-ear cress) PE=2 SV=1	G-type lectin S-receptor-like serine/threonine-protein kinase [Arabidopsis thaliana]
GSBRNA2T00071233001	gi|297813663|ref|XP_002874715.1|	--	--	--	--	Putative F-box/kelch-repeat protein At4g11770 GN=At4g11770 OS=Arabidopsis thaliana (Mouse-ear cress) PE=4 SV=1	hypothetical protein ARALYDRAFT_352250 [Arabidopsis lyrata subsp. lyrata]
GSBRNA2T00154820001	gi|15228825|ref|NP_188906.1|	--	--	Cellular Component: mitochondrion (GO:0005739);;	--	Pentatricopeptide repeat-containing protein At3g22670, mitochondrial (Precursor) GN=At3g22670 OS=Arabidopsis thaliana (Mouse-ear cress) PE=2 SV=1	pentatricopeptide repeat-containing protein [Arabidopsis thaliana]
GSBRNA2T00142212001	gi|482548675|gb|EOA12869.1|	--	--	Molecular Function: DNA binding (GO:0003677);; Molecular Function: ATP-dependent peptidase activity (GO:0004176);; Molecular Function: nuclease activity (GO:0004518);; Molecular Function: ATP binding (GO:0005524);; Cellular Component: cell wall (GO:0005618);; Cellular Component: mitochondrion (GO:0005739);; Cellular Component: cytosol (GO:0005829);; Biological Process: ATP catabolic process (GO:0…	K03696|6e-31|ath:AT5G50920|CLPC1	Chaperone protein ClpC1, chloroplastic (Precursor) GN=K3K7.7 OS=Arabidopsis thaliana (Mouse-ear cress) PE=1 SV=1	hypothetical protein CARUB_v10025837mg [Capsella rubella]
GSBRNA2T00107031001	gi|297833954|ref|XP_002884859.1|	[J]	Translation, ribosomal structure and biogenesis	Biological Process: mitotic G2 phase (GO:0000085);; Molecular Function: nucleic acid binding (GO:0003676);; Molecular Function: lysine-tRNA ligase activity (GO:0004824);; Molecular Function: ATP binding (GO:0005524);; Cellular Component: cytosol (GO:0005829);; Biological Process: lysyl-tRNA aminoacylation (GO:0006430);; Biological Process: nucleotide biosynthetic process (GO:0009165);; Cellular C…	K04567|0.0|pop:POPTR_743405|lysine-tRNA ligase (EC:6.1.1.6)	Lysine--tRNA ligase GN=At3g11710 OS=Arabidopsis thaliana (Mouse-ear cress) PE=2 SV=1	hypothetical protein ARALYDRAFT_478516 [Arabidopsis lyrata subsp. lyrata]
GSBRNA2T00084556001	gi|15230870|ref|NP_189200.1|	--	--	Cellular Component: intracellular membrane-bounded organelle (GO:0043231);;	--	--	RNA-directed DNA polymerase (reverse transcriptase)-related family protein [Arabidopsis thaliana]
GSBRNA2T00098012001	gi|42571773|ref|NP_973977.1|	--	--	Biological Process: cytokinin biosynthetic process (GO:0009691);; Biological Process: embryo development ending in seed dormancy (GO:0009793);;	--	--	cysteine/histidine-rich C1 domain-containing protein [Arabidopsis thaliana]
GSBRNA2T00085491001	gi|482547413|gb|EOA11936.1|	--	--	--	--	--	hypothetical protein CARUB_v10016547mg, partial [Capsella rubella]
GSBRNA2T00074661001	gi|297853280|ref|XP_002894521.1|	--	--	Biological Process: protein targeting to membrane (GO:0006612);; Biological Process: calcium ion transport (GO:0006816);; Biological Process: manganese ion transport (GO:0006828);; Biological Process: nucleotide transport (GO:0006862);; Biological Process: cellular zinc ion homeostasis (GO:0006882);; Biological Process: ER to Golgi vesicle-mediated transport (GO:0006888);; Biological Process: res…	K07300|0.0|ath:AT1G55730|ATCAX5	Vacuolar cation/proton exchanger 5 OS=Arabidopsis thaliana (Mouse-ear cress) PE=2 SV=1	predicted protein [Arabidopsis lyrata subsp. lyrata]
GSBRNA2T00088261001	gi|297853280|ref|XP_002894521.1|	--	--	Molecular Function: DNA binding (GO:0003677);; Molecular Function: sequence-specific DNA binding transcription factor activity (GO:0003700);; Cellular Component: nucleus (GO:0005634);; Cellular Component: mitochondrion (GO:0005739);; Cellular Component: chloroplast envelope (GO:0009941);; Biological Process: leaf shaping (GO:0010358);; Biological Process: positive regulation of transcription, DNA…	--	Squamosa promoter-binding-like protein 2 GN=SPL2 OS=Arabidopsis thaliana (Mouse-ear cress) PE=2 SV=1	unnamed protein product [Thellungiella halophila]
GSBRNA2T00154245001	gi|297812209|ref|XP_002873988.1|	[M]	Cell wall/membrane/envelope biogenesis	Biological Process: response to hypoxia (GO:0001666);; Cellular Component: nucleus (GO:0005634);; Cellular Component: cytosol (GO:0005829);; Cellular Component: plasma membrane (GO:0005886);; Biological Process: sucrose biosynthetic process (GO:0005986);; Cellular Component: plasmodesma (GO:0009506);; Biological Process: pollen wall assembly (GO:0010208);; Molecular Function: transferase activity…	K00696|0.0|ath:AT5G20280|ATSPS1F (sucrose phosphate synthase 1F)	Sucrose-phosphate synthase 1 GN=F5O24.170 OS=Arabidopsis thaliana (Mouse-ear cress) PE=1 SV=1	ATSPS1F [Arabidopsis lyrata subsp. lyrata]
GSBRNA2T00039389001	gi|15228980|ref|NP_191221.1|	[GER]	--	Cellular Component: extracellular region (GO:0005576);; Cellular Component: membrane (GO:0016020);;	--	WAT1-related protein At3g56620 GN=At3g56620 OS=Arabidopsis thaliana (Mouse-ear cress) PE=2 SV=1	nodulin MtN21-like transporter family protein [Arabidopsis thaliana]
GSBRNA2T00036037001	gi|297817932|ref|XP_002876849.1|	--	--	Cellular Component: mitochondrion (GO:0005739);; Biological Process: ceramide metabolic process (GO:0006672);; Cellular Component: integral component of membrane (GO:0016021);; Molecular Function: transferase activity, transferring glycosyl groups (GO:0016757);;	--	--	hypothetical protein ARALYDRAFT_484201 [Arabidopsis lyrata subsp. lyrata]
GSBRNA2T00111047001	gi|37904506|gb|AAP57211.1|	--	--	Cellular Component: nucleus (GO:0005634);; Biological Process: defense response (GO:0006952);; Molecular Function: S-adenosylmethionine-dependent methyltransferase activity (GO:0008757);; Biological Process: response to wounding (GO:0009611);; Biological Process: response to fungus (GO:0009620);; Biological Process: jasmonic acid biosynthetic process (GO:0009695);; Biological Process: response to…	--	Salicylate/benzoate carboxyl methyltransferase GN=BSMT1 OS=Arabidopsis thaliana (Mouse-ear cress) PE=1 SV=1	methyl transferase [Arabidopsis lyrata subsp. lyrata]
GSBRNA2T00037740001	gi|508998601|gb|AGN12876.1|	--	--	Cellular Component: ubiquitin ligase complex (GO:0000151);; Molecular Function: ubiquitin-protein ligase activity (GO:0004842);; Cellular Component: nucleus (GO:0005634);; Cellular Component: kinesin complex (GO:0005871);; Molecular Function: zinc ion binding (GO:0008270);; Biological Process: protein ubiquitination (GO:0016567);; Molecular Function: kinesin binding (GO:0019894);;	--	U-box domain-containing protein 8 GN=T6K22.80 OS=Arabidopsis thaliana (Mouse-ear cress) PE=2 SV=1	putative U-box domain-containing protein 8 [Sisymbrium irio]
GSBRNA2T00135405001	gi|297807691|ref|XP_002871729.1|	--	--	Biological Process: RNA 5'-end processing (GO:0000966);; Molecular Function: RNA binding (GO:0003723);; Cellular Component: mitochondrion (GO:0005739);;	--	Pentatricopeptide repeat-containing protein At5g16640, mitochondrial (Precursor) GN=At5g16640 OS=Arabidopsis thaliana (Mouse-ear cress) PE=2 SV=1	pentatricopeptide repeat-containing protein [Arabidopsis lyrata subsp. lyrata]
GSBRNA2T00151774001	gi|482555638|gb|EOA19830.1|	[G]	Carbohydrate transport and metabolism	Molecular Function: mannosyl-oligosaccharide 1,3-1,6-alpha-mannosidase activity (GO:0004572);; Cellular Component: endosome (GO:0005768);; Cellular Component: Golgi apparatus (GO:0005794);; Cellular Component: trans-Golgi network (GO:0005802);; Biological Process: mannose metabolic process (GO:0006013);; Biological Process: protein N-linked glycosylation (GO:0006487);; Molecular Function: zinc io…	K01231|0.0|ath:AT5G14950|GMII	Leucine-rich repeat extensin-like protein 5 (Precursor) GN=LRX5 OS=Arabidopsis thaliana (Mouse-ear cress) PE=2 SV=2	hypothetical protein CARUB_v10000075mg [Capsella rubella]
GSBRNA2T00053449001	gi|297837161|ref|XP_002886462.1|	--	--	Biological Process: RNA 5'-end processing (GO:0000966);; Molecular Function: RNA binding (GO:0003723);; Cellular Component: mitochondrion (GO:0005739);; Biological Process: mRNA processing (GO:0006397);;	--	Pentatricopeptide repeat-containing protein At1g62680, mitochondrial (Precursor) GN=At1g62680 OS=Arabidopsis thaliana (Mouse-ear cress) PE=2 SV=2	binding protein [Arabidopsis lyrata subsp. lyrata]
GSBRNA2T00133610001	gi|297812745|ref|XP_002874256.1|	--	--	Molecular Function: DNA binding (GO:0003677);; Molecular Function: sequence-specific DNA binding transcription factor activity (GO:0003700);; Cellular Component: nucleus (GO:0005634);; Biological Process: regulation of transcription, DNA-templated (GO:0006355);;	--	Ethylene-responsive transcription factor SHINE 3 GN=F18G18.130 OS=Arabidopsis thaliana (Mouse-ear cress) PE=2 SV=1	hypothetical protein ARALYDRAFT_326806 [Arabidopsis lyrata subsp. lyrata]
GSBRNA2T00000640001	gi|391225635|gb|AFM38016.1|	[P]	Inorganic ion transport and metabolism	Molecular Function: ATP binding (GO:0005524);; Cellular Component: integral component of membrane (GO:0016021);; Molecular Function: cation-transporting ATPase activity (GO:0019829);; Biological Process: metal ion transport (GO:0030001);; Molecular Function: metal ion binding (GO:0046872);;	K01534|0.0|ath:AT2G19110|HMA4	Putative cadmium/zinc-transporting ATPase HMA4 GN=HMA4 OS=Arabidopsis thaliana (Mouse-ear cress) PE=1 SV=2	heavy metal ATPase 4-2 [Noccaea caerulescens]
GSBRNA2T00009567001	gi|297812727|ref|XP_002874247.1|	--	--	Cellular Component: endosome (GO:0005768);; Cellular Component: vacuolar membrane (GO:0005774);; Cellular Component: Golgi apparatus (GO:0005794);; Cellular Component: trans-Golgi network (GO:0005802);; Cellular Component: plasma membrane (GO:0005886);; Molecular Function: transferase activity, transferring glycosyl groups (GO:0016757);;	--	--	hypothetical protein ARALYDRAFT_910571 [Arabidopsis lyrata subsp. lyrata]
GSBRNA2T00150271001	gi|482575954|gb|EOA40141.1|	--	--	Biological Process: mitotic G2 phase (GO:0000085);; Molecular Function: nucleotide binding (GO:0000166);; Biological Process: RNA methylation (GO:0001510);; Molecular Function: ubiquitin-protein ligase activity (GO:0004842);; Cellular Component: cell wall (GO:0005618);; Cellular Component: nucleolus (GO:0005730);; Biological Process: gluconeogenesis (GO:0006094);; Biological Process: glycolysis (…	K10599|0.0|ath:AT1G04510|transducin family protein / WD-40 repeat family protein	Pre-mRNA-processing factor 19 homolog 1 GN=F19P19.2 OS=Arabidopsis thaliana (Mouse-ear cress) PE=1 SV=1	hypothetical protein CARUB_v10008852mg [Capsella rubella]
GSBRNA2T00119763001	gi|3892061|gb|AAC78274.1|	--	--	--	--	--	putative reverse transcriptase [Arabidopsis thaliana]
GSBRNA2T00035271001	gi|482561152|gb|EOA25343.1|	--	--	--	--	--	hypothetical protein CARUB_v10018664mg [Capsella rubella]
GSBRNA2T00117406001	gi|482573714|gb|EOA37901.1|	--	--	Molecular Function: DNA binding (GO:0003677);; Molecular Function: sequence-specific DNA binding transcription factor activity (GO:0003700);; Cellular Component: nucleus (GO:0005634);; Cellular Component: chloroplast envelope (GO:0009941);; Biological Process: leaf shaping (GO:0010358);; Biological Process: positive regulation of transcription, DNA-templated (GO:0045893);; Biological Process: reg…	--	Squamosa promoter-binding-like protein 11 GN=SPL11 OS=Arabidopsis thaliana (Mouse-ear cress) PE=2 SV=2	hypothetical protein CARUB_v10009367mg [Capsella rubella]
GSBRNA2T00113317001	gi|482572345|gb|EOA36532.1|	--	--	--	--	F-box protein At3g19880 GN=At3g19880 OS=Arabidopsis thaliana (Mouse-ear cress) PE=2 SV=1	hypothetical protein CARUB_v10011581mg [Capsella rubella]
GSBRNA2T00058228001	gi|334182944|ref|NP_564335.3|	[RTKL]	--	Molecular Function: protein serine/threonine kinase activity (GO:0004674);; Cellular Component: plasma membrane (GO:0005886);;	--	Probable LRR receptor-like serine/threonine-protein kinase At1g29720 (Precursor) GN=RFK1 OS=Arabidopsis thaliana (Mouse-ear cress) PE=2 SV=3	Leucine-rich repeat transmembrane protein kinase [Arabidopsis thaliana]
GSBRNA2T00021977001	gi|15242587|ref|NP_201105.1|	--	--	Cellular Component: cytoplasm (GO:0005737);; Cellular Component: membrane (GO:0016020);;	--	--	mitochondrial import inner membrane translocase subunit Tim17/Tim22/Tim23 family protein [Arabidopsis thaliana]
GSBRNA2T00126764001	gi|7769861|gb|AAF69539.1|AC008007_14	--	--	Molecular Function: protein binding (GO:0005515);; Cellular Component: nucleus (GO:0005634);; Biological Process: negative regulation of abscisic acid-activated signaling pathway (GO:0009788);; Biological Process: regulation of stomatal movement (GO:0010119);; Biological Process: cellular response to water deprivation (GO:0042631);;	--	Putative F-box protein At1g53370 GN=At1g53370 OS=Arabidopsis thaliana (Mouse-ear cress) PE=4 SV=2	F12M16.26 [Arabidopsis thaliana]
GSBRNA2T00113867001	gi|297846484|ref|XP_002891123.1|	--	--	Cellular Component: nucleus (GO:0005634);;	--	--	hypothetical protein ARALYDRAFT_891076 [Arabidopsis lyrata subsp. lyrata]
GSBRNA2T00129207001	gi|297819778|ref|XP_002877772.1|	--	--	--	--	--	hypothetical protein ARALYDRAFT_906415 [Arabidopsis lyrata subsp. lyrata]
GSBRNA2T00032798001	gi|77696205|gb|ABB00837.1|	--	--	Molecular Function: nucleotide binding (GO:0000166);; Cellular Component: nucleus (GO:0005634);; Cellular Component: chloroplast (GO:0009507);; Biological Process: defense response to fungus (GO:0050832);;	--	Putative disease resistance protein At4g11170 GN=At4g11170 OS=Arabidopsis thaliana (Mouse-ear cress) PE=2 SV=1	disease resistance protein [Arabidopsis thaliana]
GSBRNA2T00065022001	gi|297837577|ref|XP_002886670.1|	--	--	Molecular Function: DNA binding (GO:0003677);; Molecular Function: sequence-specific DNA binding transcription factor activity (GO:0003700);; Cellular Component: nucleus (GO:0005634);; Biological Process: regulation of transcription, DNA-templated (GO:0006355);; Biological Process: fatty acid catabolic process (GO:0009062);; Biological Process: jasmonic acid metabolic process (GO:0009694);; Biolo…	--	Transcription factor BPE GN=T30E16.21 OS=Arabidopsis thaliana (Mouse-ear cress) PE=2 SV=1	hypothetical protein ARALYDRAFT_893615 [Arabidopsis lyrata subsp. lyrata]
GSBRNA2T00045065001	gi|482569640|gb|EOA33828.1|	--	--	--	--	--	hypothetical protein CARUB_v10021307mg [Capsella rubella]
GSBRNA2T00082768001	gi|519682721|gb|AGP03036.1|	--	--	Molecular Function: DNA binding (GO:0003677);; Molecular Function: sequence-specific DNA binding transcription factor activity (GO:0003700);; Cellular Component: nucleus (GO:0005634);; Biological Process: regulation of transcription, DNA-templated (GO:0006355);; Biological Process: anther development (GO:0048653);;	--	Squamosa promoter-binding-like protein 13B GN=MFB16.6 OS=Arabidopsis thaliana (Mouse-ear cress) PE=3 SV=1	SQUAMOSA promoter binding protein-like protein 13 [Arabis alpina]
GSBRNA2T00151144001	gi|482551301|gb|EOA15494.1|	--	--	Biological Process: calcium ion transport (GO:0006816);; Biological Process: Golgi organization (GO:0007030);; Biological Process: response to salt stress (GO:0009651);; Molecular Function: ligase activity (GO:0016874);;	--	U-box domain-containing protein 4 GN=PUB4 OS=Arabidopsis thaliana (Mouse-ear cress) PE=1 SV=3	hypothetical protein CARUB_v10004739mg [Capsella rubella]
GSBRNA2T00003213001	gi|312282549|dbj|BAJ34140.1|	--	--	Molecular Function: sequence-specific DNA binding transcription factor activity (GO:0003700);; Cellular Component: nucleus (GO:0005634);; Biological Process: regulation of transcription, DNA-templated (GO:0006355);; Biological Process: response to ethylene (GO:0009723);; Biological Process: response to gibberellin (GO:0009739);; Molecular Function: protein dimerization activity (GO:0046983);;	--	Transcription factor bHLH113 GN=MLD14.24 OS=Arabidopsis thaliana (Mouse-ear cress) PE=2 SV=1	unnamed protein product [Thellungiella halophila]
GSBRNA2T00157044001	gi|6730633|gb|AAF27054.1|AC008262_3	--	--	Biological Process: response to stress (GO:0006950);; Biological Process: single-organism cellular process (GO:0044763);; Biological Process: regulation of cellular process (GO:0050794);;	--	--	F4N2.6 [Arabidopsis thaliana]
GSBRNA2T00120153001	gi|15231401|ref|NP_187371.1|	--	--	Biological Process: protein folding (GO:0006457);; Biological Process: response to heat (GO:0009408);; Biological Process: response to high light intensity (GO:0009644);; Biological Process: response to hydrogen peroxide (GO:0042542);;	--	--	uncharacterized protein [Arabidopsis thaliana]
GSBRNA2T00033024001	gi|297829986|ref|XP_002882875.1|	[O]	Posttranslational modification, protein turnover, chaperones	Biological Process: mitotic G2 phase (GO:0000085);; Molecular Function: threonine-type endopeptidase activity (GO:0004298);; Molecular Function: ribonuclease activity (GO:0004540);; Cellular Component: nucleus (GO:0005634);; Cellular Component: vacuolar membrane (GO:0005774);; Cellular Component: plasma membrane (GO:0005886);; Biological Process: gluconeogenesis (GO:0006094);; Biological Process:…	K02729|1e-166|ath:AT1G53850|PAE1	Proteasome subunit alpha type-5-A GN=PAE1 OS=Arabidopsis thaliana (Mouse-ear cress) PE=1 SV=1	hypothetical protein ARALYDRAFT_478846 [Arabidopsis lyrata subsp. lyrata]
GSBRNA2T00109821001	gi|297797181|ref|XP_002866475.1|	--	--	Cellular Component: nucleus (GO:0005634);;	--	Protein LONGIFOLIA 2 OS=Arabidopsis thaliana (Mouse-ear cress) PE=1 SV=1	hypothetical protein ARALYDRAFT_919470 [Arabidopsis lyrata subsp. lyrata]
GSBRNA2T00002950001	gi|15238598|ref|NP_197853.1|	--	--	Cellular Component: plastid (GO:0009536);; Cellular Component: membrane (GO:0016020);; Cellular Component: intracellular organelle part (GO:0044446);;	--	--	mitochondrial import inner membrane translocase subunit Tim17/Tim22/Tim23 family protein [Arabidopsis thaliana]
GSBRNA2T00058681001	gi|15228427|ref|NP_187713.1|	--	--	Molecular Function: DNA binding (GO:0003677);; Molecular Function: sequence-specific DNA binding transcription factor activity (GO:0003700);; Molecular Function: protein binding (GO:0005515);; Cellular Component: nucleus (GO:0005634);; Biological Process: regulation of transcription, DNA-templated (GO:0006355);; Biological Process: response to water deprivation (GO:0009414);; Biological Process: …	K09286|1e-127|ath:AT3G11020|DREB2B	Dehydration-responsive element-binding protein 2B GN=F9F8.16 OS=Arabidopsis thaliana (Mouse-ear cress) PE=2 SV=1	dehydration-responsive element-binding protein 2B [Arabidopsis thaliana]
GSBRNA2T00069661001	gi|18403936|ref|NP_565819.1|	--	--	Cellular Component: mitochondrion (GO:0005739);; Biological Process: toxin catabolic process (GO:0009407);; Biological Process: response to cyclopentenone (GO:0010583);; Biological Process: metal ion transport (GO:0030001);; Molecular Function: metal ion binding (GO:0046872);;	--	Copper transport protein CCH GN=CCH OS=Arabidopsis thaliana (Mouse-ear cress) PE=1 SV=1	heavy-metal-associated domain-containing protein [Arabidopsis thaliana]
GSBRNA2T00080051001	gi|15230077|ref|NP_189622.1|	--	--	Molecular Function: hydrolase activity (GO:0016787);;	--	Putative methylesterase 11, chloroplastic (Precursor) GN=At1gXXXXX OS=Arabidopsis thaliana (Mouse-ear cress) PE=2 SV=1	methyl esterase 11 [Arabidopsis thaliana]
GSBRNA2T00090527001	gi|297812929|ref|XP_002874348.1|	--	--	Biological Process: mitotic cell cycle (GO:0000278);; Biological Process: RNA processing (GO:0006396);; Biological Process: response to xenobiotic stimulus (GO:0009410);; Biological Process: photomorphogenesis (GO:0009640);; Biological Process: cullin deneddylation (GO:0010388);; Biological Process: protein ubiquitination (GO:0016567);; Biological Process: histone methylation (GO:0016571);; Biolo…	--	F-box/FBD/LRR-repeat protein At1g13780 GN=At1g13780 OS=Arabidopsis thaliana (Mouse-ear cress) PE=2 SV=1	hypothetical protein ARALYDRAFT_489554 [Arabidopsis lyrata subsp. lyrata]
GSBRNA2T00028613001	gi|89257666|gb|ABD65153.1|	--	--	Cellular Component: mitochondrion (GO:0005739);;	--	--	SLL3 ORF2 protein [Brassica oleracea]
GSBRNA2T00122128001	gi|297848938|ref|XP_002892350.1|	--	--	Cellular Component: mitochondrion (GO:0005739);; Biological Process: mRNA processing (GO:0006397);; Biological Process: seed germination (GO:0009845);;	--	Pentatricopeptide repeat-containing protein At1g06580 GN=At1g06580 OS=Arabidopsis thaliana (Mouse-ear cress) PE=2 SV=1	pentatricopeptide repeat-containing protein [Arabidopsis lyrata subsp. lyrata]
GSBRNA2T00085033001	gi|482570214|gb|EOA34402.1|	--	--	Molecular Function: magnesium ion binding (GO:0000287);; Biological Process: response to singlet oxygen (GO:0000304);; Biological Process: response to water deprivation (GO:0009414);; Cellular Component: chloroplast (GO:0009507);; Biological Process: response to wounding (GO:0009611);; Biological Process: response to bacterium (GO:0009617);; Biological Process: response to fungus (GO:0009620);; B…	--	(E,E)-geranyllinalool synthase GN=F11P17.15 OS=Arabidopsis thaliana (Mouse-ear cress) PE=2 SV=1	hypothetical protein CARUB_v10021930mg [Capsella rubella]
GSBRNA2T00100423001	gi|482572255|gb|EOA36442.1|	--	--	Cellular Component: mitochondrion (GO:0005739);;	--	Pentatricopeptide repeat-containing protein At1g09820 GN=At1g09820 OS=Arabidopsis thaliana (Mouse-ear cress) PE=2 SV=1	hypothetical protein CARUB_v10010987mg [Capsella rubella]
GSBRNA2T00025610001	gi|227438239|gb|ACP30609.1|	[E]	Amino acid transport and metabolism	Molecular Function: threonine aldolase activity (GO:0004793);; Cellular Component: cytoplasm (GO:0005737);; Biological Process: threonine catabolic process (GO:0006567);; Biological Process: response to sucrose (GO:0009744);; Biological Process: response to fructose (GO:0009750);; Molecular Function: anion binding (GO:0043168);; Biological Process: macromolecule metabolic process (GO:0043170);; M…	K01620|4e-73|ath:AT1G08630|THA1	--	disease resistance protein [Brassica rapa subsp. pekinensis]
GSBRNA2T00086276001	gi|15220993|ref|NP_172004.1|	[KL]	--	Molecular Function: DNA binding (GO:0003677);; Molecular Function: catalytic activity (GO:0003824);; Molecular Function: ATP binding (GO:0005524);; Cellular Component: nucleus (GO:0005634);; Molecular Function: metal ion binding (GO:0046872);;	--	Putative SWI/SNF-related matrix-associated actin-dependent regulator of chromatin subfamily A member 3-like 3 GN=At5g43530 OS=Arabidopsis thaliana (Mouse-ear cress) PE=3 SV=1	Helicase protein with RING/U-box domain [Arabidopsis thaliana]
GSBRNA2T00007287001	gi|297812231|ref|XP_002873999.1|	--	--	Molecular Function: DNA binding (GO:0003677);; Cellular Component: nucleus (GO:0005634);; Cellular Component: cytosol (GO:0005829);; Biological Process: regulation of transcription, DNA-templated (GO:0006355);; Molecular Function: zinc ion binding (GO:0008270);; Molecular Function: methylated histone residue binding (GO:0035064);;	--	PHD finger protein ALFIN-LIKE 5 GN=AL5 OS=Arabidopsis thaliana (Mouse-ear cress) PE=2 SV=1	PHD finger family protein [Arabidopsis lyrata subsp. lyrata]
GSBRNA2T00103598001	gi|18410735|ref|NP_565095.1|	--	--	Cellular Component: mitochondrion (GO:0005739);; Biological Process: cellular response to phosphate starvation (GO:0016036);; Biological Process: galactolipid biosynthetic process (GO:0019375);; Biological Process: negative regulation of transcription, DNA-templated (GO:0045892);;	--	--	uncharacterized protein [Arabidopsis thaliana]
GSBRNA2T00117407001	gi|482573710|gb|EOA37897.1|	--	--	Molecular Function: DNA binding (GO:0003677);; Molecular Function: sequence-specific DNA binding transcription factor activity (GO:0003700);; Cellular Component: nucleus (GO:0005634);; Biological Process: leaf shaping (GO:0010358);; Cellular Component: cytoplasmic part (GO:0044444);; Biological Process: positive regulation of transcription, DNA-templated (GO:0045893);; Biological Process: regulat…	--	Squamosa promoter-binding-like protein 10 GN=SPL10 OS=Arabidopsis thaliana (Mouse-ear cress) PE=2 SV=2	hypothetical protein CARUB_v10009364mg [Capsella rubella]
GSBRNA2T00123873001	gi|297830250|ref|XP_002883007.1|	--	--	Molecular Function: peptide receptor activity (GO:0001653);; Molecular Function: copper ion binding (GO:0005507);; Molecular Function: calcium ion binding (GO:0005509);; Molecular Function: protein binding (GO:0005515);; Cellular Component: extracellular region (GO:0005576);; Cellular Component: nucleus (GO:0005634);; Cellular Component: vacuole (GO:0005773);; Cellular Component: cytosol (GO:0005…	--	PYK10-binding protein 1 OS=Arabidopsis thaliana (Mouse-ear cress) PE=1 SV=1	hypothetical protein ARALYDRAFT_897956 [Arabidopsis lyrata subsp. lyrata]
GSBRNA2T00115897001	gi|482565868|gb|EOA30057.1|	--	--	Molecular Function: nucleotide binding (GO:0000166);; Cellular Component: cytoplasm (GO:0005737);; Biological Process: N-terminal protein myristoylation (GO:0006499);; Biological Process: protein targeting to mitochondrion (GO:0006626);; Biological Process: photoperiodism, flowering (GO:0048573);; Cellular Component: Cul4-RING ubiquitin ligase complex (GO:0080008);;	--	--	hypothetical protein CARUB_v10013163mg [Capsella rubella]
GSBRNA2T00030128001	gi|30689066|ref|NP_194882.2|	--	--	Cellular Component: exocyst (GO:0000145);; Cellular Component: cytosol (GO:0005829);; Biological Process: vesicle docking involved in exocytosis (GO:0006904);;	K07195|0.0|ath:AT4G31540|ATEXO70G1 (exocyst subunit EXO70 family protein G1)	--	exocyst subunit exo70 family protein G1 [Arabidopsis thaliana]
GSBRNA2T00103928001	gi|72384484|gb|AAZ67600.1|	[P]	Inorganic ion transport and metabolism	Molecular Function: secondary active sulfate transmembrane transporter activity (GO:0008271);; Biological Process: sulfate transport (GO:0008272);; Biological Process: indoleacetic acid biosynthetic process (GO:0009684);; Cellular Component: integral component of membrane (GO:0016021);; Biological Process: cysteine biosynthetic process (GO:0019344);; Biological Process: glucosinolate biosynthetic…	--	Sulfate transporter 2.1 GN=SULTR2;1 OS=Arabidopsis thaliana (Mouse-ear cress) PE=2 SV=1	80A08_15 [Brassica rapa subsp. pekinensis]
GSBRNA2T00068657001	gi|482552041|gb|EOA16234.1|	--	--	Molecular Function: hydrolase activity, hydrolyzing O-glycosyl compounds (GO:0004553);; Cellular Component: early endosome (GO:0005769);; Cellular Component: Golgi apparatus (GO:0005794);; Cellular Component: trans-Golgi network (GO:0005802);; Cellular Component: plasma membrane (GO:0005886);; Biological Process: glycolysis (GO:0006096);; Biological Process: water transport (GO:0006833);; Biologi…	--	Endoglucanase 25 GN=K2I5.8 OS=Arabidopsis thaliana (Mouse-ear cress) PE=1 SV=1	hypothetical protein CARUB_v10004382mg [Capsella rubella]
GSBRNA2T00093601001	gi|482552539|gb|EOA16732.1|	--	--	Molecular Function: DNA binding (GO:0003677);; Molecular Function: protein binding (GO:0005515);; Cellular Component: nucleus (GO:0005634);; Biological Process: cell proliferation (GO:0008283);; Biological Process: xylem development (GO:0010089);;	--	Putative DNA-binding protein ESCAROLA GN=ESC OS=Arabidopsis thaliana (Mouse-ear cress) PE=2 SV=1	hypothetical protein CARUB_v10004935mg [Capsella rubella]
GSBRNA2T00032766001	gi|15222409|ref|NP_176529.1|	--	--	Biological Process: RNA 5'-end processing (GO:0000966);; Molecular Function: RNA binding (GO:0003723);; Molecular Function: adenylate cyclase activity (GO:0004016);; Cellular Component: mitochondrion (GO:0005739);; Biological Process: mRNA processing (GO:0006397);;	--	Pentatricopeptide repeat-containing protein At1g63400 GN=At1g63400 OS=Arabidopsis thaliana (Mouse-ear cress) PE=2 SV=1	pentatricopeptide repeat-containing protein [Arabidopsis thaliana]
GSBRNA2T00135917001	gi|72384484|gb|AAZ67600.1|	[P]	Inorganic ion transport and metabolism	Molecular Function: secondary active sulfate transmembrane transporter activity (GO:0008271);; Biological Process: sulfate transport (GO:0008272);; Biological Process: indoleacetic acid biosynthetic process (GO:0009684);; Cellular Component: integral component of membrane (GO:0016021);; Biological Process: cysteine biosynthetic process (GO:0019344);; Biological Process: glucosinolate biosynthetic…	--	Sulfate transporter 2.1 GN=SULTR2;1 OS=Arabidopsis thaliana (Mouse-ear cress) PE=2 SV=1	80A08_15 [Brassica rapa subsp. pekinensis]
GSBRNA2T00040133001	gi|297830278|ref|XP_002883021.1|	--	--	Molecular Function: adenylate cyclase activity (GO:0004016);; Cellular Component: mitochondrion (GO:0005739);; Biological Process: seed germination (GO:0009845);;	--	Putative pentatricopeptide repeat-containing protein At3g16710, mitochondrial (Precursor) GN=At3g16710 OS=Arabidopsis thaliana (Mouse-ear cress) PE=3 SV=1	hypothetical protein ARALYDRAFT_479138 [Arabidopsis lyrata subsp. lyrata]
GSBRNA2T00044988001	gi|297811671|ref|XP_002873719.1|	--	--	Cellular Component: extracellular region (GO:0005576);; Cellular Component: chloroplast (GO:0009507);; Biological Process: pollen-pistil interaction (GO:0009875);;	--	--	hypothetical protein ARALYDRAFT_909503 [Arabidopsis lyrata subsp. lyrata]
GSBRNA2T00039454001	gi|357515297|ref|XP_003627937.1|	--	--	Cellular Component: mitochondrion (GO:0005739);;	--	--	hypothetical protein MTR_8g040260 [Medicago truncatula]
GSBRNA2T00122387001	gi|482565814|gb|EOA30003.1|	[V]	Defense mechanisms	Molecular Function: ATP binding (GO:0005524);; Cellular Component: nucleus (GO:0005634);; Cellular Component: plasma membrane (GO:0005886);; Biological Process: ATP catabolic process (GO:0006200);; Biological Process: fatty acid catabolic process (GO:0009062);; Cellular Component: plasmodesma (GO:0009506);; Biological Process: response to salt stress (GO:0009651);; Biological Process: response to…	--	ABC transporter G family member 15 GN=MSA6.13 OS=Arabidopsis thaliana (Mouse-ear cress) PE=2 SV=2	hypothetical protein CARUB_v10013106mg [Capsella rubella]
GSBRNA2T00000892001	gi|482566299|gb|EOA30488.1|	--	--	Molecular Function: nucleotide binding (GO:0000166);; Cellular Component: nucleus (GO:0005634);; Cellular Component: Cul4-RING ubiquitin ligase complex (GO:0080008);;	--	--	hypothetical protein CARUB_v10013613mg [Capsella rubella]
GSBRNA2T00155733001	gi|147742764|gb|ABQ50546.1|	--	--	Biological Process: mitochondrial mRNA modification (GO:0080156);;	--	Pentatricopeptide repeat-containing protein At1g12300, mitochondrial (Precursor) GN=At1g12300 OS=Arabidopsis thaliana (Mouse-ear cress) PE=2 SV=1	hypothetical protein [Brassica rapa]
GSBRNA2T00137121001	gi|297839191|ref|XP_002887477.1|	[GEPR]	--	Molecular Function: carbohydrate transmembrane transporter activity (GO:0015144);; Molecular Function: carnitine transmembrane transporter activity (GO:0015226);; Biological Process: nitrate transport (GO:0015706);; Biological Process: carnitine transport (GO:0015879);; Cellular Component: integral component of membrane (GO:0016021);; Biological Process: cellular response to phosphate starvation …	--	Organic cation/carnitine transporter 1 GN=T18K17.11 OS=Arabidopsis thaliana (Mouse-ear cress) PE=2 SV=1	sugar transporter family protein [Arabidopsis lyrata subsp. lyrata]
GSBRNA2T00135610001	gi|240256292|ref|NP_196927.4|	[R]	General function prediction only	Cellular Component: cytoplasm (GO:0005737);;	--	Potassium channel SKOR GN=SKOR OS=Arabidopsis thaliana (Mouse-ear cress) PE=1 SV=1	uncharacterized protein [Arabidopsis thaliana]	Subtilisin-like protease (Precursor) GN=K8K14.8 OS=Arabidopsis thaliana (Mouse-ear cress) PE=1 SV=1
GSBRNA2T00102761001	gi|228485356|gb|ACQ44220.1|	--	--	Molecular Function: secondary active sulfate transmembrane transporter activity (GO:0008271);; Biological Process: sulfate transport (GO:0008272);; Biological Process: indoleacetic acid biosynthetic process (GO:0009684);; Cellular Component: integral component of membrane (GO:0016021);; Biological Process: cysteine biosynthetic process (GO:0019344);; Biological Process: glucosinolate biosynthetic…	--	Sulfate transporter 2.1 GN=SULTR2;1 OS=Arabidopsis thaliana (Mouse-ear cress) PE=2 SV=1	putative sulfate transporter [Arabis alpina]
GSBRNA2T00100683001	gi|42561789|ref|NP_172244.2|	[S]	Function unknown	Molecular Function: protein serine/threonine kinase activity (GO:0004674);; Molecular Function: protein tyrosine kinase activity (GO:0004713);; Molecular Function: ATP binding (GO:0005524);; Cellular Component: plasma membrane (GO:0005886);; Biological Process: protein phosphorylation (GO:0006468);; Biological Process: transmembrane receptor protein tyrosine kinase signaling pathway (GO:0007169);;	--	Probable LRR receptor-like serine/threonine-protein kinase At1g07650 (Precursor) GN=At1g07650 OS=Arabidopsis thaliana (Mouse-ear cress) PE=1 SV=1	putative LRR receptor-like serine/threonine-protein kinase [Arabidopsis thaliana]
GSBRNA2T00127193001	gi|297825813|ref|XP_002880789.1|	[T]	Signal transduction mechanisms	Molecular Function: actin monomer binding (GO:0003785);; Molecular Function: ATP binding (GO:0005524);; Cellular Component: nucleus (GO:0005634);; Cellular Component: cytoplasm (GO:0005737);; Molecular Function: 1-phosphatidylinositol-4-phosphate 5-kinase activity (GO:0016308);; Cellular Component: apical plasma membrane (GO:0016324);; Biological Process: phosphatidylinositol phosphorylation (GO:…	K00889|0.0|ath:AT2G26420|PIP5K3	Phosphatidylinositol 4-phosphate 5-kinase 3 GN=PIP5K3 OS=Arabidopsis thaliana (Mouse-ear cress) PE=4 SV=1	hypothetical protein ARALYDRAFT_320430 [Arabidopsis lyrata subsp. lyrata]
GSBRNA2T00102482001	gi|482571334|gb|EOA35522.1|	--	--	Cellular Component: extracellular region (GO:0005576);; Cellular Component: mitochondrion (GO:0005739);; Cellular Component: Golgi apparatus (GO:0005794);; Biological Process: lignin metabolic process (GO:0009808);; Biological Process: trichoblast differentiation (GO:0010054);; Biological Process: glucuronoxylan metabolic process (GO:0010413);; Molecular Function: glucuronoxylan 4-O-methyltransfe…	--	Glucuronoxylan 4-O-methyltransferase 3 GN=GXM3 OS=Arabidopsis thaliana (Mouse-ear cress) PE=1 SV=1	hypothetical protein CARUB_v10020731mg [Capsella rubella]
GSBRNA2T00117982001	gi|255546919|ref|XP_002514517.1|	--	--	Cellular Component: plasma membrane (GO:0005886);; Biological Process: phosphate ion transport (GO:0006817);; Cellular Component: integral component of membrane (GO:0016021);; Biological Process: cellular response to phosphate starvation (GO:0016036);; Biological Process: galactolipid biosynthetic process (GO:0019375);; Biological Process: negative regulation of transcription, DNA-templated (GO:0…	--	Phosphate transporter PHO1 homolog 1 OS=Arabidopsis thaliana (Mouse-ear cress) PE=2 SV=1	xenotropic and polytropic murine leukemia virus receptor pho1, putative [Ricinus communis]
GSBRNA2T00157233001	gi|482556053|gb|EOA20245.1|	--	--	Cellular Component: cytoplasm (GO:0005737);; Biological Process: DNA metabolic process (GO:0006259);; Biological Process: meiosis I (GO:0007127);; Biological Process: pattern specification process (GO:0007389);; Biological Process: anatomical structure morphogenesis (GO:0009653);; Biological Process: flower development (GO:0009908);; Biological Process: RNA metabolic process (GO:0016070);; Biolog…	--	--	hypothetical protein CARUB_v10000545mg [Capsella rubella]
GSBRNA2T00054015001	gi|297834254|ref|XP_002885009.1|	[O]	Posttranslational modification, protein turnover, chaperones	Molecular Function: serine-type endopeptidase activity (GO:0004252);; Cellular Component: vacuolar membrane (GO:0005774);; Cellular Component: cytosol (GO:0005829);; Biological Process: proteolysis (GO:0006508);; Cellular Component: plant-type cell wall (GO:0009505);; Biological Process: chlorophyll catabolic process (GO:0015996);; Molecular Function: identical protein binding (GO:0042802);; Biol…	--		subtilase family protein [Arabidopsis lyrata subsp. lyrata]
GSBRNA2T00013524001	gi|89257497|gb|ABD64987.1|	--	--	--	--	--	hypothetical protein 26.t00003 [Brassica oleracea]
GSBRNA2T00151950001	gi|297807301|ref|XP_002871534.1|	[S]	Function unknown	Cellular Component: cell wall (GO:0005618);; Cellular Component: plasma membrane (GO:0005886);; Biological Process: defense response (GO:0006952);; Biological Process: signal transduction (GO:0007165);; Cellular Component: plasmodesma (GO:0009506);; Cellular Component: chloroplast (GO:0009507);; Cellular Component: apoplast (GO:0048046);;	--	DNA-damage-repair/toleration protein DRT100 (Precursor) OS=Arabidopsis thaliana (Mouse-ear cress) PE=2 SV=2	hypothetical protein ARALYDRAFT_909242 [Arabidopsis lyrata subsp. lyrata]
GSBRNA2T00118741001	gi|379323220|gb|AFD01309.1|	--	--	Molecular Function: DNA binding (GO:0003677);; Molecular Function: sequence-specific DNA binding transcription factor activity (GO:0003700);; Cellular Component: nucleus (GO:0005634);; Biological Process: regulation of transcription, DNA-templated (GO:0006355);; Biological Process: pattern specification process (GO:0007389);; Biological Process: auxin-activated signaling pathway (GO:0009734);; Bi…	--	Auxin response factor 10 GN=ARF10 OS=Arabidopsis thaliana (Mouse-ear cress) PE=2 SV=1	auxin response factor 10 [Brassica rapa subsp. pekinensis]
GSBRNA2T00011513001	gi|312282603|dbj|BAJ34167.1|	[S]	Function unknown	Biological Process: response to molecule of bacterial origin (GO:0002237);; Molecular Function: protein serine/threonine kinase activity (GO:0004674);; Molecular Function: ATP binding (GO:0005524);; Cellular Component: plasma membrane (GO:0005886);; Biological Process: N-terminal protein myristoylation (GO:0006499);; Biological Process: protein targeting to membrane (GO:0006612);; Biological Proc…	--	Receptor-like protein kinase HAIKU2 (Precursor) GN=IKU2 OS=Arabidopsis thaliana (Mouse-ear cress) PE=1 SV=1	unnamed protein product [Thellungiella halophila]
GSBRNA2T00057554001	gi|297830278|ref|XP_002883021.1|	--	--	Molecular Function: adenylate cyclase activity (GO:0004016);; Cellular Component: mitochondrion (GO:0005739);; Biological Process: seed germination (GO:0009845);;	--	Putative pentatricopeptide repeat-containing protein At3g16710, mitochondrial (Precursor) GN=At3g16710 OS=Arabidopsis thaliana (Mouse-ear cress) PE=3 SV=1	hypothetical protein ARALYDRAFT_479138 [Arabidopsis lyrata subsp. lyrata]
