# Supplementary material for: Small RNA and degradome profiling involved in seed development and oil synthesis of Brassica napus
Source: PLoS One. 2018 Oct 17;13(10):e0204998. doi: 10.1371/journal.pone.0204998 (PMC6192625; doi:10.1371/journal.pone.0204998)
Supplement: S12 Table — (XLSX) [file pone.0204998.s016.xlsx]

## Sheet: Sheet1
S12 Table. Summary of KEEG pathway of differentially expressed miRNA targets.
Pathway	Number	ko_ID	Gene ID
Phosphatidylinositol signaling system	1	ko04070	GSBRNA2T00127193001
RNA transport	1	ko03013	GSBRNA2T00078523001
Glycolysis / Gluconeogenesis	1	ko00010	GSBRNA2T00015018001
Phenylalanine metabolism	1	ko00360	GSBRNA2T00061734001
Citrate cycle (TCA cycle)	1	ko00020	GSBRNA2T00015018001
Pyruvate metabolism	1	ko00620	GSBRNA2T00015018001
Valine, leucine and isoleucine biosynthesis	1	ko00290	GSBRNA2T00015018001
Phenylpropanoid biosynthesis	1	ko00940	GSBRNA2T00061734001
Inositol phosphate metabolism	1	ko00562	GSBRNA2T00127193001
Ribosome	1	ko03010	GSBRNA2T00132294001
Aminoacyl-tRNA biosynthesis	1	ko00970	GSBRNA2T00107031001
Apha-Linolenic acid metabolism	1	ko00592	GSBRNA2T00067810001
Butanoate metabolism	1	ko00650	GSBRNA2T00015018001
Endocytosis	1	ko04144	GSBRNA2T00127193001
