# Supplementary material for: Small RNA and degradome profiling involved in seed development and oil synthesis of Brassica napus
Source: PLoS One. 2018 Oct 17;13(10):e0204998. doi: 10.1371/journal.pone.0204998 (PMC6192625; doi:10.1371/journal.pone.0204998)
Supplement: S13 Table — (XLSX) [file pone.0204998.s017.xlsx]

## Sheet: Sheet1
S13 Table. Sixty-four cleavage sites of miRNAs from degradome sequencing
MiRNA ID	Target ID	Alignment Score	Alignment Range	Cleavage Site	Category	P-value	Duplicate?*	Target Annotation
unconservative_chrAnn_random_2962078	GSBRNA2T00021710001	7	482-504	495	1	0.002191	0	transducin/WD40 domain-containing protein
unconservative_chrC04_random_2867761	GSBRNA2T00121922001	6	210-233	224	1	0.00380236	1	uncharacterized protein
unconservative_chrC07_2202684	GSBRNA2T00121922001	6	210-233	224	1	0.00380236	1
unconservative_chrC04_1583187	GSBRNA2T00079541001	5.5	770-788	779	0	0.0287615	0	putative polygalacturonase
unconservative_chrC01_975061	GSBRNA2T00074284001	7	153-175	167	0	0.000169	0	hypothetical protein ARALYDRAFT_313393
unconservative_chrCnn_random_3238853	GSBRNA2T00141255001	7	346-365	355	1	0.0497457	0	hypothetical protein ARALYDRAFT_482509
unconservative_chrC08_2379444	GSBRNA2T00061116001	6	74-94	85	1	0.0161456	0	Sec14p-like phosphatidylinositol transfer family protein
unconservative_chrA03_274816	GSBRNA2T00108889001	4	10-30	21	0	0.00570201	1	SET domain-containing protein
unconservative_chrA05_480212	GSBRNA2T00108889001	4	10-30	21	0	0.00570201	1	SET domain-containing protein
unconservative_chrA07_648408	GSBRNA2T00108889001	4	10-30	21	0	0.00570201	1	SET domain-containing protein
unconservative_chrA07_677856	GSBRNA2T00108889001	4	10-30	21	0	0.00570201	1	SET domain-containing protein
unconservative_chrCnn_random_3238853	GSBRNA2T00024574001	7	78-97	88	1	0.0497457	0	hypothetical protein ARALYDRAFT_474587
unconservative_chrCnn_random_3238853	GSBRNA2T00009903001	6	41-59	50	0	0.0277487	0	hypothetical protein ARALYDRAFT_474587
unconservative_chrAnn_random_3090809	GSBRNA2T00085933001	7	296-316	307	1	0.00587027	1	GF14 omega
unconservative_chrAnn_random_3104496	GSBRNA2T00085933001	7	296-316	307	1	0.00587027	1	GF14 omega
unconservative_chrC01_979632	GSBRNA2T00085933001	7	296-316	307	1	0.00587027	1	GF14 omega
unconservative_chrC02_1164903	GSBRNA2T00085933001	7	296-316	307	1	0.00587027	1	GF14 omega
unconservative_chrC02_1238925	GSBRNA2T00085933001	7	296-316	307	1	0.00587027	1	GF14 omega
unconservative_chrC03_random_2851464	GSBRNA2T00085933001	7	296-316	307	1	0.00587027	1	GF14 omega
unconservative_chrC05_1792327	GSBRNA2T00085933001	7	296-316	307	1	0.00587027	1	GF14 omega
unconservative_chrC05_1827956	GSBRNA2T00085933001	7	296-316	307	1	0.00587027	1	GF14 omega
unconservative_chrC06_1984130	GSBRNA2T00085933001	7	296-316	307	1	0.00587027	1	GF14 omega
unconservative_chrC08_2426362	GSBRNA2T00085933001	7	296-316	307	1	0.00587027	1	GF14 omega
unconservative_chrC09_2597152	GSBRNA2T00085933001	7	296-316	307	1	0.00587027	1	GF14 omega
unconservative_chrC09_2666373	GSBRNA2T00085933001	7	296-316	307	1	0.00587027	1	GF14 omega
unconservative_chrC09_random_2953705	GSBRNA2T00085933001	7	296-316	307	1	0.00587027	1	GF14 omega
unconservative_chrCnn_random_3204206	GSBRNA2T00085933001	7	296-316	307	1	0.00587027	1	GF14 omega
unconservative_chrCnn_random_3208488	GSBRNA2T00085933001	7	296-316	307	1	0.00587027	1	GF14 omega
unconservative_chrCnn_random_3319893	GSBRNA2T00085933001	7	296-316	307	1	0.00587027	1	GF14 omega
unconservative_chrCnn_random_3334747	GSBRNA2T00085933001	7	296-316	307	1	0.00587027	1	GF14 omega
unconservative_chrCnn_random_3384748	GSBRNA2T00085933001	7	296-316	307	1	0.00587027	1	GF14 omega
unconservative_chrCnn_random_3392140	GSBRNA2T00085933001	7	296-316	307	1	0.00587027	1	GF14 omega
unconservative_chrCnn_random_3446945	GSBRNA2T00085933001	7	296-316	307	1	0.00587027	1	GF14 omega
unconservative_chrC01_1082945	GSBRNA2T00151874001	6.5	1465-1485	1476	1	0.0152366	1	pheophytinase
unconservative_chrC07_2173958	GSBRNA2T00151874001	6.5	1465-1485	1476	1	0.0152366	1	pheophytinase
unconservative_chrC07_2173972	GSBRNA2T00151874001	6.5	1465-1485	1476	1	0.0152366	1	pheophytinase
unconservative_chrC08_2379444	GSBRNA2T00140338001	7	3705-3724	3715	0	0.00799605	0	E3 ubiquitin-protein ligase KEG
unconservative_chrA03_274816	GSBRNA2T00122827001	6.5	692-711	702	3	0.011795	1	expressed protein
unconservative_chrA05_480212	GSBRNA2T00122827001	6.5	692-711	702	3	0.011795	1	expressed protein
unconservative_chrA07_648408	GSBRNA2T00122827001	6.5	692-711	702	3	0.011795	1	expressed protein
unconservative_chrA07_677856	GSBRNA2T00122827001	6.5	692-711	702	3	0.011795	1	expressed protein
unconservative_chrC08_2435096	GSBRNA2T00004433001	4.5	214-232	222	1	0.0273259	0	caffeoyl-CoA 3-O-methyltransferase
unconservative_chrC05_1900490	GSBRNA2T00035153001	6.5	275-297	288	1	0.011592	0
bna-miR394a	GSBRNA2T00110103001	7	296-316	307	4	0.0245497	0	GF14 omega
unconservative_chrC02_1179738	GSBRNA2T00143041001	5.5	121-140	131	1	0.00850636	0	pantoate-beta-alanine ligase
unconservative_chrCnn_random_3238853	GSBRNA2T00101180001	7	46-64	55	1	0.0497457	0	hypothetical protein CARUB_v10014121mg
unconservative_chrC05_1900490	GSBRNA2T00071654001	6.5	69-90	81	1	0.011592	0	hypothetical protein ARALYDRAFT_487662
unconservative_chrAnn_random_3000993	GSBRNA2T00114316001	7	976-994	985	0	0.0260766	1	hypothetical protein CARUB_v10004926mg
unconservative_chrAnn_random_3000995	GSBRNA2T00114316001	7	976-994	985	0	0.0260766	1	hypothetical protein CARUB_v10004926mg
unconservative_chrC08_2356729	GSBRNA2T00030795001	6.5	692-714	706	0	0.00168872	0	EXS (ERD1/XPR1/SYG1) family protein
unconservative_chrC08_2379444	GSBRNA2T00150899001	6	74-94	85	1	0.0161456	0	Sec14p-like phosphatidylinositol transfer family protein
unconservative_chrA02_195125	GSBRNA2T00151623001	7	59-78	69	4	0.0254817	1	frataxin
unconservative_chrA06_523926	GSBRNA2T00151623001	7	59-78	69	4	0.0254817	1	frataxin
unconservative_chrA03_274816	GSBRNA2T00032689001	5	1720-1740	1731	0	0.0160668	1	hypothetical protein CARUB_v10000107mg
unconservative_chrA05_480212	GSBRNA2T00032689001	5	1720-1740	1731	0	0.0160668	1	hypothetical protein CARUB_v10000107mg
unconservative_chrA07_648408	GSBRNA2T00032689001	5	1720-1740	1731	0	0.0160668	1	hypothetical protein CARUB_v10000107mg
unconservative_chrA07_677856	GSBRNA2T00032689001	5	1720-1740	1731	0	0.0160668	1	hypothetical protein CARUB_v10000107mg
unconservative_chrCnn_random_3238853	GSBRNA2T00122970001	6	277-296	286	4	0.0424824	0	WPP domain-containing protein 2
unconservative_chrA06_528626	GSBRNA2T00158294001	7	193-215	206	2	0.00121292	1	hypothetical protein CARUB_v10014110mg
unconservative_chrCnn_random_3359647	GSBRNA2T00158294001	7	193-215	206	2	0.00121292	1	hypothetical protein CARUB_v10014110mg
unconservative_chrC03_1367096	GSBRNA2T00016770001	6.5	366-386	378	4	0.0023438	1	hypothetical protein ARALYDRAFT_490334
unconservative_chrC03_1420919	GSBRNA2T00016770001	6	366-387	378	4	0.00766196	1	hypothetical protein ARALYDRAFT_490334
unconservative_chrC05_1799319	GSBRNA2T00016770001	5.5	368-387	378	4	0.00641064	1	hypothetical protein ARALYDRAFT_490334
unconservative_chrCnn_random_3338913	GSBRNA2T00016770001	5.5	368-387	378	4	0.00641064	1	hypothetical protein ARALYDRAFT_490334
unconservative_chrUnn_random_3575578	GSBRNA2T00016770001	6	367-387	378	4	0.0134663	1	hypothetical protein ARALYDRAFT_490334
bna-miR169n	GSBRNA2T00110653001	7	71-91	82	4	0.00576279	0	unnamed protein product
unconservative_chrA09_random_2759480	GSBRNA2T00122200001	5.5	159-175	166	4	0.0463441	0	40S ribosomal protein S15a-1
unconservative_chrA03_204968	GSBRNA2T00106018001	5	412-430	421	1	0.0351544	1	hypothetical protein 26.t00082
unconservative_chrC03_1303408	GSBRNA2T00106018001	5	412-430	421	1	0.0354328	1	hypothetical protein 26.t00082
unconservative_chrA03_274816	GSBRNA2T00097782001	4	246-265	256	0	0.00570201	1	hypothetical protein CARUB_v10004886mg
unconservative_chrA05_480212	GSBRNA2T00097782001	4	246-265	256	0	0.00570201	1	hypothetical protein CARUB_v10004886mg
unconservative_chrA07_648408	GSBRNA2T00097782001	4	246-265	256	0	0.00570201	1	hypothetical protein CARUB_v10004886mg
unconservative_chrA07_677856	GSBRNA2T00097782001	4	246-265	256	0	0.00570201	1	hypothetical protein CARUB_v10004886mg
unconservative_chrAnn_random_3117543	GSBRNA2T00124695001	6.5	369-389	380	1	0.0139853	1	hypothetical protein CARUB_v10024308mg
unconservative_chrC08_2324612	GSBRNA2T00124695001	6	369-389	380	1	0.0106787	1	hypothetical protein CARUB_v10024308mg
unconservative_chrC09_2629961	GSBRNA2T00083668001	6.5	215-235	227	2	0.00425964	0	hypothetical protein ARALYDRAFT_472969
unconservative_chrCnn_random_3238853	GSBRNA2T00125745001	7	1657-1675	1666	1	0.0497457	0	U-box domain-containing protein 13
unconservative_chrC08_2330634	GSBRNA2T00157422001	6	1531-1552	1543	1	0.0125614	0	kinase family protein
unconservative_chrCnn_random_3238853	GSBRNA2T00074195001	6.5	517-535	526	0	0.0343811	0	alpha 1,4-glycosyltransferase-like protein
unconservative_chrCnn_random_3238853	GSBRNA2T00012841001	5	259-277	268	2	0.0219365	0	hypothetical protein CARUB_v10009272mg
unconservative_chrCnn_random_3238853	GSBRNA2T00081648001	4.5	65-83	74	4	0.0147516	0	hypothetical protein CARUB_v10026592mg
unconservative_chrA06_532432	GSBRNA2T00156445001	6.5	1925-1943	1935	1	0.038934	0	hypothetical protein ARALYDRAFT_891007
unconservative_chrAnn_random_3061750	GSBRNA2T00049791001	6.5	63-82	73	0	0.00584204	0	Hypersensitive-induced response protein 2
unconservative_chrA03_274816	GSBRNA2T00136074001	6	1361-1380	1371	2	0.0443122	1	flavonoid 3&apos;-hydroxylase
unconservative_chrA05_480212	GSBRNA2T00136074001	6	1361-1380	1371	2	0.0443122	1	flavonoid 3&apos;-hydroxylase
unconservative_chrA07_648408	GSBRNA2T00136074001	6	1361-1380	1371	2	0.0443122	1	flavonoid 3&apos;-hydroxylase
unconservative_chrA07_677856	GSBRNA2T00136074001	6	1361-1380	1371	2	0.0443122	1	flavonoid 3&apos;-hydroxylase
unconservative_chrA06_547631	GSBRNA2T00024561001	4	575-593	584	1	0.0286724	0	hypothetical protein CARUB_v10023865mg, partial
unconservative_chrA10_956355	GSBRNA2T00049100001	5.5	111-128	119	4	0.0274278	1	hypothetical protein CARUB_v10020954mg
unconservative_chrC09_2538640	GSBRNA2T00049100001	5.5	111-128	119	4	0.0274278	1	hypothetical protein CARUB_v10020954mg
unconservative_chrCnn_random_3264385	GSBRNA2T00141442001	5.5	195-214	205	3	0.0210494	0	uncharacterized protein
unconservative_chrAnn_random_3107980	GSBRNA2T00047238001	7	830-849	840	0	0.0129854	0	hypothetical protein CARUB_v10012258mg
unconservative_chrCnn_random_3473360	GSBRNA2T00071328001	6.5	367-384	375	4	0.0157786	0	hypothetical protein ARALYDRAFT_906673
unconservative_chrA03_204968	GSBRNA2T00095461001	6.5	305-322	313	0	0.0475642	1	hypothetical protein ARALYDRAFT_495659
unconservative_chrC03_1303408	GSBRNA2T00095461001	6.5	305-322	313	0	0.0476178	1	hypothetical protein ARALYDRAFT_495659
unconservative_chrA01_73250	GSBRNA2T00110162001	6	1587-1607	1598	1	0.00999323	1	binding protein
unconservative_chrAnn_random_3007215	GSBRNA2T00110162001	6	1587-1607	1598	1	0.00999323	1	binding protein
unconservative_chrCnn_random_3249217	GSBRNA2T00077207001	4.5	721-742	734	4	0.00130279	0	growth-regulating factor 3
unconservative_chrC05_1900490	GSBRNA2T00080762001	6.5	69-90	81	4	0.00873942	0	hypothetical protein ARALYDRAFT_487662
unconservative_chrC02_1179738	GSBRNA2T00015974001	6.5	511-529	520	1	0.0128463	0	hypothetical protein ARALYDRAFT_908774
unconservative_chrAnn_random_3090809	GSBRNA2T00104433001	6.5	1255-1275	1266	4	0.00511452	1	At4g12320
unconservative_chrAnn_random_3104496	GSBRNA2T00104433001	6.5	1255-1275	1266	4	0.00511452	1	At4g12320
unconservative_chrC01_979632	GSBRNA2T00104433001	6.5	1255-1275	1266	4	0.00511452	1	At4g12320
unconservative_chrC02_1164903	GSBRNA2T00104433001	6.5	1255-1275	1266	4	0.00511452	1	At4g12320
unconservative_chrC02_1238925	GSBRNA2T00104433001	6.5	1255-1275	1266	4	0.00511452	1	At4g12320
unconservative_chrC03_random_2851464	GSBRNA2T00104433001	6.5	1255-1275	1266	4	0.00511452	1	At4g12320
unconservative_chrC05_1792327	GSBRNA2T00104433001	6.5	1255-1275	1266	4	0.00511452	1	At4g12320
unconservative_chrC05_1827956	GSBRNA2T00104433001	6.5	1255-1275	1266	4	0.00511452	1	At4g12320
unconservative_chrC06_1984130	GSBRNA2T00104433001	6.5	1255-1275	1266	4	0.00511452	1	At4g12320
unconservative_chrC08_2330634	GSBRNA2T00104433001	6.5	1255-1275	1266	4	0.0111487	1	At4g12320
unconservative_chrC08_2426362	GSBRNA2T00104433001	6.5	1255-1275	1266	4	0.00511452	1	At4g12320
unconservative_chrC09_2597152	GSBRNA2T00104433001	6.5	1255-1275	1266	4	0.00511452	1	At4g12320
unconservative_chrC09_2666373	GSBRNA2T00104433001	6.5	1255-1275	1266	4	0.00511452	1	At4g12320
unconservative_chrC09_random_2953705	GSBRNA2T00104433001	6.5	1255-1275	1266	4	0.00511452	1	At4g12320
unconservative_chrCnn_random_3204206	GSBRNA2T00104433001	6.5	1255-1275	1266	4	0.00511452	1	At4g12320
unconservative_chrCnn_random_3208488	GSBRNA2T00104433001	6.5	1255-1275	1266	4	0.00511452	1	At4g12320
unconservative_chrCnn_random_3238853	GSBRNA2T00104433001	7	1257-1275	1266	4	0.0376854	1	At4g12320
unconservative_chrCnn_random_3319893	GSBRNA2T00104433001	6.5	1255-1275	1266	4	0.00511452	1	At4g12320
unconservative_chrCnn_random_3334747	GSBRNA2T00104433001	6.5	1255-1275	1266	4	0.00511452	1	At4g12320
unconservative_chrCnn_random_3384748	GSBRNA2T00104433001	6.5	1255-1275	1266	4	0.00511452	1	At4g12320
unconservative_chrCnn_random_3392140	GSBRNA2T00104433001	6.5	1255-1275	1266	4	0.00511452	1	At4g12320
unconservative_chrCnn_random_3446945	GSBRNA2T00104433001	6.5	1255-1275	1266	4	0.00511452	1	At4g12320
unconservative_chrA05_464962	GSBRNA2T00022584001	6.5	201-222	212	1	0.0176211	1	hypothetical protein ARALYDRAFT_491252
conservative_chrA09_840088	GSBRNA2T00022584001	7	199-222	212	1	0.00230619	1	hypothetical protein ARALYDRAFT_491253
conservative_chrC04_1604978	GSBRNA2T00022584001	7	199-222	212	1	0.00230619	1	hypothetical protein ARALYDRAFT_491254
conservative_chrA05_439469	GSBRNA2T00139673001	7	494-514	505	0	0.00849891	1	hypothetical protein CARUB_v10010038mg
conservative_chrC05_1843559	GSBRNA2T00139673001	7	494-514	505	0	0.00849891	1	hypothetical protein CARUB_v10010038mg
unconservative_chrAnn_random_3000993	GSBRNA2T00111014001	6	730-748	739	0	0.0296366	1	unnamed protein product
unconservative_chrAnn_random_3000995	GSBRNA2T00111014001	6	730-748	739	0	0.0296366	1	unnamed protein product
unconservative_chrA03_274816	GSBRNA2T00063083001	7	605-624	615	0	0.0255826	1	unnamed protein product
unconservative_chrA05_480212	GSBRNA2T00063083001	7	605-624	615	0	0.0255826	1	unnamed protein product
unconservative_chrA07_648408	GSBRNA2T00063083001	7	605-624	615	0	0.0255826	1	unnamed protein product
unconservative_chrA07_677856	GSBRNA2T00063083001	7	605-624	615	0	0.0255826	1	unnamed protein product
unconservative_chrA06_539714	GSBRNA2T00102521001	6.5	211-231	223	4	0.00121599	0	alpha-(1,4)-fucosyltransferase
conservative_chrA06_528202	GSBRNA2T00044709001	6	547-569	561	2	0.00188149	1	hypothetical protein CARUB_v10014254mg
conservative_chrA09_836359	GSBRNA2T00044709001	6	547-569	561	2	0.00188149	1	hypothetical protein CARUB_v10014255mg
conservative_chrC07_2275757	GSBRNA2T00044709001	6	547-569	561	2	0.00188149	1	hypothetical protein CARUB_v10014256mg
conservative_chrCnn_random_3402539	GSBRNA2T00044709001	6	547-569	561	2	0.00188149	1	hypothetical protein CARUB_v10014257mg
unconservative_chrA03_274816	GSBRNA2T00070350001	6	30-50	40	4	0.0459711	1	60S ribosomal protein L144
unconservative_chrA05_480212	GSBRNA2T00070350001	6	30-50	40	4	0.0459711	1	60S ribosomal protein L145
unconservative_chrA07_648408	GSBRNA2T00070350001	6	30-50	40	4	0.0459711	1	60S ribosomal protein L146
unconservative_chrA07_677856	GSBRNA2T00070350001	6	30-50	40	4	0.0459711	1	60S ribosomal protein L147
	* "0" means target is not duplicate and "1" means target is duplicate.
