# Supplementary material for: Small RNA and degradome profiling involved in seed development and oil synthesis of Brassica napus
Source: PLoS One. 2018 Oct 17;13(10):e0204998. doi: 10.1371/journal.pone.0204998 (PMC6192625; doi:10.1371/journal.pone.0204998)
Supplement: S14 Table — (XLSX) [file pone.0204998.s018.xlsx]

## Sheet: Sheet1
S14 Table. Annotated information of 57 degraded target genes
Gene ID	COG_class	COG_class_annotation	GO_annotation	KEGG_annotation	Swissprot_annotation	Nr_annotation
GSBRNA2T00070350001	[J]	Translation, ribosomal structure and biogenesis	Molecular Function: structural constituent of ribosome (GO:0003735);; Cellular Component: mitochondrion (GO:0005739);; Cellular Component: ribosome (GO:0005840);; Biological Process: translation (GO:0006412);; Cellular Component: cytosolic large ribosomal subunit (GO:0022625);; Biological Process: response to antibiotic (GO:0046677);; Biological Process: response to cycloheximide (GO:0046898);;	K02929|2e-74|pop:POPTR_749327|hypothetical protein	60S ribosomal protein L36a OS=Arabidopsis thaliana (Mouse-ear cress) PE=2 SV=3	60S ribosomal protein L144 [Brassica rapa subsp. pekinensis]
GSBRNA2T00061116001	--	--	Cellular Component: mitochondrion (GO:0005739);; Cellular Component: Golgi apparatus (GO:0005794);; Cellular Component: plasma membrane (GO:0005886);; Biological Process: transport (GO:0006810);; Molecular Function: phosphatidylinositol transporter activity (GO:0008526);;	--	Patellin-3 GN=PATL3 OS=Arabidopsis thaliana (Mouse-ear cress) PE=1 SV=2	Sec14p-like phosphatidylinositol transfer family protein [Arabidopsis thaliana]
GSBRNA2T00009903001	[K]	Transcription	Cellular Component: endosome (GO:0005768);; Cellular Component: Golgi apparatus (GO:0005794);; Cellular Component: trans-Golgi network (GO:0005802);; Molecular Function: methyltransferase activity (GO:0008168);; Cellular Component: membrane (GO:0016020);; Biological Process: cellular component organization (GO:0016043);; Molecular Function: kinase activity (GO:0016301);; Biological Process: methy…	--	Proline-rich receptor-like protein kinase PERK2 GN=PERK2 OS=Arabidopsis thaliana (Mouse-ear cress) PE=2 SV=3	hypothetical protein CARUB_v10017354mg [Capsella rubella]
GSBRNA2T00110653001	[K]	Transcription	Molecular Function: sequence-specific DNA binding transcription factor activity (GO:0003700);; Molecular Function: protein binding (GO:0005515);; Cellular Component: nucleus (GO:0005634);; Cellular Component: cytosol (GO:0005829);; Biological Process: regulation of transcription, DNA-templated (GO:0006355);; Biological Process: abscisic acid-activated signaling pathway (GO:0009738);; Molecular Fu…	--	Nuclear transcription factor Y subunit C-2 OS=Arabidopsis thaliana (Mouse-ear cress) PE=2 SV=2	unnamed protein product [Thellungiella halophila]
GSBRNA2T00141442001	--	--	Cellular Component: nucleus (GO:0005634);; Biological Process: fatty acid catabolic process (GO:0009062);; Biological Process: response to gibberellin (GO:0009739);;	--	--	uncharacterized protein [Arabidopsis thaliana]
GSBRNA2T00122970001	--	--	Biological Process: M phase specific microtubule process (GO:0000072);; Biological Process: cytokinesis by cell plate formation (GO:0000911);; Molecular Function: protein binding (GO:0005515);; Cellular Component: nuclear outer membrane (GO:0005640);; Cellular Component: cytosol (GO:0005829);; Cellular Component: plasma membrane (GO:0005886);; Biological Process: methylation-dependent chromatin s…	--	WPP domain-containing protein 2 OS=Arabidopsis thaliana (Mouse-ear cress) PE=1 SV=1	WPP domain-containing protein 2 [Arabidopsis thaliana]
GSBRNA2T00047238001	[R]	General function prediction only	Molecular Function: GTP binding (GO:0005525);; Cellular Component: nucleus (GO:0005634);; Cellular Component: cytosol (GO:0005829);;	K14539|0.0|ath:AT1G08410|GTP-binding family protein	--	hypothetical protein CARUB_v10012258mg [Capsella rubella]
GSBRNA2T00125745001	--	--	Cellular Component: ubiquitin ligase complex (GO:0000151);; Biological Process: cell morphogenesis (GO:0000902);; Molecular Function: ubiquitin-protein ligase activity (GO:0004842);; Cellular Component: nucleus (GO:0005634);; Cellular Component: cytosol (GO:0005829);; Cellular Component: plasma membrane (GO:0005886);; Biological Process: protein N-linked glycosylation (GO:0006487);; Biological Pr…	--	U-box domain-containing protein 13 GN=PUB13 OS=Arabidopsis thaliana (Mouse-ear cress) PE=1 SV=1	U-box domain-containing protein 13 [Arabidopsis thaliana]
GSBRNA2T00106018001	--	--	--	--	--	hypothetical protein 26.t00082 [Brassica oleracea]
GSBRNA2T00124695001	[J]	Translation, ribosomal structure and biogenesis	Molecular Function: structural constituent of ribosome (GO:0003735);; Biological Process: translation (GO:0006412);; Biological Process: nucleotide biosynthetic process (GO:0009165);; Cellular Component: plasmodesma (GO:0009506);; Cellular Component: chloroplast (GO:0009507);; Biological Process: plant-type cell wall organization (GO:0009664);; Cellular Component: membrane (GO:0016020);; Cellular…	K02976|1e-89|ath:AT3G56340|40S ribosomal protein S26 (RPS26C)	40S ribosomal protein S26-3 GN=RPS26C OS=Arabidopsis thaliana (Mouse-ear cress) PE=2 SV=1	hypothetical protein CARUB_v10024308mg [Capsella rubella]
GSBRNA2T00111014001	--	--	Molecular Function: sequence-specific DNA binding transcription factor activity (GO:0003700);; Cellular Component: nucleus (GO:0005634);; Cellular Component: cytoplasm (GO:0005737);; Biological Process: postreplication repair (GO:0006301);; Biological Process: regulation of transcription, DNA-templated (GO:0006355);; Biological Process: photoperiodism, flowering (GO:0048573);;	--	--	unnamed protein product [Thellungiella halophila]
GSBRNA2T00136074001	[Q]	Secondary metabolites biosynthesis, transport and catabolism	Biological Process: very long-chain fatty acid metabolic process (GO:0000038);; Molecular Function: iron ion binding (GO:0005506);; Cellular Component: extracellular region (GO:0005576);; Cellular Component: endoplasmic reticulum membrane (GO:0005789);; Molecular Function: electron carrier activity (GO:0009055);; Biological Process: anthocyanin-containing compound biosynthetic process (GO:0009718…	K05280|0.0|ath:AT5G07990|TT7	Flavonoid 3&apos;-monooxygenase GN=F13G24.190 OS=Arabidopsis thaliana (Mouse-ear cress) PE=1 SV=1	flavonoid 3&apos;-hydroxylase [Brassica napus]
GSBRNA2T00122827001	--	--	Cellular Component: nucleosome (GO:0000786);; Molecular Function: DNA binding (GO:0003677);; Molecular Function: protein binding (GO:0005515);; Cellular Component: nucleolus (GO:0005730);; Cellular Component: mitochondrion (GO:0005739);; Biological Process: nucleosome assembly (GO:0006334);; Biological Process: response to stress (GO:0006950);; Biological Process: response to hormone (GO:0009725)…	K11275|3e-89|ath:AT1G06760|histone H1, putative	Histone H1.1 GN=At1g06760 OS=Arabidopsis thaliana (Mouse-ear cress) PE=2 SV=1	expressed protein [Arabidopsis lyrata subsp. lyrata]
GSBRNA2T00004433001	[R]	General function prediction only	Cellular Component: nucleus (GO:0005634);; Cellular Component: cytosol (GO:0005829);; Biological Process: polyamine catabolic process (GO:0006598);; Biological Process: response to wounding (GO:0009611);; Biological Process: coumarin biosynthetic process (GO:0009805);; Biological Process: lignin biosynthetic process (GO:0009809);; Biological Process: positive regulation of flavonoid biosynthetic …	K00588|0.0|ath:AT4G34050|caffeoyl-CoA 3-O-methyltransferase, putative (EC:2.1.1.104)	Caffeoyl-CoA O-methyltransferase 1 GN=CCOAOMT1 OS=Arabidopsis thaliana (Mouse-ear cress) PE=1 SV=1	caffeoyl-CoA 3-O-methyltransferase [Brassica rapa subsp. pekinensis]
GSBRNA2T00114316001	--	--	Cellular Component: nucleus (GO:0005634);; Cellular Component: cytosol (GO:0005829);; Biological Process: cellular process (GO:0009987);; Biological Process: single-organism process (GO:0044699);; Molecular Function: organic cyclic compound binding (GO:0097159);; Molecular Function: heterocyclic compound binding (GO:1901363);;	--	Uncharacterized protein At5g39570 GN=At5g39570 OS=Arabidopsis thaliana (Mouse-ear cress) PE=1 SV=1	hypothetical protein CARUB_v10004926mg [Capsella rubella]
GSBRNA2T00143041001	[H]	Coenzyme transport and metabolism	Molecular Function: nucleotide binding (GO:0000166);; Molecular Function: pantoate-beta-alanine ligase activity (GO:0004592);; Cellular Component: cytosol (GO:0005829);; Biological Process: embryo development ending in seed dormancy (GO:0009793);; Biological Process: pantothenate biosynthetic process (GO:0015940);; Molecular Function: protein homodimerization activity (GO:0042803);;	K01918|0.0|ath:AT5G48840|PANC	Pantoate--beta-alanine ligase GN=At5g48840 OS=Arabidopsis thaliana (Mouse-ear cress) PE=2 SV=1	pantoate-beta-alanine ligase [Arabidopsis thaliana]
GSBRNA2T00012841001	--	--	Cellular Component: mitochondrion (GO:0005739);; Molecular Function: carbohydrate binding (GO:0030246);;	--	Protein PHLOEM PROTEIN 2-LIKE A10 GN=PP2A10 OS=Arabidopsis thaliana (Mouse-ear cress) PE=2 SV=1	hypothetical protein CARUB_v10009272mg [Capsella rubella]
GSBRNA2T00108889001	--	--	Molecular Function: methyltransferase activity (GO:0008168);; Biological Process: biosynthetic process (GO:0009058);; Cellular Component: chloroplast (GO:0009507);; Molecular Function: transferase activity (GO:0016740);; Biological Process: cellular metabolic process (GO:0044237);; Biological Process: primary metabolic process (GO:0044238);; Biological Process: organic substance metabolic process…	--	Ribulose-1,5 bisphosphate carboxylase/oxygenase large subunit N-methyltransferase, chloroplastic (Precursor) GN=RBCMT OS=Pisum sativum (Garden pea) PE=1 SV=1	SET domain-containing protein [Arabidopsis lyrata subsp. lyrata]
GSBRNA2T00102521001	[M]	Cell wall/membrane/envelope biogenesis	Biological Process: defense response to insect (GO:0002213);; Molecular Function: chitinase activity (GO:0004568);; Molecular Function: structural constituent of cell wall (GO:0005199);; Molecular Function: protein binding (GO:0005515);; Cellular Component: extracellular region (GO:0005576);; Biological Process: chitin catabolic process (GO:0006032);; Biological Process: protein glycosylation (GO…	K14412|0.0|ath:AT1G71990|FUT13	Alpha-(1,4)-fucosyltransferase GN=FUT13 OS=Arabidopsis thaliana (Mouse-ear cress) PE=2 SV=2	alpha-(1,4)-fucosyltransferase [Arabidopsis thaliana]
GSBRNA2T00151623001	[P]	Inorganic ion transport and metabolism	Molecular Function: ferroxidase activity (GO:0004322);; Cellular Component: mitochondrion (GO:0005739);; Molecular Function: ferric iron binding (GO:0008199);; Biological Process: aerobic respiration (GO:0009060);; Biological Process: iron-sulfur cluster assembly (GO:0016226);; Biological Process: response to hydrogen peroxide (GO:0042542);; Biological Process: cotyledon development (GO:0048825);…	--	Frataxin, mitochondrial (Precursor) GN=FH OS=Arabidopsis thaliana (Mouse-ear cress) PE=2 SV=2	frataxin [Arabidopsis thaliana]
GSBRNA2T00063083001	--	--	Cellular Component: endosome (GO:0005768);; Cellular Component: vacuolar membrane (GO:0005774);; Cellular Component: Golgi apparatus (GO:0005794);; Cellular Component: trans-Golgi network (GO:0005802);; Cellular Component: plasma membrane (GO:0005886);; Biological Process: metabolic process (GO:0008152);; Cellular Component: plasmodesma (GO:0009506);; Cellular Component: chloroplast (GO:0009507);…	--	Pectinesterase 1 (Precursor) GN=T18A20.7 OS=Arabidopsis thaliana (Mouse-ear cress) PE=2 SV=1	unnamed protein product [Thellungiella halophila]
GSBRNA2T00077207001	--	--	Molecular Function: ATP binding (GO:0005524);; Cellular Component: cell wall (GO:0005618);; Cellular Component: nuclear envelope (GO:0005635);; Cellular Component: mitochondrion (GO:0005739);; Cellular Component: vacuole (GO:0005773);; Cellular Component: Golgi apparatus (GO:0005794);; Cellular Component: cytosol (GO:0005829);; Cellular Component: plasma membrane (GO:0005886);; Biological Process…	--	Growth-regulating factor 3 GN=GRF3 OS=Arabidopsis thaliana (Mouse-ear cress) PE=2 SV=1	growth-regulating factor 3 [Arabidopsis thaliana]
GSBRNA2T00016770001	--	--	Cellular Component: extracellular region (GO:0005576);; Cellular Component: vacuolar membrane (GO:0005774);; Cellular Component: chloroplast (GO:0009507);; Biological Process: root hair elongation (GO:0048767);;	--	Uncharacterized protein At5g01610 GN=At5g01610 OS=Arabidopsis thaliana (Mouse-ear cress) PE=1 SV=1	hypothetical protein ARALYDRAFT_490334 [Arabidopsis lyrata subsp. lyrata]
GSBRNA2T00074284001	--	--	Molecular Function: catalytic activity (GO:0003824);; Biological Process: ethylene biosynthetic process (GO:0009693);; Biological Process: cellular process (GO:0009987);; Biological Process: macromolecule metabolic process (GO:0043170);; Cellular Component: intracellular membrane-bounded organelle (GO:0043231);; Biological Process: primary metabolic process (GO:0044238);;	--	Proline-rich receptor-like protein kinase PERK1 GN=PERK1 OS=Arabidopsis thaliana (Mouse-ear cress) PE=1 SV=1	hypothetical protein ARALYDRAFT_313393 [Arabidopsis lyrata subsp. lyrata]
GSBRNA2T00044709001	--	--	--	--	--	hypothetical protein CARUB_v10014254mg [Capsella rubella]
GSBRNA2T00110103001	[T]	Signal transduction mechanisms	Biological Process: DNA damage checkpoint (GO:0000077);; Molecular Function: phospholipase A2 activity (GO:0004623);; Molecular Function: ATP binding (GO:0005524);; Cellular Component: cell wall (GO:0005618);; Cellular Component: nuclear envelope (GO:0005635);; Cellular Component: mitochondrion (GO:0005739);; Cellular Component: vacuolar membrane (GO:0005774);; Cellular Component: Golgi apparatus…	--	14-3-3-like protein GF14 omega GN=F3F9.16 OS=Arabidopsis thaliana (Mouse-ear cress) PE=2 SV=2	GF14 omega [Arabidopsis lyrata subsp. lyrata]
GSBRNA2T00141255001	--	--	Cellular Component: mitochondrion (GO:0005739);;	--	--	hypothetical protein ARALYDRAFT_482509 [Arabidopsis lyrata subsp. lyrata]
GSBRNA2T00074195001	--	--	Cellular Component: mitochondrion (GO:0005739);; Cellular Component: Golgi apparatus (GO:0005794);; Molecular Function: transferase activity, transferring glycosyl groups (GO:0016757);;	--	Uncharacterized protein At4g19900 GN=At4g19900 OS=Arabidopsis thaliana (Mouse-ear cress) PE=2 SV=1	alpha 1,4-glycosyltransferase-like protein [Arabidopsis thaliana]
GSBRNA2T00021710001	[T]	Signal transduction mechanisms	Molecular Function: nucleotide binding (GO:0000166);; Cellular Component: nucleus (GO:0005634);; Biological Process: response to stress (GO:0006950);; Biological Process: cell cycle (GO:0007049);; Biological Process: cell communication (GO:0007154);; Cellular Component: plastid (GO:0009536);; Biological Process: gene expression (GO:0010467);; Biological Process: RNA metabolic process (GO:0016070)…	--	Zinc finger CCCH domain-containing protein 62 GN=ZFWD4 OS=Arabidopsis thaliana (Mouse-ear cress) PE=2 SV=1	transducin/WD40 domain-containing protein [Arabidopsis thaliana]
GSBRNA2T00015974001	--	--	Molecular Function: serine-type carboxypeptidase activity (GO:0004185);; Cellular Component: extracellular region (GO:0005576);; Cellular Component: extracellular space (GO:0005615);; Cellular Component: vacuole (GO:0005773);; Biological Process: proteolysis (GO:0006508);; Biological Process: microtubule nucleation (GO:0007020);; Biological Process: brassinosteroid mediated signaling pathway (GO:…	--	Serine carboxypeptidase-like 35 (Precursor) GN=SCPL35 OS=Arabidopsis thaliana (Mouse-ear cress) PE=2 SV=1	hypothetical protein ARALYDRAFT_908774 [Arabidopsis lyrata subsp. lyrata]
GSBRNA2T00079541001	[M]	Cell wall/membrane/envelope biogenesis	Molecular Function: polygalacturonase activity (GO:0004650);; Cellular Component: extracellular region (GO:0005576);; Cellular Component: cell wall (GO:0005618);; Biological Process: carbohydrate metabolic process (GO:0005975);; Cellular Component: integral component of membrane (GO:0016021);;	--	Probable polygalacturonase OS=Vitis vinifera (Grape) PE=1 SV=1	putative polygalacturonase [Arabidopsis thaliana]
GSBRNA2T00121922001	--	--	Cellular Component: cell part (GO:0044464);;	--	Extensin (Precursor) GN=HRGP OS=Zea mays (Maize) PE=2 SV=1	[Arabidopsis thaliana]
GSBRNA2T00071654001	[C]	Energy production and conversion	Molecular Function: ATP citrate synthase activity (GO:0003878);; Molecular Function: succinate-CoA ligase (ADP-forming) activity (GO:0004775);; Molecular Function: succinate-CoA ligase (GDP-forming) activity (GO:0004776);; Molecular Function: copper ion binding (GO:0005507);; Molecular Function: ATP binding (GO:0005524);; Cellular Component: cell wall (GO:0005618);; Cellular Component: mitochondr…	K01899|0.0|ath:AT5G08300|succinyl-CoA ligase (GDP-forming) alpha-chain, mitochondrial, putative / succinyl-CoA synthetase, alpha chain, putative / SCS-alpha, putative	Succinyl-CoA ligase [ADP-forming] subunit alpha-1, mitochondrial (Precursor) GN=At5g08300 OS=Arabidopsis thaliana (Mouse-ear cress) PE=1 SV=1	hypothetical protein ARALYDRAFT_487662 [Arabidopsis lyrata subsp. lyrata]
GSBRNA2T00151874001	[R]	General function prediction only	Molecular Function: protein binding (GO:0005515);; Cellular Component: chloroplast (GO:0009507);; Biological Process: chlorophyll catabolic process (GO:0015996);; Molecular Function: pheophytinase activity (GO:0080124);;	--	--	pheophytinase [Arabidopsis thaliana]
GSBRNA2T00095461001	--	--	Cellular Component: cell wall (GO:0005618);; Cellular Component: anchored component of plasma membrane (GO:0046658);; Biological Process: root development (GO:0048364);; Biological Process: shoot system development (GO:0048367);;	--	Fasciclin-like arabinogalactan protein 1 (Precursor) GN=FLA1 OS=Arabidopsis thaliana (Mouse-ear cress) PE=1 SV=1	hypothetical protein ARALYDRAFT_495659 [Arabidopsis lyrata subsp. lyrata]
GSBRNA2T00032689001	--	--	Cellular Component: nucleus (GO:0005634);; Cellular Component: endoplasmic reticulum (GO:0005783);; Cellular Component: cytosol (GO:0005829);; Cellular Component: plasma membrane (GO:0005886);; Cellular Component: plasmodesma (GO:0009506);; Biological Process: post-embryonic development (GO:0009791);; Biological Process: determination of bilateral symmetry (GO:0009855);; Biological Process: polar…	--	Elicitor-responsive protein 1 GN=ERG1 OS=Oryza sativa subsp. japonica (Rice) PE=2 SV=1	hypothetical protein CARUB_v10000107mg [Capsella rubella]
GSBRNA2T00024574001	[K]	Transcription	Biological Process: RNA splicing, via endonucleolytic cleavage and ligation (GO:0000394);; Cellular Component: transcription factor TFIID complex (GO:0005669);; Biological Process: transcription initiation from RNA polymerase II promoter (GO:0006367);;	K03132|2e-93|ath:AT1G55300|TAF7	--	hypothetical protein ARALYDRAFT_474587 [Arabidopsis lyrata subsp. lyrata]
GSBRNA2T00156445001	[R]	General function prediction only	Molecular Function: oligosaccharyl transferase activity (GO:0004576);; Cellular Component: endoplasmic reticulum (GO:0005783);; Cellular Component: endoplasmic reticulum membrane (GO:0005789);; Cellular Component: plasma membrane (GO:0005886);; Biological Process: rRNA processing (GO:0006364);; Biological Process: protein glycosylation (GO:0006486);; Cellular Component: plastid (GO:0009536);; Bio…	K07151|0.0|ath:AT1G34130|STT3B	Dolichyl-diphosphooligosaccharide--protein glycosyltransferase subunit STT3B GN=STT3B OS=Arabidopsis thaliana (Mouse-ear cress) PE=1 SV=1	hypothetical protein ARALYDRAFT_891007 [Arabidopsis lyrata subsp. lyrata]
GSBRNA2T00104433001	[Q]	Secondary metabolites biosynthesis, transport and catabolism	Biological Process: very long-chain fatty acid metabolic process (GO:0000038);; Molecular Function: monooxygenase activity (GO:0004497);; Molecular Function: binding (GO:0005488);; Molecular Function: iron ion binding (GO:0005506);; Cellular Component: endoplasmic reticulum (GO:0005783);; Molecular Function: electron carrier activity (GO:0009055);; Cellular Component: chloroplast (GO:0009507);; B…	--	Flavonoid 3&apos;,5&apos;-hydroxylase GN=CYP75A6 OS=Campanula medium (Canterbury bells) PE=2 SV=1	At4g12320 [Arabidopsis lyrata subsp. lyrata]
GSBRNA2T00081648001	[J]	Translation, ribosomal structure and biogenesis	Molecular Function: rRNA (adenine-N6,N6-)-dimethyltransferase activity (GO:0000179);; Cellular Component: mitochondrion (GO:0005739);; Biological Process: rRNA methylation (GO:0031167);; Biological Process: adenosine metabolic process (GO:0046085);;	K14191|1e-167|ath:AT5G66360|ribosomal RNA adenine dimethylase family protein	--	hypothetical protein CARUB_v10026592mg [Capsella rubella]
GSBRNA2T00080762001	[C]	Energy production and conversion	Molecular Function: ATP citrate synthase activity (GO:0003878);; Molecular Function: succinate-CoA ligase (ADP-forming) activity (GO:0004775);; Molecular Function: succinate-CoA ligase (GDP-forming) activity (GO:0004776);; Molecular Function: copper ion binding (GO:0005507);; Molecular Function: ATP binding (GO:0005524);; Cellular Component: cell wall (GO:0005618);; Cellular Component: mitochondr…	K01899|0.0|ath:AT5G08300|succinyl-CoA ligase (GDP-forming) alpha-chain, mitochondrial, putative / succinyl-CoA synthetase, alpha chain, putative / SCS-alpha, putative	Succinyl-CoA ligase [ADP-forming] subunit alpha-1, mitochondrial (Precursor) GN=At5g08300 OS=Arabidopsis thaliana (Mouse-ear cress) PE=1 SV=1	hypothetical protein ARALYDRAFT_487662 [Arabidopsis lyrata subsp. lyrata]
GSBRNA2T00097782001	--	--	Molecular Function: protein binding (GO:0005515);; Cellular Component: nucleus (GO:0005634);; Biological Process: response to salt stress (GO:0009651);; Biological Process: negative regulation of abscisic acid-activated signaling pathway (GO:0009788);; Biological Process: jasmonic acid mediated signaling pathway (GO:0009867);; Biological Process: regulation of starch biosynthetic process (GO:0010…	--	AFP homolog 2 GN=F25O24.30 OS=Arabidopsis thaliana (Mouse-ear cress) PE=1 SV=1	hypothetical protein CARUB_v10004886mg [Capsella rubella]
GSBRNA2T00150899001	--	--	Cellular Component: mitochondrion (GO:0005739);; Cellular Component: Golgi apparatus (GO:0005794);; Cellular Component: plasma membrane (GO:0005886);; Biological Process: transport (GO:0006810);; Molecular Function: phosphatidylinositol transporter activity (GO:0008526);;	--	Patellin-3 GN=PATL3 OS=Arabidopsis thaliana (Mouse-ear cress) PE=1 SV=2	Sec14p-like phosphatidylinositol transfer family protein [Arabidopsis thaliana]
GSBRNA2T00110162001	--	--	Biological Process: nuclear-transcribed mRNA catabolic process (GO:0000956);; Cellular Component: nucleus (GO:0005634);; Biological Process: protein N-linked glycosylation (GO:0006487);;	K11266|0.0|ath:AT5G51340|hypothetical protein	Protein ycf2 (Fragment) GN=ycf2 OS=Oenothera villaricae (Evening primrose) PE=3 SV=1	binding protein [Arabidopsis lyrata subsp. lyrata]
GSBRNA2T00083668001	--	--	Molecular Function: nucleic acid binding (GO:0003676);; Molecular Function: binding (GO:0005488);; Biological Process: response to light stimulus (GO:0009416);; Biological Process: cellular process (GO:0009987);; Biological Process: vegetative to reproductive phase transition of meristem (GO:0010228);; Biological Process: primary metabolic process (GO:0044238);; Biological Process: cellular macro…	K12836|2e-49|ath:AT5G42820|U2AF35B	Splicing factor U2af small subunit A OS=Arabidopsis thaliana (Mouse-ear cress) PE=1 SV=1	hypothetical protein ARALYDRAFT_472969 [Arabidopsis lyrata subsp. lyrata]
GSBRNA2T00030795001	[T]	Signal transduction mechanisms	Cellular Component: nucleus (GO:0005634);; Cellular Component: endosome (GO:0005768);; Cellular Component: Golgi apparatus (GO:0005794);; Cellular Component: trans-Golgi network (GO:0005802);; Cellular Component: cytosol (GO:0005829);; Cellular Component: plasma membrane (GO:0005886);; Biological Process: phosphate ion transport (GO:0006817);; Biological Process: oligopeptide transport (GO:000685…	--	Phosphate transporter PHO1 homolog 5 GN=PHO1-H5 OS=Arabidopsis thaliana (Mouse-ear cress) PE=2 SV=2	EXS (ERD1/XPR1/SYG1) family protein [Arabidopsis thaliana]
GSBRNA2T00071328001	[G]	Carbohydrate transport and metabolism	Molecular Function: fructose-bisphosphate aldolase activity (GO:0004332);; Molecular Function: copper ion binding (GO:0005507);; Cellular Component: cell wall (GO:0005618);; Cellular Component: nucleolus (GO:0005730);; Cellular Component: mitochondrial envelope (GO:0005740);; Cellular Component: vacuolar membrane (GO:0005774);; Cellular Component: Golgi apparatus (GO:0005794);; Cellular Component…	K01623|0.0|ath:AT3G52930|fructose-bisphosphate aldolase, putative (EC:4.1.2.13)	Fructose-bisphosphate aldolase, cytoplasmic isozyme GN=ALDC OS=Cicer arietinum (Chickpea) PE=1 SV=1	hypothetical protein ARALYDRAFT_906673 [Arabidopsis lyrata subsp. lyrata]
GSBRNA2T00140338001	[R]	General function prediction only	Biological Process: nuclear-transcribed mRNA catabolic process (GO:0000956);; Biological Process: developmental process involved in reproduction (GO:0003006);; Molecular Function: phospholipase A2 activity (GO:0004623);; Molecular Function: protein kinase activity (GO:0004672);; Molecular Function: ubiquitin-protein ligase activity (GO:0004842);; Molecular Function: signal transducer activity (GO…	--	E3 ubiquitin-protein ligase KEG GN=KEG OS=Arabidopsis thaliana (Mouse-ear cress) PE=1 SV=2	E3 ubiquitin-protein ligase KEG [Arabidopsis thaliana]
GSBRNA2T00049100001	--	--	Molecular Function: endopeptidase inhibitor activity (GO:0004866);; Cellular Component: extracellular region (GO:0005576);; Cellular Component: mitochondrion (GO:0005739);; Biological Process: response to salt stress (GO:0009651);; Biological Process: response to salicylic acid (GO:0009751);; Biological Process: response to nitrate (GO:0010167);; Biological Process: negative regulation of endopep…	--	Trypsin inhibitor BvTI OS=Bauhinia variegata (Purple orchid tree) PE=1 SV=1	hypothetical protein CARUB_v10020954mg [Capsella rubella]
GSBRNA2T00022584001	[HE]	--	Molecular Function: phosphoglycerate dehydrogenase activity (GO:0004617);; Molecular Function: ATP binding (GO:0005524);; Cellular Component: mitochondrion (GO:0005739);; Cellular Component: cytosol (GO:0005829);; Biological Process: L-serine biosynthetic process (GO:0006564);; Biological Process: lipid metabolic process (GO:0006629);; Biological Process: response to stress (GO:0006950);; Biologi…	K00058|0.0|ath:AT4G34200|EDA9	D-3-phosphoglycerate dehydrogenase, chloroplastic (Precursor) GN=At1g17745 OS=Arabidopsis thaliana (Mouse-ear cress) PE=1 SV=2	hypothetical protein ARALYDRAFT_491252 [Arabidopsis lyrata subsp. lyrata]
GSBRNA2T00139673001	--	--	Cellular Component: plasma membrane (GO:0005886);; Cellular Component: plasmodesma (GO:0009506);;	--	Uncharacterized protein At1g08160 GN=At1g08160 OS=Arabidopsis thaliana (Mouse-ear cress) PE=2 SV=1	hypothetical protein CARUB_v10010038mg [Capsella rubella]
GSBRNA2T00158294001	[K]	Transcription	Biological Process: developmental process involved in reproduction (GO:0003006);; Molecular Function: sequence-specific DNA binding transcription factor activity (GO:0003700);; Molecular Function: catalytic activity (GO:0003824);; Cellular Component: nucleus (GO:0005634);; Biological Process: post-embryonic development (GO:0009791);; Cellular Component: membrane (GO:0016020);; Biological Process:…	--	Leucine-rich repeat extensin-like protein 5 (Precursor) GN=LRX5 OS=Arabidopsis thaliana (Mouse-ear cress) PE=2 SV=2	hypothetical protein CARUB_v10014110mg [Capsella rubella]
GSBRNA2T00049791001	[O]	Posttranslational modification, protein turnover, chaperones	Molecular Function: protein kinase activity (GO:0004672);; Cellular Component: nucleus (GO:0005634);; Cellular Component: mitochondrion (GO:0005739);; Cellular Component: vacuolar membrane (GO:0005774);; Cellular Component: Golgi apparatus (GO:0005794);; Cellular Component: cytosol (GO:0005829);; Cellular Component: plasma membrane (GO:0005886);; Biological Process: protein targeting to membrane …	--	Hypersensitive-induced response protein 2 GN=HIR2 OS=Arabidopsis thaliana (Mouse-ear cress) PE=1 SV=1	Hypersensitive-induced response protein 2 [Arabidopsis thaliana]
GSBRNA2T00085933001	[T]	Signal transduction mechanisms	Biological Process: DNA damage checkpoint (GO:0000077);; Molecular Function: phospholipase A2 activity (GO:0004623);; Molecular Function: ATP binding (GO:0005524);; Cellular Component: cell wall (GO:0005618);; Cellular Component: nuclear envelope (GO:0005635);; Cellular Component: mitochondrion (GO:0005739);; Cellular Component: vacuolar membrane (GO:0005774);; Cellular Component: Golgi apparatus…	--	14-3-3-like protein GF14 omega GN=F3F9.16 OS=Arabidopsis thaliana (Mouse-ear cress) PE=2 SV=2	GF14 omega [Arabidopsis lyrata subsp. lyrata]
GSBRNA2T00157422001	[S]	Function unknown	Biological Process: transition metal ion transport (GO:0000041);; Molecular Function: nucleotide binding (GO:0000166);; Biological Process: response to molecule of bacterial origin (GO:0002237);; Biological Process: regionalization (GO:0003002);; Molecular Function: protein serine/threonine kinase activity (GO:0004674);; Molecular Function: ATP binding (GO:0005524);; Cellular Component: nucleus (…	--	Probable LRR receptor-like serine/threonine-protein kinase At4g26540 (Precursor) GN=At4g26540 OS=Arabidopsis thaliana (Mouse-ear cress) PE=1 SV=1	kinase family protein [Arabidopsis lyrata subsp. lyrata]
GSBRNA2T00024561001	[U]	Intracellular trafficking, secretion, and vesicular transport	Biological Process: protein import into nucleus, translocation (GO:0000060);; Biological Process: mitotic cell cycle (GO:0000278);; Molecular Function: protein serine/threonine kinase activity (GO:0004674);; Molecular Function: protein tyrosine kinase activity (GO:0004713);; Molecular Function: ATP binding (GO:0005524);; Cellular Component: nucleus (GO:0005634);; Biological Process: RNA processin…	--	Ran-binding protein 1 homolog b OS=Arabidopsis thaliana (Mouse-ear cress) PE=1 SV=2	hypothetical protein CARUB_v10023865mg, partial [Capsella rubella]
GSBRNA2T00101180001	[R]	General function prediction only	Molecular Function: nucleotide binding (GO:0000166);; Biological Process: microtubule cytoskeleton organization (GO:0000226);; Cellular Component: kinetochore (GO:0000776);; Biological Process: cytokinesis by cell plate formation (GO:0000911);; Molecular Function: protein binding (GO:0005515);; Cellular Component: nucleus (GO:0005634);; Biological Process: mitotic spindle assembly checkpoint (GO:…	K02180|0.0|ath:AT3G19590|WD-40 repeat family protein / mitotic checkpoint protein, putative	Rae1-like protein At1g80670 GN=At1g80670 OS=Arabidopsis thaliana (Mouse-ear cress) PE=2 SV=2	hypothetical protein CARUB_v10014121mg [Capsella rubella]
GSBRNA2T00122200001	[J]	Translation, ribosomal structure and biogenesis	Biological Process: RNA methylation (GO:0001510);; Molecular Function: structural constituent of ribosome (GO:0003735);; Cellular Component: cell wall (GO:0005618);; Cellular Component: mitochondrion (GO:0005739);; Cellular Component: vacuole (GO:0005773);; Cellular Component: vacuolar membrane (GO:0005774);; Cellular Component: Golgi apparatus (GO:0005794);; Cellular Component: plasma membrane (…	--	40S ribosomal protein S15a-1 GN=RPS15AF OS=Arabidopsis thaliana (Mouse-ear cress) PE=2 SV=2	40S ribosomal protein S15a-1 [Arabidopsis thaliana]
GO database (Ashburner et al., 2000); COG database (Tatusov et al., 2000); KEGG pathway (Kanehisa et al., 2004); Swiss-Prot database (Apweiler et al., 2004); NR database (Deng et al., 2006).
