# Supplementary material for: Small RNA and degradome profiling involved in seed development and oil synthesis of Brassica napus
Source: PLoS One. 2018 Oct 17;13(10):e0204998. doi: 10.1371/journal.pone.0204998 (PMC6192625; doi:10.1371/journal.pone.0204998)
Supplement: S15 Table — (XLSX) [file pone.0204998.s019.xlsx]

## Sheet: Sheet1
S15 Table. The primers and probes used in this study
Primers for quantitative real-time PCR (miRNA）
5S	5S-F	GTGAAAACACCCGATCCCAT
	5S-R	ATGTCTCCCGAACAATCTCAG
bna-miR169m	RT	GTCGTATCCAGTGCAGGGTCCGAGGTATTCGCACTGGATACGACCGGCAA
	FP	GGGCCTGAGCCAAAGATGAC
	RP	CAGTGCAGGGTCCGAGGTAT
bna-miR6029	RT	GTCGTATCCAGTGCAGGGTCCGAGGTATTCGCACTGGATACGACAAGCCT
	FP	GGCCTGGGGTTGTGATTTC
	RP	CAGTGCAGGGTCCGAGGTAT
Primers for quantitative real-time PCR (miRNA target)
18S	18S-F	AGCCCTTGACATATGAACGAGA
	18S-R	GTCTGGCACATCACTCGGCTA
GSBRNA2T00056839001	F	TCTTTACATCGTGAGTACGTG
	R	TATGTTTTATCAATCGCTGCT
GSBRNA2T00031607001	F	TGCCTTGCCATGTTTTACGAT
	R	ATTATCCAGCTCATGGTTGTG
GSBRNA2T00044758001	F	AAAACCAAATCTGACCGACT
	R	TGCGTCTCCATTTATGTCC
GSBRNA2T00002171001	F	GAATCACACCTCTAGCGACT
	R	CATGGCTCATTTAGTGTCACC
GSBRNA2T00016893001	F	TAATGAGGCAATGTCACTCG
	R	TGCCACTATTAATTTCGCTGA
